# Supplementary material for: Transcriptome Analysis of Cells Exposed to Actinomycin D and Nutlin-3a Reveals New Candidate p53-Target Genes and Indicates That CHIR-98014 Is an Important Inhibitor of p53 Activity
Source: Int J Mol Sci. 2021 Oct 14;22(20):11072. doi: 10.3390/ijms222011072 (PMC8538697; doi:10.3390/ijms222011072)
Supplement: Supplementary file 1 [file ijms-22-11072-s001.zip]

Archive with 6 entries (6 files):
- Fig S1.tif
- Supplementary tables S5-S10.xlsx
- Table S1.pdf
- Table S2.xls
- Table S3.xls
- Table S4.xls
