# Supplementary material for: Transcriptome Analysis of Cells Exposed to Actinomycin D and Nutlin-3a Reveals New Candidate p53-Target Genes and Indicates That CHIR-98014 Is an Important Inhibitor of p53 Activity
Source: Int J Mol Sci. 2021 Oct 14;22(20):11072. doi: 10.3390/ijms222011072 (PMC8538697; doi:10.3390/ijms222011072)
Supplement: Supplementary file 1 [file ijms-22-11072-s001.zip › Supplementary tables S5-S10.xlsx]

## Sheet: Table S5 up - A+N vs Con
source	term_name	term_id	adjusted_p_value	negative_log10_of_adjusted_p_value	term_size	query_size	intersection_size	intersection_size/query_size	effective_domain_size	intersections	selected
GO:BP	DNA damage response, signal transduction by p53 class mediator	GO:0030330	0.00177844	2.74996	111	388	13	0.0335052	18092	PYHIN1,HIC1,ACER2,BTG2,MDM2,SNAI2,PMAIP1,PLK3,SESN2,SFN,GADD45A,PPM1D,RBM38	1
GO:BP	positive regulation of cysteine-type endopeptidase activity	GO:2001056	0.0142405	1.84648	154	388	14	0.0360825	18092	SYK,NGFR,ACER2,IFI16,MAPT,CTSH,FAS,BBC3,PMAIP1,CASP10,APAF1,BAK1,CYFIP2,PERP	1
GO:BP	signal transduction in response to DNA damage	GO:0042770	0.0191588	1.71763	137	388	13	0.0335052	18092	PYHIN1,HIC1,ACER2,BTG2,MDM2,SNAI2,PMAIP1,PLK3,SESN2,SFN,GADD45A,PPM1D,RBM38	1
GO:BP	positive regulation of endopeptidase activity	GO:0010950	0.0252532	1.59768	184	388	15	0.0386598	18092	SYK,NGFR,ACER2,EPHA4,IFI16,MAPT,CTSH,FAS,BBC3,PMAIP1,CASP10,APAF1,BAK1,CYFIP2,PERP	1
GO:BP	regulation of axonogenesis	GO:0050770	0.0337756	1.4714	166	388	14	0.0360825	18092	FGF13,POU3F2,WNT5A,WNT7A,PLXNB3,DRAXIN,NGFR,NTN1,NEFL,EPHA4,CRABP2,MAPT,SEMA3B,TRAK1	1
GO:BP	regulation of molecular function	GO:0065009	7.76277e-09	8.10998	2969	388	118	0.304124	18092	FGF13,TREM2,FXYD3,RGS14,WFDC2,PLCL2,WFDC5,VIL1,ZFP90,SCGB1A1,PLEK,CARD18,EPHB6,ANGPT4,PPP1R1B,UMODL1,LRRC38,WNT5A,CST7,ADCYAP1R1,AZU1,ERN2,TNNT3,TRIM8,CRYAB,PYHIN1,ITIH5,LAMP3,ARC,SYK,GABBR2,CEACAM1,RASAL1,SCN3B,PLXNB3,WNT4,CRB2,SERPINB5,OPRL1,TRIM22,NGFR,RGS16,CTHRC1,PTAFR,RRAD,FGF18,ACER2,GRHL3,TLR3,NEFL,HAND1,EPHA4,PARP10,ENHO,SOCS1,PDE6G,SPINT1,PIK3IP1,MDM2,SERPINA1,IFI16,PINX1,MAPT,APOE,DOCK…
GO:BP	regulation of multicellular organismal process	GO:0051239	4.22751e-07	6.37392	2894	388	111	0.286082	18092	FGF13,TREM2,FXYD3,RGS14,PLCL2,TYROBP,MAEL,VIL1,SCGB1A1,SLC6A3,EPPK1,TNNC2,POU3F2,CARD18,ANGPT4,WNT5A,ORM1,CST7,SLC6A4,WNT7A,AZU1,TNNT3,PYHIN1,SMTNL2,SYK,CEACAM1,SCN3B,PLXNB3,WNT4,CRB2,DRAXIN,INPP5D,OPRL1,NGFR,ELOVL3,NTN1,ISG15,PGF,PTAFR,FGF18,GDF9,TLR3,ALOX5,NEFL,CNN1,EPHA4,FAXDC2,ACHE,TSPAN12,SOCS1,KCNJ12,SPINT1,MDM2,CRABP2,IFI16,PLAT,SNAI2,MAPT,APOE,APOD,WNT11,SPRY1,NKX2-5,LAPTM5,CTSH,NUPR1,CAM…
GO:BP	regulation of proteolysis	GO:0030162	1.29123e-06	5.889	754	388	45	0.115979	18092	TREM2,WFDC2,WFDC5,VIL1,CARD18,UMODL1,CST7,CRYAB,PYHIN1,ITIH5,LAMP3,SYK,CRB2,SERPINB5,NGFR,ACER2,EPHA4,SPINT1,MDM2,SERPINA1,IFI16,PLAT,MAPT,APOE,LAPTM5,CTSH,NUPR1,FAS,BBC3,GPX1,PMAIP1,PLK3,WNT9A,CASP10,SFN,SIRT2,PSMB8,APAF1,RNF19B,BAK1,DAB2IP,CYFIP2,GRN,PERP,FBXO22
GO:BP	regulation of peptidase activity	GO:0052547	1.46643e-06	5.83374	469	388	34	0.0876289	18092	WFDC2,WFDC5,VIL1,CARD18,UMODL1,CST7,CRYAB,ITIH5,LAMP3,SYK,CRB2,SERPINB5,NGFR,ACER2,EPHA4,SPINT1,MDM2,SERPINA1,IFI16,MAPT,CTSH,FAS,BBC3,GPX1,PMAIP1,WNT9A,CASP10,SFN,PSMB8,APAF1,BAK1,CYFIP2,GRN,PERP
GO:BP	regulation of endopeptidase activity	GO:0052548	3.74736e-06	5.42627	437	388	32	0.0824742	18092	WFDC2,WFDC5,VIL1,CARD18,CST7,CRYAB,ITIH5,LAMP3,SYK,CRB2,SERPINB5,NGFR,ACER2,EPHA4,SPINT1,MDM2,SERPINA1,IFI16,MAPT,CTSH,FAS,BBC3,GPX1,PMAIP1,WNT9A,CASP10,SFN,PSMB8,APAF1,BAK1,CYFIP2,PERP
GO:BP	multicellular organismal process	GO:0032501	3.79362e-06	5.42095	8065	388	231	0.595361	18092	LCE1C,FGF13,LCE1D,TREM2,FXYD3,RGS14,WFDC2,LCE1E,PLCL2,LCE1B,ETV7,TYROBP,PSG5,MAEL,VIL1,CD79B,SCGB1A1,PLEK,SLC6A3,SGIP1,EPPK1,MYBPHL,TNNC2,POU3F2,EGFLAM,HSD17B3,DPYSL4,EVX1,CARD18,GNA14,ANGPT4,PPP1R1B,GKN1,FOLR3,SYCE3,GH2,UMODL1,WNT5A,SLCO4C1,ORM1,CST7,COL2A1,SLC6A4,WNT7A,TGM5,SH2D2A,ADCYAP1R1,AZU1,CSMD3,TNNT3,TRIM8,POU3F1,ILDR2,CRYAB,PYHIN1,SMTNL2,ARC,SYK,CEACAM1,RASAL1,FEZ1,SCN3B,PLXNB3,WNT4,CRB…
GO:BP	regulation of catalytic activity	GO:0050790	5.23423e-06	5.28115	2428	388	95	0.244845	18092	FGF13,RGS14,WFDC2,WFDC5,VIL1,SCGB1A1,PLEK,CARD18,ANGPT4,PPP1R1B,UMODL1,WNT5A,CST7,ADCYAP1R1,AZU1,ERN2,TNNT3,CRYAB,ITIH5,LAMP3,SYK,GABBR2,CEACAM1,RASAL1,PLXNB3,WNT4,CRB2,SERPINB5,NGFR,RGS16,PTAFR,FGF18,ACER2,GRHL3,TLR3,EPHA4,SOCS1,PDE6G,SPINT1,PIK3IP1,MDM2,SERPINA1,IFI16,PINX1,MAPT,APOE,DOCK8,RINL,WNT11,SPRY1,CTSH,NUPR1,FAS,BBC3,IFIT1,PPP1R3G,VANGL2,GPX1,ADRB2,PMAIP1,GDF15,ALS2CL,WNT9A,SESN2,DUSP1…
GO:BP	regulation of cysteine-type endopeptidase activity	GO:2000116	6.82176e-06	5.1661	243	388	23	0.0592784	18092	VIL1,CARD18,CST7,CRYAB,LAMP3,SYK,NGFR,ACER2,MDM2,IFI16,MAPT,CTSH,FAS,BBC3,GPX1,PMAIP1,WNT9A,CASP10,SFN,APAF1,BAK1,CYFIP2,PERP
GO:BP	anatomical structure development	GO:0048856	2.08795e-05	4.68028	6210	388	187	0.481959	18092	LCE1C,FGF13,LCE1D,TREM2,RGS14,LCE1E,PLCL2,BDH2,LCE1B,ETV7,TYROBP,MAEL,VIL1,CD79B,SCGB1A1,PLEK,SLC6A3,EPPK1,MYBPHL,RHOD,POU3F2,EGFLAM,HSD17B3,DPYSL4,EVX1,ANGPT4,GH2,UMODL1,WNT5A,SLCO4C1,CST7,COL2A1,SLC6A4,WNT7A,TGM5,SH2D2A,ADCYAP1R1,AZU1,CSMD3,TNNT3,POU3F1,ILDR2,CRYAB,ARC,SYK,CEACAM1,RASAL1,FEZ1,SCN3B,PLXNB3,WNT4,CRB2,DRAXIN,SERPINB5,GRIN2C,INPP5D,CDH10,ALPL,HIC1,DSC3,NGFR,ITM2A,CTHRC1,PDE2A,COL17…
GO:BP	intracellular signal transduction	GO:0035556	2.19485e-05	4.65859	2868	388	105	0.270619	18092	FGF13,TREM2,RGS14,PLCL2,TYROBP,MAEL,PLEK,PSD2,RHOD,PPP1R1B,WNT5A,WNT7A,ADCYAP1R1,AZU1,ERN2,TRIM8,CRYAB,PYHIN1,SYK,CEACAM1,RASAL1,GRIN2C,INPP5D,OPRL1,HIC1,TRIM22,NGFR,TP53INP1,PDE2A,NTN1,MAFA,CHRNA9,PTAFR,RRAD,FGF18,ACER2,BTG2,TLR3,NEFL,EPHA4,PRODH,SOCS1,ASB2,PDE6G,PIK3IP1,MDM2,UNC5B,IFI16,SESN1,RAB39B,SNAI2,MAPT,CDC42BPG,APOE,MAST4,DOCK8,WNT11,SPRY1,CTSH,NUPR1,FAS,PLCD1,BBC3,NOV,CDIP1,VANGL2,LACC…
GO:BP	tissue development	GO:0009888	3.78415e-05	4.42203	2161	388	85	0.219072	18092	LCE1C,LCE1D,LCE1E,BDH2,LCE1B,VIL1,EPPK1,POU3F2,EGFLAM,UMODL1,WNT5A,COL2A1,WNT7A,TGM5,POU3F1,ARC,CEACAM1,WNT4,CRB2,SERPINB5,ALPL,DSC3,NGFR,CTHRC1,PDE2A,COL17A1,NTN1,ISG15,COL15A1,FGF18,BTG2,GRHL3,NOTO,ALOX5,HAND1,EFNB1,EPHA4,ASB2,CRLF1,GJB5,SPINT1,ABCA12,MDM2,USH1C,CRABP2,VSIG1,SNAI2,KRT3,APOD,WNT11,SPRY1,NKX2-5,CTSH,NUPR1,NOV,SEMA3B,SULF2,VANGL2,GPX1,ADAMTS7,ADRB2,EOMES,ATF3,WNT9A,CNFN,GLIPR2,SLC…
GO:BP	developmental process	GO:0032502	4.11934e-05	4.38517	6745	388	198	0.510309	18092	LCE1C,FGF13,LCE1D,TREM2,RGS14,WFDC2,LCE1E,PLCL2,BDH2,LCE1B,ETV7,TYROBP,MAEL,VIL1,CD79B,SCGB1A1,PLEK,SLC6A3,EPPK1,MYBPHL,RHOD,POU3F2,EGFLAM,HSD17B3,DPYSL4,EVX1,ANGPT4,SYCE3,GH2,UMODL1,WNT5A,SLCO4C1,CST7,COL2A1,SLC6A4,WNT7A,TGM5,SH2D2A,ADCYAP1R1,AZU1,CSMD3,TNNT3,TRIM8,POU3F1,ILDR2,CRYAB,ARC,SYK,CEACAM1,RASAL1,FEZ1,SCN3B,PLXNB3,WNT4,CRB2,DRAXIN,SERPINB5,GRIN2C,INPP5D,CDH10,ALPL,HIC1,DSC3,NGFR,ITM2A,…
GO:BP	regulation of hydrolase activity	GO:0051336	5.22353e-05	4.28204	1318	388	60	0.154639	18092	RGS14,WFDC2,WFDC5,VIL1,PLEK,CARD18,PPP1R1B,UMODL1,WNT5A,CST7,ADCYAP1R1,TNNT3,CRYAB,ITIH5,LAMP3,SYK,RASAL1,PLXNB3,WNT4,CRB2,SERPINB5,NGFR,RGS16,PTAFR,ACER2,GRHL3,EPHA4,SPINT1,MDM2,SERPINA1,IFI16,MAPT,DOCK8,RINL,WNT11,SPRY1,CTSH,FAS,BBC3,IFIT1,GPX1,PMAIP1,ALS2CL,WNT9A,PPP1R14C,CASP10,BVES,SFN,PSMB8,FKBP15,APAF1,ZFYVE1,DMPK,RGS2,BAK1,DAB2IP,CYFIP2,TMEM64,GRN,PERP
GO:BP	multicellular organism development	GO:0007275	9.99015e-05	4.00043	5718	388	173	0.445876	18092	LCE1C,FGF13,LCE1D,TREM2,RGS14,LCE1E,PLCL2,LCE1B,ETV7,TYROBP,MAEL,CD79B,SCGB1A1,PLEK,SLC6A3,MYBPHL,POU3F2,EGFLAM,HSD17B3,DPYSL4,EVX1,ANGPT4,GH2,UMODL1,WNT5A,SLCO4C1,CST7,COL2A1,SLC6A4,WNT7A,TGM5,SH2D2A,ADCYAP1R1,AZU1,CSMD3,POU3F1,ILDR2,CRYAB,ARC,SYK,CEACAM1,RASAL1,FEZ1,SCN3B,PLXNB3,WNT4,CRB2,DRAXIN,SERPINB5,GRIN2C,INPP5D,CDH10,ALPL,HIC1,DSC3,NGFR,ITM2A,CTHRC1,PDE2A,NTN1,ISG15,PGF,COL15A1,CHRNA9,FG…
GO:BP	positive regulation of proteolysis	GO:0045862	0.00010518	3.97807	375	388	27	0.0695876	18092	TREM2,PYHIN1,SYK,NGFR,ACER2,EPHA4,MDM2,IFI16,MAPT,APOE,LAPTM5,CTSH,NUPR1,FAS,BBC3,PMAIP1,PLK3,CASP10,SIRT2,APAF1,RNF19B,BAK1,DAB2IP,CYFIP2,GRN,PERP,FBXO22
GO:BP	signaling	GO:0023052	0.00010818	3.96585	6864	388	199	0.512887	18092	HLA-DQB2,FGF13,TREM2,FXYD3,RGS14,PPY,PLCL2,KLF14,TYROBP,MAEL,VIL1,CD79B,SCGB1A1,PLEK,PSD2,SLC6A3,RHOD,PROKR2,GNA14,EPHB6,ANGPT4,PPP1R1B,GH2,WNT5A,COL2A1,PDE4C,SLC6A4,GPR150,WNT7A,SH2D2A,ADCYAP1R1,AZU1,ERN2,TRIM8,SYT8,ILDR2,CRYAB,PYHIN1,ARC,SYK,GABBR2,CEACAM1,RASAL1,SCN3B,PLXNB3,WNT4,CRB2,DRAXIN,GRIN2C,INPP5D,OPRL1,GABRD,HIC1,TRIM22,NGFR,RGS16,LSP1,CTHRC1,TP53INP1,PDE2A,NTN1,ISG15,MAFA,PGF,COL15A1…
GO:BP	cell differentiation	GO:0030154	0.000143264	3.84386	4440	388	142	0.365979	18092	LCE1C,FGF13,LCE1D,TREM2,RGS14,LCE1E,PLCL2,BDH2,LCE1B,ETV7,TYROBP,MAEL,VIL1,CD79B,PLEK,POU3F2,DPYSL4,WNT5A,SLCO4C1,COL2A1,SLC6A4,WNT7A,TGM5,SH2D2A,ADCYAP1R1,AZU1,CSMD3,TNNT3,POU3F1,ILDR2,ARC,SYK,CEACAM1,RASAL1,FEZ1,PLXNB3,WNT4,CRB2,DRAXIN,INPP5D,ALPL,DSC3,NGFR,ITM2A,CTHRC1,TP53INP1,PDE2A,NTN1,ISG15,PGF,COL15A1,FGF18,GDF9,WDR63,BTG2,STON2,TLR3,NOTO,ALOX5,NEFL,HAND1,MR1,EFNB1,EPHA4,FAXDC2,ACHE,PLEKH…
GO:BP	animal organ development	GO:0048513	0.000189518	3.72235	3770	388	125	0.322165	18092	LCE1C,FGF13,LCE1D,TREM2,LCE1E,PLCL2,LCE1B,ETV7,TYROBP,CD79B,PLEK,SLC6A3,POU3F2,EGFLAM,HSD17B3,GH2,UMODL1,WNT5A,COL2A1,SLC6A4,WNT7A,TGM5,POU3F1,ILDR2,CRYAB,SYK,CEACAM1,FEZ1,WNT4,CRB2,DRAXIN,SERPINB5,GRIN2C,INPP5D,ALPL,DSC3,NGFR,ITM2A,CTHRC1,PDE2A,NTN1,ISG15,CHRNA9,FGF18,GDF9,BTG2,STON2,GRHL3,TLR3,NOTO,ALOX5,NEFL,HAND1,MR1,EFNB1,EPHA4,FAXDC2,ACHE,TSPAN12,SOCS1,ASB2,CRLF1,GJB5,SPINT1,ABCA12,CPE,MDM2…
GO:BP	response to stimulus	GO:0050896	0.000201006	3.69679	9469	388	254	0.654639	18092	HLA-DQB2,FGF13,LCE1D,NABP1,TREM2,RGS14,WFDC2,PPY,KLF11,PLCL2,WFDC5,KLF14,TYROBP,MAEL,VIL1,CD79B,SCGB1A1,PLEK,PSD2,SLC6A3,SGIP1,EPPK1,RHOD,POU3F2,PROKR2,DPYSL4,CARD18,GNA14,EPHB6,ANGPT4,PPP1R1B,FOLR3,GH2,UMODL1,UGT3A2,WNT5A,SLCO4C1,ORM1,CST7,COL2A1,HLA-DQB1,PDE4C,SLC6A4,GPR150,WNT7A,SH2D2A,ADCYAP1R1,AZU1,ERN2,TRIM8,SYT8,ILDR2,CRYAB,PYHIN1,LAMP3,ARC,SYK,GABBR2,CEACAM1,RASAL1,FEZ1,PLXNB3,WNT4,CRB2,D…
GO:BP	programmed cell death	GO:0012501	0.00021151	3.67467	2172	388	83	0.213918	18092	TREM2,KLF11,TYROBP,MAEL,VIL1,CARD18,ANGPT4,SYCE3,UMODL1,WNT5A,COL2A1,WNT7A,TGM5,AZU1,ERN2,CRYAB,LAMP3,SYK,WNT4,DRAXIN,INPP5D,HIC1,DSC3,NGFR,TP53INP1,NTN1,ACER2,BTG2,TLR3,NEFL,PRODH,CRLF1,TNFRSF10C,MDM2,UNC5B,IFI16,SNAI2,APOE,KRT3,DOCK8,WNT11,NKX2-5,LAPTM5,CTSH,NUPR1,FAS,BBC3,BEX2,IFIT3,CDIP1,GPX1,TP53I3,PMAIP1,IFIT2,PLK3,ATF3,WNT9A,SRPX,RRM2B,BLCAP,CASP10,SLC9A3R1,IRF5,PIM2,MAGEH1,SFN,SIRT2,IRF1,…
GO:BP	cell death	GO:0008219	0.000229465	3.63928	2322	388	87	0.224227	18092	TREM2,KLF11,TYROBP,MAEL,VIL1,DPYSL4,CARD18,ANGPT4,SYCE3,UMODL1,WNT5A,COL2A1,WNT7A,TGM5,ADCYAP1R1,AZU1,ERN2,CRYAB,LAMP3,SYK,WNT4,DRAXIN,INPP5D,HIC1,DSC3,NGFR,TP53INP1,NTN1,ACER2,BTG2,TLR3,NEFL,PRODH,CRLF1,TNFRSF10C,MDM2,UNC5B,IFI16,SNAI2,MAPT,APOE,KRT3,DOCK8,WNT11,NKX2-5,LAPTM5,CTSH,NUPR1,FAS,BBC3,NOV,BEX2,IFIT3,CDIP1,GPX1,TP53I3,PMAIP1,IFIT2,PLK3,ATF3,WNT9A,SRPX,RRM2B,BLCAP,CASP10,SLC9A3R1,IRF5,P…
GO:BP	cellular developmental process	GO:0048869	0.000244309	3.61206	4518	388	143	0.368557	18092	LCE1C,FGF13,LCE1D,TREM2,RGS14,LCE1E,PLCL2,BDH2,LCE1B,ETV7,TYROBP,MAEL,VIL1,CD79B,PLEK,POU3F2,DPYSL4,WNT5A,SLCO4C1,COL2A1,SLC6A4,WNT7A,TGM5,SH2D2A,ADCYAP1R1,AZU1,CSMD3,TNNT3,POU3F1,ILDR2,ARC,SYK,CEACAM1,RASAL1,FEZ1,PLXNB3,WNT4,CRB2,DRAXIN,INPP5D,ALPL,DSC3,NGFR,ITM2A,YPEL3,CTHRC1,TP53INP1,PDE2A,NTN1,ISG15,PGF,COL15A1,FGF18,GDF9,WDR63,BTG2,STON2,TLR3,NOTO,ALOX5,NEFL,HAND1,MR1,EFNB1,EPHA4,FAXDC2,ACHE…
GO:BP	anatomical structure morphogenesis	GO:0009653	0.000323092	3.49067	2865	388	101	0.260309	18092	FGF13,TREM2,ETV7,TYROBP,MAEL,VIL1,SLC6A3,RHOD,POU3F2,EGFLAM,DPYSL4,ANGPT4,WNT5A,COL2A1,SLC6A4,WNT7A,SH2D2A,TNNT3,CRYAB,ARC,SYK,CEACAM1,RASAL1,FEZ1,PLXNB3,WNT4,CRB2,DRAXIN,SERPINB5,CDH10,ALPL,NGFR,CTHRC1,NTN1,PGF,COL15A1,CHRNA9,FGF18,GRHL3,TLR3,NOTO,ALOX5,NEFL,HAND1,EFNB1,EPHA4,TSPAN12,GJB5,SPINT1,CPE,MDM2,USH1C,CRABP2,UNC5B,VSIG1,SNAI2,MAPT,APOE,APOD,WNT11,SPRY1,NKX2-5,CTSH,PLCD1,CAMK2B,NOV,SEMA3…
GO:BP	regulation of developmental process	GO:0050793	0.000388927	3.41013	2648	388	95	0.244845	18092	FGF13,TREM2,RGS14,TYROBP,MAEL,VIL1,SLC6A3,EPPK1,RHOD,POU3F2,ANGPT4,UMODL1,WNT5A,CST7,SLC6A4,WNT7A,CSMD3,ARC,SYK,CEACAM1,RASAL1,FEZ1,PLXNB3,WNT4,CRB2,DRAXIN,INPP5D,NGFR,YPEL3,CTHRC1,TP53INP1,NTN1,ISG15,PGF,FGF18,GDF9,WDR63,GRHL3,TLR3,ALOX5,NEFL,EPHA4,FAXDC2,TSPAN12,PLEKHB1,SOCS1,SPINT1,MDM2,CRABP2,FNDC5,SNAI2,MAPT,APOE,WNT11,SPRY1,NKX2-5,CTSH,NUPR1,CCDC3,CAMK2B,NOV,SEMA3B,VANGL2,TBXA2R,PALMD,ADAMT…
GO:BP	cell communication	GO:0007154	0.000412292	3.3848	6882	388	197	0.507732	18092	HLA-DQB2,FGF13,TREM2,RGS14,PPY,PLCL2,KLF14,TYROBP,MAEL,VIL1,CD79B,SCGB1A1,PLEK,PSD2,SLC6A3,RHOD,PROKR2,GNA14,EPHB6,ANGPT4,PPP1R1B,GH2,WNT5A,COL2A1,PDE4C,SLC6A4,GPR150,WNT7A,SH2D2A,ADCYAP1R1,AZU1,ERN2,TRIM8,SYT8,ILDR2,CRYAB,PYHIN1,ARC,SYK,GABBR2,CEACAM1,RASAL1,SCN3B,PLXNB3,WNT4,CRB2,DRAXIN,GRIN2C,INPP5D,OPRL1,GABRD,HIC1,TRIM22,NGFR,RGS16,LSP1,CTHRC1,TP53INP1,PDE2A,NTN1,ISG15,MAFA,PGF,COL15A1,CHRNA…
GO:BP	system development	GO:0048731	0.00047127	3.32673	5151	388	157	0.404639	18092	LCE1C,FGF13,LCE1D,TREM2,RGS14,LCE1E,PLCL2,LCE1B,ETV7,TYROBP,CD79B,PLEK,SLC6A3,POU3F2,EGFLAM,HSD17B3,DPYSL4,ANGPT4,GH2,UMODL1,WNT5A,CST7,COL2A1,SLC6A4,WNT7A,TGM5,SH2D2A,AZU1,CSMD3,POU3F1,ILDR2,CRYAB,ARC,SYK,CEACAM1,RASAL1,FEZ1,SCN3B,PLXNB3,WNT4,CRB2,DRAXIN,SERPINB5,GRIN2C,INPP5D,ALPL,DSC3,NGFR,ITM2A,CTHRC1,PDE2A,NTN1,ISG15,PGF,COL15A1,CHRNA9,FGF18,GDF9,BTG2,STON2,GRHL3,TLR3,NOTO,ALOX5,NEFL,HAND1,M…
GO:BP	regulation of protein metabolic process	GO:0051246	0.000732255	3.13534	2722	388	96	0.247423	18092	FGF13,TREM2,RGS14,WFDC2,PLCL2,WFDC5,VIL1,CARD18,ANGPT4,PPP1R1B,GH2,UMODL1,WNT5A,CST7,WNT7A,AZU1,ERN2,CRYAB,PYHIN1,ITIH5,LAMP3,SYK,CEACAM1,CRB2,SERPINB5,GRIN2C,NGFR,ITM2A,ISG15,PGF,PTAFR,FGF18,GDF9,ACER2,BTG2,TLR3,EPHA4,FAXDC2,PARP10,SOCS1,CRLF1,PDE6G,SPINT1,MDM2,SERPINA1,IFI16,PINX1,PLAT,SNAI2,MAPT,APOE,APOD,WNT11,BEX4,SPRY1,LAPTM5,CTSH,NUPR1,FAS,BBC3,RPL13A,VANGL2,GPX1,RILP,ADRB2,PMAIP1,GDF15,PL…
GO:BP	signal transduction	GO:0007165	0.000739857	3.13085	6353	388	184	0.474227	18092	HLA-DQB2,FGF13,TREM2,RGS14,PPY,PLCL2,KLF14,TYROBP,MAEL,VIL1,CD79B,SCGB1A1,PLEK,PSD2,RHOD,PROKR2,GNA14,EPHB6,ANGPT4,PPP1R1B,GH2,WNT5A,COL2A1,PDE4C,GPR150,WNT7A,SH2D2A,ADCYAP1R1,AZU1,ERN2,TRIM8,CRYAB,PYHIN1,ARC,SYK,GABBR2,CEACAM1,RASAL1,PLXNB3,WNT4,CRB2,DRAXIN,GRIN2C,INPP5D,OPRL1,GABRD,HIC1,TRIM22,NGFR,RGS16,LSP1,CTHRC1,TP53INP1,PDE2A,NTN1,ISG15,MAFA,PGF,COL15A1,CHRNA9,PTAFR,RRAD,FGF18,GDF9,ACER2,B…
GO:BP	positive regulation of developmental process	GO:0051094	0.000986511	3.0059	1366	388	58	0.149485	18092	TREM2,RGS14,TYROBP,VIL1,SLC6A3,POU3F2,ANGPT4,WNT5A,WNT7A,SYK,CEACAM1,RASAL1,FEZ1,PLXNB3,WNT4,CRB2,INPP5D,NGFR,YPEL3,CTHRC1,NTN1,ISG15,PGF,FGF18,WDR63,TLR3,ALOX5,NEFL,EPHA4,FAXDC2,SOCS1,SPINT1,MDM2,CRABP2,FNDC5,SNAI2,MAPT,APOE,WNT11,SPRY1,NKX2-5,CTSH,CCDC3,CAMK2B,TBXA2R,FAM210B,ADRB2,GDF15,WNT9A,GLIPR2,SFN,METRNL,SIRT2,TRAK1,DAB2IP,TMEM64,GRN,YBX3
GO:BP	negative regulation of cellular process	GO:0048523	0.000993601	3.00279	5208	388	157	0.404639	18092	FGF13,NABP1,TREM2,RGS14,WFDC2,KLF11,PLCL2,WFDC5,ETV7,TYROBP,MAEL,VIL1,ZFP90,SCGB1A1,PLEK,EPPK1,CARD18,ANGPT4,PPP1R1B,UMODL1,WNT5A,CST7,COL2A1,SLC6A4,WNT7A,ADCYAP1R1,AZU1,ERN2,CRYAB,ITIH5,LAMP3,ARC,CEACAM1,RASAL1,FEZ1,PLXNB3,WNT4,CRB2,DRAXIN,SERPINB5,INPP5D,OPRL1,HIC1,TRIM22,NGFR,RGS16,ITM2A,CTHRC1,TP53INP1,PDE2A,NTN1,ISG15,CHRNA9,RRAD,GDF9,WDR63,ACER2,BTG2,TLR3,NOTO,ALOX5,NEFL,SMPDL3B,HAND1,CNN1,…
GO:BP	positive regulation of biological process	GO:0048518	0.00099784	3.00094	6466	388	186	0.479381	18092	HLA-DQB2,FGF13,TREM2,RGS14,KLF11,PLCL2,KLF14,TYROBP,VIL1,CD79B,ZFP90,PLEK,SLC6A3,SGIP1,RHOD,POU3F2,EGFLAM,EVX1,EPHB6,ANGPT4,GKN1,SYCE3,GH2,LRRC38,WNT5A,ORM1,CST7,SLC6A4,WNT7A,ADCYAP1R1,AZU1,ERN2,TRIM8,POU3F1,PYHIN1,SMTNL2,LAMP3,ARC,SYK,CEACAM1,RASAL1,FEZ1,SCN3B,PLXNB3,WNT4,CRB2,GRIN2C,INPP5D,OPRL1,HIC1,TRIM22,NGFR,YPEL3,CTHRC1,ELOVL3,TP53INP1,PDE2A,NTN1,ISG15,MAFA,PGF,PTAFR,FGF18,GDF9,WDR63,ACER2…
GO:BP	signal transduction by p53 class mediator	GO:0072331	0.00109394	2.96101	272	388	21	0.0541237	18092	PYHIN1,HIC1,TP53INP1,ACER2,BTG2,MDM2,IFI16,SNAI2,NUPR1,CDIP1,PMAIP1,PLK3,SESN2,RRM2B,SFN,PRKAB1,EDA2R,GADD45A,PPM1D,RBM38,PERP
GO:BP	regulation of cell death	GO:0010941	0.00116885	2.93224	1754	388	69	0.177835	18092	TREM2,KLF11,TYROBP,MAEL,VIL1,CARD18,ANGPT4,SYCE3,UMODL1,WNT5A,COL2A1,WNT7A,ADCYAP1R1,AZU1,CRYAB,LAMP3,SYK,WNT4,DRAXIN,INPP5D,NGFR,TP53INP1,ACER2,BTG2,TLR3,NEFL,PRODH,CRLF1,TNFRSF10C,MDM2,UNC5B,SNAI2,MAPT,APOE,DOCK8,WNT11,NKX2-5,LAPTM5,CTSH,NUPR1,FAS,BBC3,NOV,BEX2,IFIT3,GPX1,TP53I3,PMAIP1,IFIT2,PLK3,ATF3,WNT9A,SRPX,RRM2B,CASP10,SLC9A3R1,IRF5,PIM2,SFN,SIRT2,APAF1,TRAF4,ZMAT3,GADD45A,BAK1,DAB2IP,GRN…
GO:BP	regulation of programmed cell death	GO:0043067	0.00118045	2.92795	1614	388	65	0.167526	18092	TREM2,KLF11,TYROBP,MAEL,VIL1,CARD18,ANGPT4,SYCE3,UMODL1,WNT5A,COL2A1,WNT7A,AZU1,CRYAB,LAMP3,SYK,WNT4,DRAXIN,INPP5D,NGFR,TP53INP1,ACER2,BTG2,TLR3,NEFL,CRLF1,TNFRSF10C,MDM2,UNC5B,SNAI2,APOE,DOCK8,WNT11,NKX2-5,LAPTM5,CTSH,NUPR1,FAS,BBC3,BEX2,IFIT3,GPX1,TP53I3,PMAIP1,IFIT2,PLK3,ATF3,WNT9A,SRPX,RRM2B,CASP10,SLC9A3R1,IRF5,PIM2,SFN,SIRT2,APAF1,TRAF4,ZMAT3,GADD45A,BAK1,DAB2IP,GRN,PERP,YBX3
GO:BP	negative regulation of cell communication	GO:0010648	0.00130255	2.8852	1480	388	61	0.157216	18092	RGS14,PLCL2,PLEK,WNT5A,COL2A1,SLC6A4,ARC,CEACAM1,RASAL1,WNT4,DRAXIN,INPP5D,OPRL1,HIC1,NGFR,RGS16,CTHRC1,PDE2A,NTN1,CHRNA9,TLR3,SMPDL3B,ACHE,ENHO,SOCS1,PIK3IP1,MDM2,UNC5B,SESN1,SNAI2,MAPT,APOE,APOD,WNT11,SPRY1,NKX2-5,LAPTM5,FAS,CCDC3,NOV,SULF2,GPX1,ADRB2,GDF15,MAPKBP1,ATF3,NDRG2,SESN2,DUSP14,RRM2B,SLC9A3R1,PXDN,PSMB8,GPD1L,NOTCH3,RGS2,APLP1,DAB2IP,TMEM64,SLC30A1,YBX3
GO:BP	response to organic substance	GO:0010033	0.00132315	2.87839	3459	388	114	0.293814	18092	HLA-DQB2,TREM2,KLF11,VIL1,SCGB1A1,SLC6A3,POU3F2,GNA14,PPP1R1B,GH2,UMODL1,UGT3A2,WNT5A,COL2A1,SLC6A4,WNT7A,ADCYAP1R1,ERN2,TRIM8,ILDR2,CRYAB,PYHIN1,LAMP3,SYK,CEACAM1,FEZ1,WNT4,CRB2,INPP5D,OPRL1,ALPL,TRIM22,NGFR,TP53INP1,PDE2A,ISG15,MAFA,PGF,PTAFR,FGF18,HSPA6,ABCG4,GDF9,ACER2,BTG2,TLR3,ALOX5,NEFL,EPHA4,TSPAN12,ENHO,SOCS1,CRLF1,SPINT1,MDM2,IFI16,SESN1,SNAI2,MAPT,APOE,ASS1,DOCK8,WNT11,SPRY1,LAPTM5,SOR…
GO:BP	negative regulation of signaling	GO:0023057	0.00139463	2.85554	1483	388	61	0.157216	18092	RGS14,PLCL2,PLEK,WNT5A,COL2A1,SLC6A4,ARC,CEACAM1,RASAL1,WNT4,DRAXIN,INPP5D,OPRL1,HIC1,NGFR,RGS16,CTHRC1,PDE2A,NTN1,CHRNA9,TLR3,SMPDL3B,ACHE,ENHO,SOCS1,PIK3IP1,MDM2,UNC5B,SESN1,SNAI2,MAPT,APOE,APOD,WNT11,SPRY1,NKX2-5,LAPTM5,FAS,CCDC3,NOV,SULF2,GPX1,ADRB2,GDF15,MAPKBP1,ATF3,NDRG2,SESN2,DUSP14,RRM2B,SLC9A3R1,PXDN,PSMB8,GPD1L,NOTCH3,RGS2,APLP1,DAB2IP,TMEM64,SLC30A1,YBX3
GO:BP	regulation of cell population proliferation	GO:0042127	0.00139513	2.85538	1798	388	70	0.180412	18092	KLF11,TYROBP,SCGB1A1,EPPK1,POU3F2,GKN1,WNT5A,SLC6A4,WNT7A,SYK,CEACAM1,PLXNB3,SERPINB5,INPP5D,NGFR,CTHRC1,TP53INP1,NTN1,PGF,PTAFR,FGF18,GDF9,ACER2,BTG2,ALOX5,EFNB1,CNN1,PARP10,CRLF1,SPINT1,MDM2,PINX1,SNAI2,APOE,APOD,WNT11,BEX4,SPRY1,NKX2-5,LAPTM5,GKN2,CTSH,NUPR1,PLCD1,NOV,IFIT3,KLF9,SULF2,GPX1,EBI3,TP53I11,ATF3,WNT9A,NDRG2,SERTAD1,SRPX,SLC9A3R1,PIM2,SFN,SIRT2,IRF1,NOTCH3,STAT5A,CRIP2,PPM1D,BAK1,RB…
GO:BP	apoptotic process	GO:0006915	0.00151754	2.81886	2018	388	76	0.195876	18092	KLF11,TYROBP,MAEL,VIL1,CARD18,ANGPT4,SYCE3,UMODL1,WNT5A,COL2A1,WNT7A,AZU1,ERN2,CRYAB,LAMP3,WNT4,DRAXIN,INPP5D,HIC1,NGFR,TP53INP1,NTN1,ACER2,BTG2,TLR3,NEFL,PRODH,CRLF1,TNFRSF10C,MDM2,UNC5B,IFI16,SNAI2,APOE,DOCK8,WNT11,NKX2-5,CTSH,NUPR1,FAS,BBC3,BEX2,IFIT3,CDIP1,GPX1,TP53I3,PMAIP1,IFIT2,PLK3,ATF3,WNT9A,SRPX,RRM2B,BLCAP,CASP10,SLC9A3R1,IRF5,PIM2,MAGEH1,SFN,SIRT2,IRF1,APAF1,TRAF4,EDA2R,ZMAT3,DMPK,APL…
GO:BP	regulation of response to stimulus	GO:0048583	0.00162737	2.78851	4324	388	135	0.347938	18092	HLA-DQB2,TREM2,RGS14,PLCL2,KLF14,TYROBP,VIL1,CD79B,SCGB1A1,PLEK,PSD2,SLC6A3,EPPK1,RHOD,GH2,WNT5A,CST7,COL2A1,WNT7A,ADCYAP1R1,AZU1,ERN2,TRIM8,CRYAB,PYHIN1,ARC,SYK,CEACAM1,RASAL1,WNT4,CRB2,DRAXIN,INPP5D,OPRL1,HIC1,TRIM22,NGFR,RGS16,YPEL3,CTHRC1,TP53INP1,PDE2A,COL17A1,NTN1,PGF,CHRNA9,PTAFR,FGF18,GDF9,SLAMF7,TLR3,ALOX5,NEFL,SMPDL3B,MR1,EPHA4,TSPAN12,ENHO,SOCS1,PDE6G,PIK3IP1,MDM2,CRABP2,UNC5B,IFI16,PL…
GO:BP	negative regulation of molecular function	GO:0044092	0.00193807	2.71263	1226	388	53	0.136598	18092	RGS14,WFDC2,WFDC5,VIL1,ZFP90,SCGB1A1,CARD18,PPP1R1B,UMODL1,CST7,CRYAB,ITIH5,LAMP3,GABBR2,CEACAM1,PLXNB3,CRB2,SERPINB5,OPRL1,NGFR,RRAD,HAND1,PARP10,ENHO,SOCS1,PDE6G,SPINT1,PIK3IP1,MDM2,SERPINA1,IFI16,PINX1,MAPT,APOE,SPRY1,NUPR1,IFIT1,GPX1,ADRB2,EOMES,IFIT2,WNT9A,DUSP14,PPP1R14C,HES6,SLC9A3R1,SFN,PARP3,FKBP15,ZFYVE1,RGS2,GADD45A,DAB2IP
GO:BP	cellular response to stimulus	GO:0051716	0.00213706	2.67018	7840	388	215	0.554124	18092	HLA-DQB2,FGF13,LCE1D,NABP1,TREM2,RGS14,PPY,KLF11,PLCL2,KLF14,TYROBP,MAEL,VIL1,CD79B,SCGB1A1,PLEK,PSD2,RHOD,POU3F2,PROKR2,GNA14,EPHB6,ANGPT4,PPP1R1B,GH2,UMODL1,UGT3A2,WNT5A,COL2A1,PDE4C,SLC6A4,GPR150,WNT7A,SH2D2A,ADCYAP1R1,AZU1,ERN2,TRIM8,SYT8,CRYAB,PYHIN1,ARC,SYK,GABBR2,CEACAM1,RASAL1,FEZ1,PLXNB3,WNT4,CRB2,DRAXIN,GRIN2C,INPP5D,OPRL1,GABRD,ALPL,HIC1,TRIM22,NGFR,RGS16,LSP1,YPEL3,CTHRC1,TP53INP1,PDE…
GO:BP	negative regulation of response to stimulus	GO:0048585	0.00233598	2.63153	1752	388	68	0.175258	18092	RGS14,PLCL2,PLEK,SLC6A3,EPPK1,WNT5A,CST7,COL2A1,CEACAM1,RASAL1,WNT4,DRAXIN,INPP5D,OPRL1,HIC1,NGFR,RGS16,CTHRC1,PDE2A,NTN1,CHRNA9,TLR3,ALOX5,SMPDL3B,EPHA4,ENHO,SOCS1,PIK3IP1,MDM2,UNC5B,IFI16,PLAT,SESN1,SNAI2,APOE,APOD,WNT11,SPRY1,NKX2-5,LAPTM5,FAS,CCDC3,NOV,SEMA3B,SULF2,GPX1,ADRB2,GDF15,MAPKBP1,ATF3,NDRG2,SESN2,DUSP14,RRM2B,SLC9A3R1,METRNL,SIRT2,PXDN,PARP3,PSMB8,GPD1L,NOTCH3,RGS2,APLP1,DAB2IP,TMEM…
GO:BP	regulation of cellular protein metabolic process	GO:0032268	0.00236668	2.62586	2563	388	90	0.231959	18092	FGF13,TREM2,RGS14,WFDC2,PLCL2,WFDC5,VIL1,CARD18,ANGPT4,PPP1R1B,GH2,UMODL1,WNT5A,CST7,WNT7A,AZU1,ERN2,CRYAB,PYHIN1,ITIH5,LAMP3,SYK,CEACAM1,CRB2,SERPINB5,NGFR,ISG15,PGF,PTAFR,FGF18,GDF9,ACER2,BTG2,TLR3,EPHA4,FAXDC2,PARP10,SOCS1,CRLF1,PDE6G,SPINT1,MDM2,SERPINA1,IFI16,PINX1,PLAT,SNAI2,MAPT,APOE,WNT11,BEX4,SPRY1,LAPTM5,CTSH,NUPR1,FAS,BBC3,RPL13A,VANGL2,GPX1,ADRB2,PMAIP1,GDF15,PLK3,WNT9A,SESN2,DUSP14,P…
GO:BP	regulation of biological quality	GO:0065008	0.00260297	2.58453	4194	388	131	0.337629	18092	FGF13,TREM2,RGS14,PLCL2,BDH2,TYROBP,VIL1,SCGB1A1,PLEK,SLC6A3,SGIP1,RHOD,HSD17B3,BCO2,GNA14,KCNK9,PPP1R1B,WNT5A,COL2A1,SLC6A4,WNT7A,ADCYAP1R1,AZU1,SYT8,ILDR2,CRYAB,PYHIN1,SMTNL2,ARC,SYK,CEACAM1,SCN3B,PLXNB3,WNT4,DRAXIN,GRIN2C,INPP5D,OPRL1,GABRD,DSC3,NGFR,ELOVL3,PDE2A,NTN1,ISG15,MAFA,CHRNA9,PTAFR,CSDC2,GDF9,WDR63,GRHL3,ALOX5,NEFL,EPHA4,ACHE,ENHO,ABCA12,CPE,MDM2,USH1C,CRABP2,SERPINA1,VSIG1,SEPT5,FDX…
GO:BP	positive regulation of multicellular organismal process	GO:0051240	0.00270164	2.56837	1478	388	60	0.154639	18092	TREM2,RGS14,TYROBP,VIL1,SLC6A3,POU3F2,ANGPT4,WNT5A,ORM1,CST7,WNT7A,AZU1,PYHIN1,SMTNL2,SYK,SCN3B,PLXNB3,WNT4,CRB2,INPP5D,OPRL1,NGFR,ELOVL3,NTN1,ISG15,PGF,PTAFR,FGF18,TLR3,ALOX5,NEFL,EPHA4,ACHE,SOCS1,SPINT1,CRABP2,IFI16,MAPT,APOE,WNT11,SPRY1,NKX2-5,CTSH,CAMK2B,FRMD8,SULF2,VAMP8,TBXA2R,EBI3,ADRB2,GLIPR2,GCH1,IRF5,IRF1,PRKAB1,TRAK1,RGS2,TMEM64,GRN,YBX3
GO:BP	response to stress	GO:0006950	0.00278412	2.55531	4199	388	131	0.337629	18092	HLA-DQB2,NABP1,TREM2,RGS14,WFDC2,WFDC5,TYROBP,MAEL,VIL1,SCGB1A1,PLEK,EPPK1,CARD18,GNA14,EPHB6,ANGPT4,WNT5A,ORM1,CST7,SLC6A4,WNT7A,ADCYAP1R1,AZU1,ERN2,TRIM8,CRYAB,PYHIN1,SYK,CEACAM1,WNT4,GRIN2C,HIC1,TRIM22,LSP1,YPEL3,TP53INP1,PDE2A,ISG15,PGF,PTAFR,HSPA6,ACER2,BTG2,SLAMF7,GRHL3,TLR3,ALOX5,NEFL,SMPDL3B,MR1,EPHA4,PARP10,PRODH,SOCS1,CHST2,MDM2,SERPINA1,IFI16,PLAT,SESN1,SNAI2,MAPT,APOE,APOD,ASS1,DOCK8,…
GO:BP	negative regulation of catalytic activity	GO:0043086	0.00306107	2.51413	855	388	41	0.10567	18092	RGS14,WFDC2,WFDC5,VIL1,SCGB1A1,CARD18,PPP1R1B,UMODL1,CST7,CRYAB,ITIH5,LAMP3,GABBR2,CEACAM1,PLXNB3,CRB2,SERPINB5,NGFR,SOCS1,PDE6G,SPINT1,PIK3IP1,MDM2,SERPINA1,IFI16,PINX1,MAPT,APOE,SPRY1,IFIT1,GPX1,WNT9A,DUSP14,PPP1R14C,SFN,PARP3,FKBP15,ZFYVE1,RGS2,GADD45A,DAB2IP
GO:BP	cellular response to chemical stimulus	GO:0070887	0.00314768	2.50201	3438	388	112	0.28866	18092	HLA-DQB2,LCE1D,TREM2,KLF11,VIL1,POU3F2,GNA14,ANGPT4,GH2,UMODL1,UGT3A2,WNT5A,COL2A1,SLC6A4,WNT7A,AZU1,ERN2,TRIM8,SYT8,PYHIN1,SYK,CEACAM1,RASAL1,FEZ1,PLXNB3,WNT4,CRB2,INPP5D,ALPL,TRIM22,NGFR,TP53INP1,PDE2A,NTN1,ISG15,PGF,PTAFR,FGF18,HSPA6,ABCG4,GDF9,ACER2,TLR3,ALOX5,EPHA4,TSPAN12,PRODH,ENHO,SOCS1,CRLF1,SPINT1,MDM2,IFI16,SESN1,SNAI2,MAPT,CYP2S1,APOE,ASS1,DOCK8,WNT11,SPRY1,LAPTM5,SORBS1,CTSH,FAS,BBC3…
GO:BP	regulation of cysteine-type endopeptidase activity involved in apoptotic process	GO:0043281	0.00317265	2.49858	220	388	18	0.0463918	18092	VIL1,CRYAB,LAMP3,SYK,NGFR,ACER2,MDM2,MAPT,CTSH,FAS,BBC3,GPX1,PMAIP1,WNT9A,CASP10,SFN,APAF1,BAK1
GO:BP	negative regulation of hydrolase activity	GO:0051346	0.00353497	2.45161	475	388	28	0.0721649	18092	WFDC2,WFDC5,VIL1,CARD18,PPP1R1B,UMODL1,CST7,CRYAB,ITIH5,LAMP3,PLXNB3,CRB2,SERPINB5,NGFR,SPINT1,MDM2,SERPINA1,IFI16,SPRY1,IFIT1,GPX1,WNT9A,PPP1R14C,SFN,FKBP15,ZFYVE1,RGS2,DAB2IP
GO:BP	negative regulation of cell population proliferation	GO:0008285	0.00379442	2.42085	800	388	39	0.100515	18092	KLF11,TYROBP,SCGB1A1,EPPK1,WNT5A,SLC6A4,CEACAM1,INPP5D,NGFR,TP53INP1,BTG2,ALOX5,CNN1,PARP10,SPINT1,PINX1,SNAI2,APOE,APOD,WNT11,SPRY1,LAPTM5,NUPR1,NOV,IFIT3,KLF9,TP53I11,WNT9A,NDRG2,SRPX,SLC9A3R1,PIM2,SFN,SIRT2,IRF1,PPM1D,BAK1,RBM38,DAB2IP
GO:BP	apoptotic signaling pathway	GO:0097190	0.00390527	2.40835	620	388	33	0.0850515	18092	TYROBP,MAEL,COL2A1,ERN2,WNT4,HIC1,NGFR,TLR3,PRODH,TNFRSF10C,MDM2,UNC5B,IFI16,SNAI2,CTSH,NUPR1,FAS,BBC3,CDIP1,GPX1,PMAIP1,ATF3,SRPX,RRM2B,CASP10,SLC9A3R1,SFN,APAF1,EDA2R,BAK1,DAB2IP,PERP,YBX3
GO:BP	regulation of apoptotic process	GO:0042981	0.00526533	2.27857	1579	388	62	0.159794	18092	KLF11,TYROBP,MAEL,VIL1,CARD18,ANGPT4,SYCE3,UMODL1,WNT5A,COL2A1,WNT7A,AZU1,CRYAB,LAMP3,WNT4,DRAXIN,INPP5D,NGFR,TP53INP1,ACER2,BTG2,TLR3,NEFL,CRLF1,TNFRSF10C,MDM2,UNC5B,SNAI2,APOE,DOCK8,WNT11,NKX2-5,CTSH,NUPR1,FAS,BBC3,BEX2,IFIT3,GPX1,TP53I3,PMAIP1,IFIT2,PLK3,ATF3,WNT9A,SRPX,RRM2B,CASP10,SLC9A3R1,IRF5,PIM2,SFN,SIRT2,APAF1,TRAF4,ZMAT3,GADD45A,BAK1,DAB2IP,GRN,PERP,YBX3
GO:BP	intrinsic apoptotic signaling pathway	GO:0097193	0.00533849	2.27258	300	388	21	0.0541237	18092	MAEL,ERN2,HIC1,PRODH,MDM2,IFI16,SNAI2,NUPR1,BBC3,CDIP1,GPX1,PMAIP1,RRM2B,SLC9A3R1,SFN,APAF1,EDA2R,BAK1,DAB2IP,PERP,YBX3
GO:BP	cell population proliferation	GO:0008283	0.00589928	2.2292	2091	388	76	0.195876	18092	FGF13,KLF11,PLCL2,TYROBP,SCGB1A1,EPPK1,POU3F2,EPHB6,GKN1,WNT5A,SLC6A4,WNT7A,SH2D2A,SYK,CEACAM1,PLXNB3,WNT4,SERPINB5,INPP5D,NGFR,CTHRC1,TP53INP1,NTN1,PGF,PTAFR,FGF18,GDF9,ACER2,BTG2,ALOX5,EFNB1,CNN1,PARP10,CRLF1,SPINT1,MDM2,PINX1,SNAI2,APOE,APOD,DOCK8,WNT11,BEX4,SPRY1,NKX2-5,LAPTM5,GKN2,CTSH,NUPR1,PLCD1,NOV,IFIT3,KLF9,SULF2,GPX1,EBI3,TP53I11,ATF3,WNT9A,NDRG2,SERTAD1,SRPX,SLC9A3R1,PIM2,SFN,SIRT2,IR…
GO:BP	negative regulation of signal transduction	GO:0009968	0.0061453	2.21146	1377	388	56	0.14433	18092	RGS14,PLCL2,PLEK,WNT5A,COL2A1,CEACAM1,RASAL1,WNT4,DRAXIN,INPP5D,OPRL1,HIC1,NGFR,RGS16,CTHRC1,PDE2A,NTN1,CHRNA9,TLR3,SMPDL3B,ENHO,SOCS1,PIK3IP1,MDM2,UNC5B,SESN1,SNAI2,APOE,APOD,WNT11,SPRY1,NKX2-5,LAPTM5,FAS,CCDC3,NOV,SULF2,GPX1,ADRB2,GDF15,MAPKBP1,ATF3,NDRG2,SESN2,DUSP14,RRM2B,SLC9A3R1,PXDN,PSMB8,GPD1L,NOTCH3,RGS2,APLP1,DAB2IP,TMEM64,YBX3
GO:BP	negative regulation of biological process	GO:0048519	0.00628405	2.20176	5833	388	168	0.43299	18092	FGF13,NABP1,TREM2,RGS14,WFDC2,KLF11,PLCL2,WFDC5,ETV7,TYROBP,MAEL,VIL1,ZFP90,SCGB1A1,PLEK,SLC6A3,EPPK1,POU3F2,CARD18,ANGPT4,PPP1R1B,UMODL1,WNT5A,ORM1,CST7,COL2A1,SLC6A4,WNT7A,ADCYAP1R1,AZU1,ERN2,TRIM8,CRYAB,ITIH5,LAMP3,ARC,CEACAM1,RASAL1,FEZ1,PLXNB3,WNT4,CRB2,DRAXIN,SERPINB5,GRIN2C,INPP5D,OPRL1,HIC1,TRIM22,NGFR,RGS16,ITM2A,CTHRC1,TP53INP1,PDE2A,NTN1,ISG15,CHRNA9,CSDC2,RRAD,GDF9,WDR63,ACER2,BTG2,TL…
GO:BP	response to external stimulus	GO:0009605	0.0084456	2.07337	2991	388	99	0.255155	18092	HLA-DQB2,TREM2,WFDC2,WFDC5,TYROBP,VIL1,CD79B,SCGB1A1,SLC6A3,SGIP1,EPPK1,DPYSL4,GH2,WNT5A,CST7,SLC6A4,AZU1,TRIM8,PYHIN1,SYK,CEACAM1,FEZ1,PLXNB3,WNT4,DRAXIN,ALPL,TRIM22,NGFR,PDE2A,NTN1,ISG15,PGF,CHRNA9,VWCE,PTAFR,FGF18,BTG2,TMEM255A,SLAMF7,TLR3,ALOX5,SMPDL3B,MR1,EFNB1,EPHA4,PLEKHB1,SOCS1,PDE6G,MDM2,UNC5B,IFI16,PLAT,SESN1,SNAI2,APOE,ASS1,WNT11,ULBP2,GKN2,NUPR1,FAS,CAMK2B,NOV,IFIT1,SEMA3B,RPL13A,IFIT…
GO:BP	regulation of growth	GO:0040008	0.00897307	2.04706	705	388	35	0.0902062	18092	FGF13,MAEL,VIL1,SLC6A3,EPPK1,POU3F2,GH2,WNT5A,SLC6A4,CRYAB,CEACAM1,RASAL1,DRAXIN,NTN1,GDF9,SOCS1,CRABP2,MAPT,APOE,WNT11,NKX2-5,BBC3,NOV,SEMA3B,ADRB2,GDF15,GAMT,SESN2,SERTAD1,SFN,STAT5A,ZMAT3,RGS2,DAB2IP,YBX3
GO:BP	negative regulation of protein metabolic process	GO:0051248	0.00913534	2.03928	1156	388	49	0.126289	18092	RGS14,WFDC2,WFDC5,VIL1,CARD18,PPP1R1B,UMODL1,CST7,CRYAB,ITIH5,LAMP3,CEACAM1,CRB2,SERPINB5,GRIN2C,NGFR,ITM2A,ISG15,ACER2,BTG2,EPHA4,PARP10,SOCS1,SPINT1,MDM2,SERPINA1,IFI16,PINX1,PLAT,MAPT,APOE,APOD,BEX4,SPRY1,RPL13A,GPX1,RILP,WNT9A,SESN2,DUSP14,PPP1R14C,SFN,SIRT2,GPD1L,RGS2,GADD45A,BAK1,ENC1,DAB2IP
GO:BP	regulation of signaling	GO:0023051	0.00934006	2.02965	3636	388	115	0.296392	18092	TREM2,FXYD3,RGS14,PLCL2,KLF14,TYROBP,PLEK,PSD2,RHOD,GH2,WNT5A,COL2A1,SLC6A4,WNT7A,ADCYAP1R1,ERN2,TRIM8,PYHIN1,ARC,SYK,CEACAM1,RASAL1,WNT4,CRB2,DRAXIN,GRIN2C,INPP5D,OPRL1,HIC1,TRIM22,NGFR,RGS16,CTHRC1,TP53INP1,PDE2A,NTN1,CHRNA9,FGF18,GDF9,TLR3,ALOX5,NEFL,SMPDL3B,EPHA4,ACHE,TSPAN12,ENHO,SOCS1,PDE6G,PIK3IP1,MDM2,CRABP2,UNC5B,SEPT5,PLAT,SESN1,SNAI2,MAPT,APOE,APOD,WNT11,SPRY1,NKX2-5,LAPTM5,SORBS1,CTSH…
GO:BP	cellular response to organic substance	GO:0071310	0.0108036	1.96643	2812	388	94	0.242268	18092	HLA-DQB2,TREM2,KLF11,VIL1,POU3F2,GNA14,GH2,UMODL1,UGT3A2,WNT5A,COL2A1,SLC6A4,WNT7A,ERN2,TRIM8,PYHIN1,SYK,CEACAM1,FEZ1,WNT4,CRB2,INPP5D,ALPL,TRIM22,NGFR,TP53INP1,PDE2A,ISG15,PGF,PTAFR,FGF18,HSPA6,ABCG4,GDF9,TLR3,ALOX5,EPHA4,TSPAN12,ENHO,SOCS1,CRLF1,SPINT1,MDM2,IFI16,SESN1,SNAI2,MAPT,ASS1,DOCK8,WNT11,SPRY1,LAPTM5,SORBS1,CTSH,FAS,BBC3,CCDC3,CAMK2B,IFIT1,RPL13A,IFIT3,CDIP1,KLF9,SULF2,TBXA2R,ADAMTS7,F…
GO:BP	negative regulation of cysteine-type endopeptidase activity	GO:2000117	0.0127939	1.893	94	388	11	0.0283505	18092	VIL1,CARD18,CST7,CRYAB,LAMP3,NGFR,MDM2,IFI16,GPX1,WNT9A,SFN
GO:BP	positive regulation of cellular process	GO:0048522	0.014409	1.84137	5863	388	167	0.430412	18092	FGF13,TREM2,RGS14,KLF11,KLF14,TYROBP,VIL1,ZFP90,PLEK,SGIP1,RHOD,POU3F2,EGFLAM,EVX1,EPHB6,ANGPT4,GKN1,SYCE3,GH2,LRRC38,WNT5A,CST7,SLC6A4,WNT7A,ADCYAP1R1,AZU1,ERN2,TRIM8,POU3F1,PYHIN1,ARC,SYK,CEACAM1,RASAL1,FEZ1,PLXNB3,WNT4,CRB2,GRIN2C,INPP5D,HIC1,TRIM22,NGFR,YPEL3,CTHRC1,TP53INP1,NTN1,ISG15,MAFA,PGF,PTAFR,FGF18,GDF9,WDR63,ACER2,BTG2,GRHL3,TLR3,ALOX5,NEFL,HAND1,MR1,EFNB1,EPHA4,FAXDC2,ACHE,PRODH,ENH…
GO:BP	tube development	GO:0035295	0.0152861	1.8157	1178	388	49	0.126289	18092	ANGPT4,WNT5A,COL2A1,WNT7A,SH2D2A,SYK,CEACAM1,WNT4,NGFR,CTHRC1,NTN1,PGF,COL15A1,FGF18,GRHL3,TLR3,NOTO,ALOX5,HAND1,EPHA4,TSPAN12,CRLF1,GJB5,SPINT1,ABCA12,UNC5B,APOE,APOD,ASS1,WNT11,SPRY1,NKX2-5,CTSH,PLCD1,NOV,VANGL2,TBXA2R,GPX1,EOMES,CRISPLD2,APAF1,EPHB4,TRAF4,NOTCH3,RDH10,GADD45A,BAK1,DAB2IP,GRN
GO:BP	negative regulation of peptidase activity	GO:0010466	0.0158775	1.79922	271	388	19	0.0489691	18092	WFDC2,WFDC5,VIL1,CARD18,UMODL1,CST7,CRYAB,ITIH5,LAMP3,CRB2,SERPINB5,NGFR,SPINT1,MDM2,SERPINA1,IFI16,GPX1,WNT9A,SFN
GO:BP	cell surface receptor signaling pathway	GO:0007166	0.0180318	1.74396	3242	388	104	0.268041	18092	HLA-DQB2,TREM2,RGS14,PLCL2,TYROBP,VIL1,CD79B,PLEK,EPHB6,ANGPT4,GH2,WNT5A,COL2A1,WNT7A,SH2D2A,ADCYAP1R1,TRIM8,SYK,CEACAM1,PLXNB3,WNT4,CRB2,DRAXIN,GRIN2C,INPP5D,HIC1,TRIM22,NGFR,CTHRC1,NTN1,ISG15,PGF,CHRNA9,PTAFR,FGF18,GDF9,GRHL3,TLR3,ALOX5,EFNB1,EPHA4,TSPAN12,ENHO,SOCS1,CRLF1,PDE6G,CPE,TNFRSF10C,UNC5B,PLAT,SNAI2,APOE,APOD,WNT11,SPRY1,NKX2-5,LAPTM5,SORBS1,FAS,CCDC3,CAMK2B,NOV,IFIT1,SEMA3B,IFIT3,CDI…
GO:BP	biological regulation	GO:0065007	0.0183409	1.73658	12801	388	312	0.804124	18092	HLA-DQB2,FGF13,NABP1,TREM2,FXYD3,RGS14,WFDC2,PPY,KLF11,PLCL2,WFDC5,BDH2,KLF14,ETV7,TYROBP,MAEL,VIL1,CD79B,ZFP90,SCGB1A1,PLEK,PSD2,SLC6A3,SGIP1,EPPK1,TNNC2,RHOD,POU3F2,PROKR2,EGFLAM,HSD17B3,BCO2,EVX1,CARD18,GNA14,EPHB6,KCNK9,ANGPT4,PPP1R1B,GKN1,SYCE3,GH2,UMODL1,LRRC38,WNT5A,ORM1,CST7,COL2A1,PDE4C,SLC6A4,GPR150,WNT7A,SH2D2A,ADCYAP1R1,AZU1,CSMD3,ERN2,TNNT3,TRIM8,SYT8,POU3F1,TM4SF5,ILDR2,CRYAB,PYHIN1…
GO:BP	positive regulation of peptidase activity	GO:0010952	0.0223995	1.64976	205	388	16	0.0412371	18092	SYK,NGFR,ACER2,EPHA4,IFI16,MAPT,CTSH,FAS,BBC3,PMAIP1,CASP10,APAF1,BAK1,CYFIP2,GRN,PERP
GO:BP	regulation of developmental growth	GO:0048638	0.025054	1.60112	358	388	22	0.056701	18092	FGF13,MAEL,VIL1,SLC6A3,EPPK1,POU3F2,WNT5A,SLC6A4,RASAL1,DRAXIN,NTN1,CRABP2,MAPT,APOE,NKX2-5,SEMA3B,ADRB2,GDF15,GAMT,STAT5A,RGS2,YBX3
GO:BP	positive regulation of molecular function	GO:0044093	0.0267333	1.57295	1844	388	67	0.17268	18092	FGF13,TREM2,RGS14,PLCL2,PLEK,EPHB6,ANGPT4,LRRC38,WNT5A,ADCYAP1R1,AZU1,ERN2,TNNT3,TRIM8,PYHIN1,ARC,SYK,RASAL1,WNT4,TRIM22,NGFR,RGS16,CTHRC1,PTAFR,FGF18,ACER2,GRHL3,TLR3,EPHA4,SOCS1,PDE6G,IFI16,PINX1,MAPT,APOE,DOCK8,RINL,WNT11,CTSH,NUPR1,FAS,BBC3,PPP1R3G,VANGL2,ADRB2,PMAIP1,GDF15,ALS2CL,GCH1,CASP10,ISCU,SIRT2,APAF1,EPHB4,TRAF4,MAPRE3,EDA2R,RGS2,GADD45A,BAK1,RFK,DAB2IP,TRIM26,MID1IP1,CYFIP2,GRN,PERP
GO:BP	regulation of cell communication	GO:0010646	0.0289466	1.5384	3600	388	112	0.28866	18092	TREM2,RGS14,PLCL2,KLF14,TYROBP,PLEK,PSD2,RHOD,GH2,WNT5A,COL2A1,SLC6A4,WNT7A,ADCYAP1R1,ERN2,TRIM8,PYHIN1,ARC,SYK,CEACAM1,RASAL1,WNT4,CRB2,DRAXIN,GRIN2C,INPP5D,OPRL1,HIC1,TRIM22,NGFR,RGS16,CTHRC1,TP53INP1,PDE2A,NTN1,CHRNA9,FGF18,GDF9,TLR3,ALOX5,NEFL,SMPDL3B,EPHA4,ACHE,TSPAN12,ENHO,SOCS1,PDE6G,PIK3IP1,MDM2,CRABP2,UNC5B,SEPT5,PLAT,SESN1,SNAI2,MAPT,APOE,APOD,WNT11,SPRY1,NKX2-5,LAPTM5,SORBS1,CTSH,NUPR1…
GO:BP	negative regulation of endopeptidase activity	GO:0010951	0.0296347	1.5282	258	388	18	0.0463918	18092	WFDC2,WFDC5,VIL1,CARD18,CST7,CRYAB,ITIH5,LAMP3,CRB2,SERPINB5,NGFR,SPINT1,MDM2,SERPINA1,IFI16,GPX1,WNT9A,SFN
GO:BP	tube morphogenesis	GO:0035239	0.0324921	1.48822	975	388	42	0.108247	18092	ANGPT4,WNT5A,WNT7A,SH2D2A,SYK,CEACAM1,WNT4,NGFR,CTHRC1,NTN1,PGF,COL15A1,FGF18,GRHL3,TLR3,NOTO,ALOX5,HAND1,EPHA4,TSPAN12,SPINT1,UNC5B,APOE,APOD,WNT11,SPRY1,NKX2-5,CTSH,PLCD1,NOV,VANGL2,TBXA2R,GPX1,EOMES,APAF1,EPHB4,NOTCH3,RDH10,GADD45A,BAK1,DAB2IP,GRN
GO:BP	regulation of signal transduction	GO:0009966	0.0332561	1.47813	3207	388	102	0.262887	18092	TREM2,RGS14,PLCL2,KLF14,PLEK,PSD2,RHOD,GH2,WNT5A,COL2A1,WNT7A,ADCYAP1R1,ERN2,TRIM8,PYHIN1,ARC,SYK,CEACAM1,RASAL1,WNT4,CRB2,DRAXIN,INPP5D,OPRL1,HIC1,TRIM22,NGFR,RGS16,CTHRC1,TP53INP1,PDE2A,NTN1,CHRNA9,FGF18,GDF9,TLR3,NEFL,SMPDL3B,EPHA4,TSPAN12,ENHO,SOCS1,PDE6G,PIK3IP1,MDM2,CRABP2,UNC5B,SESN1,SNAI2,MAPT,APOE,APOD,WNT11,SPRY1,NKX2-5,LAPTM5,SORBS1,CTSH,NUPR1,FAS,BBC3,CCDC3,NOV,SULF2,VANGL2,GPX1,FGFBP…
GO:BP	cell-cell signaling	GO:0007267	0.034332	1.4643	1748	388	64	0.164948	18092	FGF13,RGS14,PLCL2,TYROBP,SLC6A3,WNT5A,SLC6A4,WNT7A,SYT8,ILDR2,ARC,SYK,GABBR2,SCN3B,WNT4,DRAXIN,GRIN2C,GABRD,HIC1,CTHRC1,MAFA,PGF,CHRNA9,FGF18,GDF9,GRHL3,ALOX5,EFNB1,EPHA4,ACHE,TSPAN12,ENHO,PDE6G,GJB5,CPE,GJA3,SEPT5,PLAT,SNAI2,MAPT,APOE,WNT11,NKX2-5,CAMK2B,NOV,SEMA3B,SULF2,VAMP8,VANGL2,PORCN,FGFBP3,ADRB2,GDF15,WNT9A,NDRG2,CALCOCO1,SLC9A3R1,TMOD2,PSMB8,NPTXR,DAB2IP,LDB1,TMEM64,SLC30A1
GO:BP	growth	GO:0040007	0.0390789	1.40806	1016	388	43	0.110825	18092	FGF13,MAEL,VIL1,SLC6A3,EPPK1,POU3F2,GH2,WNT5A,SLC6A4,WNT7A,CRYAB,CEACAM1,RASAL1,DRAXIN,NTN1,GDF9,SOCS1,CRABP2,MAPT,APOE,APOD,WNT11,SPRY1,NKX2-5,BBC3,NOV,SEMA3B,VANGL2,GPX1,ADRB2,GDF15,GAMT,SESN2,SERTAD1,SFN,NINJ1,STAT5A,RDH10,ZMAT3,RGS2,DAB2IP,CYFIP2,YBX3
GO:BP	developmental growth	GO:0048589	0.0415308	1.38163	694	388	33	0.0850515	18092	FGF13,MAEL,VIL1,SLC6A3,EPPK1,POU3F2,WNT5A,SLC6A4,WNT7A,RASAL1,DRAXIN,NTN1,GDF9,CRABP2,MAPT,APOE,APOD,WNT11,SPRY1,NKX2-5,NOV,SEMA3B,VANGL2,GPX1,ADRB2,GDF15,GAMT,NINJ1,STAT5A,RDH10,RGS2,CYFIP2,YBX3
GO:BP	epidermis development	GO:0008544	0.0451061	1.34576	485	388	26	0.0670103	18092	LCE1C,LCE1D,LCE1E,LCE1B,POU3F2,WNT5A,TGM5,POU3F1,DSC3,NGFR,COL17A1,GRHL3,GJB5,ABCA12,USH1C,CRABP2,KRT3,VANGL2,CNFN,SLC9A3R1,SFN,EDA2R,HOXC13,KRT19,LDB1,PERP
GO:BP	regulation of cell differentiation	GO:0045595	0.0492254	1.30781	1695	388	62	0.159794	18092	FGF13,RGS14,TYROBP,POU3F2,WNT5A,SLC6A4,WNT7A,SYK,CEACAM1,FEZ1,PLXNB3,WNT4,CRB2,DRAXIN,INPP5D,NGFR,CTHRC1,TP53INP1,NTN1,ISG15,FGF18,WDR63,TLR3,ALOX5,NEFL,EPHA4,FAXDC2,PLEKHB1,SOCS1,SPINT1,MDM2,CRABP2,FNDC5,SNAI2,MAPT,SPRY1,NKX2-5,CCDC3,CAMK2B,NOV,SEMA3B,ADAMTS7,FAM210B,WNT9A,GLIPR2,HES6,SFN,METRNL,SIRT2,IRF1,PSMB8,NOTCH3,TRAK1,DMPK,RGS2,RBM38,DAB2IP,S1PR3,LDB1,TMEM64,GRN,FBXO22
GO:BP	negative regulation of cellular protein metabolic process	GO:0032269	0.0555942	1.25497	1099	388	45	0.115979	18092	RGS14,WFDC2,WFDC5,VIL1,CARD18,PPP1R1B,UMODL1,CST7,CRYAB,ITIH5,LAMP3,CEACAM1,CRB2,SERPINB5,NGFR,ISG15,ACER2,BTG2,EPHA4,PARP10,SOCS1,SPINT1,MDM2,SERPINA1,IFI16,PINX1,PLAT,MAPT,APOE,BEX4,SPRY1,RPL13A,GPX1,WNT9A,SESN2,DUSP14,PPP1R14C,SFN,SIRT2,GPD1L,RGS2,GADD45A,BAK1,ENC1,DAB2IP
GO:BP	activation of cysteine-type endopeptidase activity involved in apoptotic process	GO:0006919	0.0724121	1.14019	93	388	10	0.0257732	18092	NGFR,ACER2,MAPT,CTSH,FAS,BBC3,PMAIP1,CASP10,APAF1,BAK1
GO:BP	regulation of multicellular organismal development	GO:2000026	0.0865896	1.06253	1472	388	55	0.141753	18092	FGF13,RGS14,TYROBP,ANGPT4,WNT5A,CST7,WNT7A,SYK,CEACAM1,PLXNB3,WNT4,CRB2,DRAXIN,INPP5D,NGFR,NTN1,ISG15,PGF,FGF18,GDF9,TLR3,ALOX5,NEFL,EPHA4,FAXDC2,TSPAN12,SOCS1,SPINT1,CRABP2,SNAI2,MAPT,WNT11,SPRY1,NKX2-5,CTSH,NUPR1,CAMK2B,SEMA3B,TBXA2R,ADAMTS7,FAM210B,ADRB2,WNT9A,HES6,SFN,SIRT2,IRF1,TRAK1,RGS2,GADD45A,DAB2IP,S1PR3,LDB1,TMEM64,GRN
GO:BP	notochord development	GO:0030903	0.0955152	1.01993	19	388	5	0.0128866	18092	WNT5A,COL2A1,CRB2,NOTO,WNT11
GO:BP	regulation of biological process	GO:0050789	0.102041	0.991224	12145	388	296	0.762887	18092	HLA-DQB2,FGF13,NABP1,TREM2,FXYD3,RGS14,WFDC2,PPY,KLF11,PLCL2,WFDC5,KLF14,ETV7,TYROBP,MAEL,VIL1,CD79B,ZFP90,SCGB1A1,PLEK,PSD2,SLC6A3,SGIP1,EPPK1,TNNC2,RHOD,POU3F2,PROKR2,EGFLAM,BCO2,EVX1,CARD18,GNA14,EPHB6,ANGPT4,PPP1R1B,GKN1,SYCE3,GH2,UMODL1,LRRC38,WNT5A,ORM1,CST7,COL2A1,PDE4C,SLC6A4,GPR150,WNT7A,SH2D2A,ADCYAP1R1,AZU1,CSMD3,ERN2,TNNT3,TRIM8,SYT8,POU3F1,TM4SF5,CRYAB,PYHIN1,SMTNL2,ITIH5,LAMP3,ARC,S…
GO:BP	negative regulation of proteolysis	GO:0045861	0.109032	0.962446	366	388	21	0.0541237	18092	WFDC2,WFDC5,VIL1,CARD18,UMODL1,CST7,CRYAB,ITIH5,LAMP3,CRB2,SERPINB5,NGFR,EPHA4,SPINT1,MDM2,SERPINA1,IFI16,PLAT,GPX1,WNT9A,SFN
GO:BP	anatomical structure formation involved in morphogenesis	GO:0048646	0.109433	0.960851	1235	388	48	0.123711	18092	TREM2,TYROBP,ANGPT4,WNT5A,COL2A1,WNT7A,SH2D2A,TNNT3,SYK,CEACAM1,WNT4,CRB2,NGFR,CTHRC1,PGF,COL15A1,FGF18,GRHL3,TLR3,ALOX5,HAND1,TSPAN12,SPINT1,UNC5B,SNAI2,APOD,WNT11,SPRY1,NKX2-5,CTSH,PLCD1,NOV,VANGL2,TBXA2R,GPX1,GDF15,EOMES,TMOD2,APAF1,EPHB4,NOTCH3,RDH10,GADD45A,KRT19,DAB2IP,LDB1,GRN,PERP
GO:BP	regulation of anatomical structure morphogenesis	GO:0022603	0.110941	0.954908	1062	388	43	0.110825	18092	FGF13,VIL1,RHOD,POU3F2,ANGPT4,WNT5A,WNT7A,ARC,CEACAM1,RASAL1,PLXNB3,WNT4,CRB2,DRAXIN,NGFR,CTHRC1,NTN1,PGF,FGF18,GRHL3,TLR3,ALOX5,NEFL,EPHA4,TSPAN12,CRABP2,SNAI2,MAPT,WNT11,SPRY1,CTSH,CAMK2B,SEMA3B,VANGL2,TBXA2R,PALMD,SLC9A3R1,BVES,PSMB8,TRAK1,GADD45A,DAB2IP,GRN
GO:BP	positive regulation of cell death	GO:0010942	0.119387	0.923044	700	388	32	0.0824742	18092	KLF11,TYROBP,SYCE3,WNT5A,SYK,INPP5D,NGFR,TP53INP1,ACER2,TLR3,PRODH,TNFRSF10C,MAPT,WNT11,LAPTM5,CTSH,NUPR1,FAS,BBC3,PMAIP1,IFIT2,ATF3,SRPX,SLC9A3R1,IRF5,SIRT2,APAF1,ZMAT3,GADD45A,BAK1,DAB2IP,GRN
GO:BP	regulation of response to stress	GO:0080134	0.123084	0.909797	1455	388	54	0.139175	18092	TREM2,VIL1,SCGB1A1,EPPK1,WNT5A,CST7,WNT7A,CRYAB,PYHIN1,SYK,CEACAM1,WNT4,HIC1,YPEL3,PDE2A,TLR3,ALOX5,SMPDL3B,EPHA4,SOCS1,MDM2,IFI16,PLAT,SESN1,SNAI2,MAPT,APOE,NUPR1,FAS,BBC3,CAMK2B,NOV,IFIT1,VAMP8,LACC1,TBXA2R,GPX1,PMAIP1,MAPKBP1,SESN2,GCH1,METRNL,SIRT2,IRF1,PARP3,PSMB8,TRAF4,EDA2R,HSPB8,GADD45A,BAK1,DAB2IP,GRN,YBX3
GO:BP	negative regulation of multicellular organismal process	GO:0051241	0.134271	0.872017	1175	388	46	0.118557	18092	FGF13,PLCL2,TYROBP,SCGB1A1,EPPK1,CARD18,ANGPT4,WNT5A,ORM1,SLC6A4,WNT7A,CEACAM1,WNT4,DRAXIN,INPP5D,NGFR,NTN1,ISG15,TLR3,ALOX5,SOCS1,PLAT,SNAI2,APOE,APOD,WNT11,SPRY1,LAPTM5,NOV,SEMA3B,TBXA2R,ADAMTS7,ADRB2,GDF15,MAPKBP1,WNT9A,NDRG2,SIRT2,IRF1,PARP3,RGS2,GADD45A,UBE2L6,DAB2IP,GRN,YBX3
GO:BP	defense response	GO:0006952	0.141147	0.850327	1831	388	64	0.164948	18092	HLA-DQB2,TREM2,WFDC2,WFDC5,TYROBP,SCGB1A1,CARD18,EPHB6,WNT5A,ORM1,CST7,AZU1,TRIM8,PYHIN1,SYK,CEACAM1,TRIM22,LSP1,PDE2A,ISG15,PTAFR,SLAMF7,TLR3,ALOX5,SMPDL3B,MR1,SOCS1,CHST2,SERPINA1,IFI16,APOE,APOD,ASS1,ULBP2,LAPTM5,NUPR1,CAMK2B,NOV,IFIT1,RPL13A,IFIT3,VAMP8,LACC1,TBXA2R,GPX1,PMAIP1,TAP1,MAPKBP1,IFIT2,C1RL,GCH1,IRF5,APOL1,METRNL,SIRT2,IRF1,PSMB8,STAT5A,CYP4F11,DAB2IP,S1PR3,TRIM26,GRN,PLD3
GO:BP	positive regulation of protein localization to synapse	GO:1902474	0.14524	0.837915	11	388	4	0.0103093	18092	TYROBP,WNT5A,WNT7A,MAPT
GO:BP	regulation of anatomical structure size	GO:0090066	0.145658	0.836665	520	388	26	0.0670103	18092	FGF13,VIL1,PLEK,WNT5A,SLC6A4,WNT7A,SMTNL2,DRAXIN,NTN1,PTAFR,WDR63,NEFL,USH1C,CRABP2,MAPT,APOE,SEMA3B,TBXA2R,GPX1,RILP,ADRB2,GCH1,SLC9A3R1,TMOD2,RGS2,CYFIP2
GO:BP	regulation of neuron projection development	GO:0010975	0.154897	0.809957	462	388	24	0.0618557	18092	FGF13,POU3F2,WNT5A,WNT7A,CSMD3,ARC,FEZ1,PLXNB3,DRAXIN,NGFR,NTN1,NEFL,EPHA4,MDM2,CRABP2,MAPT,APOE,CAMK2B,SEMA3B,TRAK1,RGS2,ENC1,DAB2IP,GRN
GO:BP	epithelium development	GO:0060429	0.15941	0.797485	1361	388	51	0.131443	18092	LCE1C,LCE1D,LCE1E,BDH2,LCE1B,VIL1,EPPK1,WNT5A,COL2A1,WNT7A,TGM5,POU3F1,CEACAM1,WNT4,CRB2,SERPINB5,DSC3,NGFR,CTHRC1,PDE2A,NTN1,COL15A1,GRHL3,NOTO,HAND1,EPHA4,CRLF1,SPINT1,ABCA12,USH1C,VSIG1,SNAI2,KRT3,WNT11,SPRY1,NKX2-5,CTSH,VANGL2,GPX1,EOMES,CNFN,SLC9A3R1,SFN,PSMB8,APAF1,HOXC13,RDH10,KRT19,S1PR3,LDB1,PERP
GO:BP	regulation of autophagy	GO:0010506	0.161251	0.792497	348	388	20	0.0515464	18092	TREM2,TRIM8,LAMP3,FEZ1,TRIM22,TP53INP1,ACER2,IFI16,SESN1,RAB39B,MAPT,NUPR1,ADRB2,PLK3,SESN2,PIM2,SIRT2,TP53INP2,PRKAB1,HSPB8
GO:BP	regulation of cellular catabolic process	GO:0031329	0.163708	0.785931	876	388	37	0.0953608	18092	TREM2,SCGB1A1,TRIM8,PYHIN1,LAMP3,FEZ1,TRIM22,TP53INP1,CSDC2,ACER2,BTG2,EPHA4,MDM2,IFI16,SESN1,RAB39B,MAPT,APOE,TYSND1,LAPTM5,NUPR1,GPX1,ADRB2,PLK3,SESN2,PIM2,SIRT2,PSMB8,TP53INP2,APAF1,PRKAB1,RNF19B,HSPB8,RBM38,DAB2IP,YBX3,FBXO22
GO:BP	positive regulation of catalytic activity	GO:0043085	0.210613	0.676515	1485	388	54	0.139175	18092	FGF13,RGS14,PLEK,ANGPT4,WNT5A,ADCYAP1R1,AZU1,ERN2,TNNT3,SYK,RASAL1,WNT4,NGFR,RGS16,PTAFR,FGF18,ACER2,GRHL3,TLR3,EPHA4,SOCS1,PDE6G,IFI16,MAPT,APOE,DOCK8,RINL,WNT11,CTSH,NUPR1,FAS,BBC3,PPP1R3G,VANGL2,ADRB2,PMAIP1,GDF15,ALS2CL,GCH1,CASP10,ISCU,APAF1,EPHB4,TRAF4,MAPRE3,RGS2,GADD45A,BAK1,RFK,DAB2IP,MID1IP1,CYFIP2,GRN,PERP
GO:BP	response to chemical	GO:0042221	0.247356	0.606678	4834	388	137	0.353093	18092	HLA-DQB2,LCE1D,TREM2,KLF11,VIL1,SCGB1A1,SLC6A3,POU3F2,DPYSL4,GNA14,ANGPT4,PPP1R1B,GH2,UMODL1,UGT3A2,WNT5A,COL2A1,SLC6A4,WNT7A,ADCYAP1R1,AZU1,ERN2,TRIM8,SYT8,ILDR2,CRYAB,PYHIN1,LAMP3,SYK,CEACAM1,RASAL1,FEZ1,PLXNB3,WNT4,CRB2,DRAXIN,INPP5D,OPRL1,ALPL,TRIM22,NGFR,TP53INP1,PDE2A,NTN1,ISG15,MAFA,PGF,PTAFR,FGF18,HSPA6,ABCG4,GDF9,ACER2,BTG2,TLR3,ALOX5,NEFL,EFNB1,EPHA4,TSPAN12,PRODH,ENHO,SOCS1,CRLF1,SPINT…
GO:BP	regulation of system process	GO:0044057	0.25308	0.596742	632	388	29	0.0747423	18092	FGF13,FXYD3,TNNC2,CST7,WNT7A,TNNT3,SMTNL2,SCN3B,OPRL1,PTAFR,GDF9,CNN1,KCNJ12,MDM2,APOE,NKX2-5,CAMK2B,NOV,TBXA2R,ADRB2,KCNK6,GCH1,SLC9A3R1,BVES,GPD1L,NPTXR,DMPK,RGS2,GAA
GO:BP	interferon-gamma-mediated signaling pathway	GO:0060333	0.267179	0.573198	88	388	9	0.0231959	18092	HLA-DQB2,TRIM8,TRIM22,PTAFR,SOCS1,CAMK2B,IRF5,IRF1,TRIM26
GO:BP	response to interferon-gamma	GO:0034341	0.276686	0.558014	201	388	14	0.0360825	18092	HLA-DQB2,WNT5A,TRIM8,TRIM22,PTAFR,TLR3,SOCS1,ASS1,CAMK2B,RPL13A,GCH1,IRF5,IRF1,TRIM26
GO:BP	animal organ morphogenesis	GO:0009887	0.277942	0.556046	1106	388	43	0.110825	18092	ETV7,EGFLAM,WNT5A,COL2A1,SLC6A4,WNT7A,SYK,CEACAM1,WNT4,CRB2,SERPINB5,ALPL,NGFR,CTHRC1,NTN1,CHRNA9,FGF18,GRHL3,NOTO,HAND1,TSPAN12,CPE,MDM2,USH1C,SNAI2,WNT11,SPRY1,NKX2-5,CTSH,SULF2,VANGL2,EOMES,GAMT,WNT9A,SLC9A3R1,PSMB8,EPHB4,HOXC13,RDH10,APLP1,GAA,BAK1,PERP
GO:BP	positive regulation of programmed cell death	GO:0043068	0.289848	0.53783	637	388	29	0.0747423	18092	KLF11,TYROBP,SYCE3,WNT5A,SYK,INPP5D,NGFR,TP53INP1,TLR3,TNFRSF10C,WNT11,LAPTM5,CTSH,NUPR1,FAS,BBC3,PMAIP1,IFIT2,ATF3,SRPX,SLC9A3R1,IRF5,SIRT2,APAF1,ZMAT3,GADD45A,BAK1,DAB2IP,GRN
GO:BP	transmembrane receptor protein tyrosine kinase signaling pathway	GO:0007169	0.296973	0.527283	768	388	33	0.0850515	18092	RGS14,VIL1,EPHB6,ANGPT4,GH2,WNT5A,SH2D2A,SYK,CEACAM1,WNT4,NGFR,PGF,FGF18,EFNB1,EPHA4,TSPAN12,ENHO,SOCS1,PDE6G,PLAT,APOD,SPRY1,SORBS1,SULF2,FGFBP3,ADRB2,GDF15,SLC9A3R1,SIRT2,EPHB4,STAT5A,DAB2IP,CYFIP2
GO:BP	regulation of cell projection size	GO:0032536	0.304142	0.516924	13	388	4	0.0103093	18092	VIL1,WNT7A,NEFL,USH1C
GO:BP	proteolysis	GO:0006508	0.322661	0.491254	1846	388	63	0.162371	18092	TREM2,WFDC2,WFDC5,VIL1,CARD18,UMODL1,CST7,AMZ1,AZU1,CRYAB,PYHIN1,ITIH5,LAMP3,SYK,CRB2,SERPINB5,NGFR,ISG15,ACER2,EPHA4,ASB2,SPINT1,PIK3IP1,CPE,MDM2,SERPINA1,IFI16,PLAT,MAPT,APOE,TYSND1,LAPTM5,CTSH,NUPR1,FAS,BBC3,CPM,VPS37D,GPX1,ADAMTS7,ADRB2,PMAIP1,PLK3,TRIM3,C1RL,WNT9A,CASP10,SFN,SIRT2,PSMB8,TP53INP2,APAF1,OTUD1,RNF19B,UBE2L6,BAK1,ENC1,DAB2IP,CYFIP2,GRN,PERP,PCNP,FBXO22
GO:BP	muscle contraction	GO:0006936	0.344179	0.463216	368	388	20	0.0515464	18092	FGF13,TNNC2,TNNT3,CRYAB,SCN3B,PTAFR,CNN1,KCNJ12,NKX2-5,SORBS1,SULF2,TBXA2R,ADRB2,GAMT,SLC6A8,TMOD2,GPD1L,DMPK,RGS2,GAA
GO:BP	cellular response to interferon-gamma	GO:0071346	0.355277	0.449433	181	388	13	0.0335052	18092	HLA-DQB2,WNT5A,TRIM8,TRIM22,PTAFR,TLR3,SOCS1,ASS1,CAMK2B,RPL13A,IRF5,IRF1,TRIM26
GO:BP	blood vessel development	GO:0001568	0.365402	0.43723	810	388	34	0.0876289	18092	ANGPT4,WNT5A,WNT7A,SH2D2A,SYK,CEACAM1,WNT4,NGFR,PDE2A,PGF,COL15A1,FGF18,TLR3,ALOX5,HAND1,TSPAN12,SPINT1,MDM2,UNC5B,APOE,APOD,WNT11,NKX2-5,CTSH,PLCD1,NOV,TBXA2R,GPX1,EPHB4,NOTCH3,GADD45A,BAK1,DAB2IP,GRN
GO:BP	positive regulation of cellular catabolic process	GO:0031331	0.381283	0.418752	400	388	21	0.0541237	18092	TREM2,TRIM8,PYHIN1,TRIM22,TP53INP1,BTG2,MDM2,SESN1,APOE,LAPTM5,NUPR1,ADRB2,PLK3,SESN2,PIM2,SIRT2,TP53INP2,RNF19B,HSPB8,DAB2IP,FBXO22
GO:BP	negative regulation of neural precursor cell proliferation	GO:2000178	0.392542	0.406113	25	388	5	0.0128866	18092	WNT5A,SLC6A4,BTG2,SPINT1,SIRT2
GO:BP	response to nutrient levels	GO:0031667	0.404663	0.392906	492	388	24	0.0618557	18092	SGIP1,GH2,SLC6A4,WNT4,ALPL,MDM2,IFI16,SESN1,SNAI2,APOE,ASS1,WNT11,FAS,TBXA2R,ADRB2,PMAIP1,GDF15,ATF3,SESN2,SIRT2,APAF1,ZFYVE1,PPM1D,FBXO22
GO:BP	negative regulation of growth	GO:0045926	0.410828	0.38634	261	388	16	0.0412371	18092	FGF13,WNT5A,SLC6A4,CRYAB,DRAXIN,NTN1,GDF9,WNT11,BBC3,NOV,SEMA3B,ADRB2,GDF15,SESN2,SERTAD1,RGS2
GO:BP	positive regulation of cellular protein metabolic process	GO:0032270	0.429333	0.367206	1490	388	53	0.136598	18092	FGF13,TREM2,ANGPT4,GH2,WNT5A,WNT7A,AZU1,ERN2,PYHIN1,SYK,NGFR,PGF,PTAFR,FGF18,GDF9,ACER2,TLR3,EPHA4,FAXDC2,SOCS1,CRLF1,PDE6G,MDM2,IFI16,SNAI2,MAPT,APOE,WNT11,LAPTM5,CTSH,NUPR1,FAS,BBC3,VANGL2,ADRB2,PMAIP1,GDF15,PLK3,CASP10,SIRT2,APAF1,TRAF4,MAPRE3,RNF19B,RAP2B,GADD45A,BAK1,DAB2IP,CYFIP2,GRN,PERP,YBX3,FBXO22
GO:BP	positive regulation of apoptotic signaling pathway	GO:2001235	0.431875	0.364642	137	388	11	0.0283505	18092	NGFR,CTSH,NUPR1,FAS,BBC3,PMAIP1,ATF3,SRPX,SLC9A3R1,APAF1,DAB2IP
GO:BP	microglial cell activation	GO:0001774	0.441547	0.355023	56	388	7	0.0180412	18092	TREM2,TYROBP,CST7,AZU1,TLR3,MAPT,GRN
GO:BP	planar cell polarity pathway involved in axis elongation	GO:0003402	0.444201	0.35242	6	388	3	0.00773196	18092	WNT5A,WNT11,VANGL2
GO:BP	chemorepulsion of axon	GO:0061643	0.444201	0.35242	6	388	3	0.00773196	18092	WNT5A,NTN1,SEMA3B
GO:BP	positive regulation of cysteine-type endopeptidase activity involved in apoptotic process	GO:0043280	0.460439	0.336828	138	388	11	0.0283505	18092	SYK,NGFR,ACER2,MAPT,CTSH,FAS,BBC3,PMAIP1,CASP10,APAF1,BAK1
GO:BP	negative regulation of intracellular signal transduction	GO:1902532	0.465151	0.332406	559	388	26	0.0670103	18092	RGS14,PLEK,RASAL1,OPRL1,PDE2A,CHRNA9,PIK3IP1,MDM2,SESN1,SNAI2,APOE,SPRY1,NOV,GPX1,MAPKBP1,ATF3,NDRG2,SESN2,DUSP14,RRM2B,SLC9A3R1,GPD1L,RGS2,APLP1,DAB2IP,YBX3
GO:BP	response to biotic stimulus	GO:0009607	0.475201	0.323123	1645	388	57	0.146907	18092	HLA-DQB2,TREM2,WFDC2,WFDC5,TYROBP,VIL1,CD79B,SCGB1A1,WNT5A,AZU1,TRIM8,PYHIN1,SYK,CEACAM1,ALPL,TRIM22,ISG15,VWCE,PTAFR,TMEM255A,SLAMF7,TLR3,SMPDL3B,MR1,SOCS1,IFI16,APOE,ASS1,ULBP2,LAPTM5,GKN2,CAMK2B,IFIT1,RPL13A,IFIT3,VAMP8,LACC1,TBXA2R,GPX1,PMAIP1,MAPKBP1,IFIT2,C1RL,SRPX,GCH1,IRF5,APOL1,PIM2,SIRT2,IRF1,PSMB8,APAF1,PPM1D,BAK1,DAB2IP,TRIM26,GRN
GO:BP	negative regulation of fibroblast growth factor receptor signaling pathway	GO:0040037	0.477512	0.321016	26	388	5	0.0128866	18092	WNT5A,WNT4,NGFR,SPRY1,SULF2
GO:BP	zymogen activation	GO:0031638	0.49421	0.306088	57	388	7	0.0180412	18092	IFI16,PLAT,CTSH,C1RL,BAK1,CYFIP2,PERP
GO:BP	blood vessel morphogenesis	GO:0048514	0.494973	0.305419	723	388	31	0.0798969	18092	ANGPT4,WNT5A,WNT7A,SH2D2A,SYK,CEACAM1,WNT4,NGFR,PGF,COL15A1,FGF18,TLR3,ALOX5,HAND1,TSPAN12,UNC5B,APOE,APOD,WNT11,NKX2-5,CTSH,PLCD1,NOV,TBXA2R,GPX1,EPHB4,NOTCH3,GADD45A,BAK1,DAB2IP,GRN
GO:BP	positive regulation of catabolic process	GO:0009896	0.510709	0.291827	469	388	23	0.0592784	18092	TREM2,WNT5A,TRIM8,PYHIN1,TRIM22,TP53INP1,BTG2,MDM2,SESN1,APOE,LAPTM5,NUPR1,RILP,ADRB2,PLK3,SESN2,PIM2,SIRT2,TP53INP2,RNF19B,HSPB8,DAB2IP,FBXO22
GO:BP	reactive oxygen species metabolic process	GO:0072593	0.521388	0.282839	294	388	17	0.0438144	18092	TYROBP,BCO2,CRYAB,SYK,ALOX5,SESN1,MAPT,ASS1,GPX1,PMAIP1,SESN2,GCH1,SIRT2,PXDN,GPX3,GADD45A,RFK
GO:BP	positive regulation of cell differentiation	GO:0045597	0.524881	0.279939	894	388	36	0.0927835	18092	RGS14,TYROBP,SYK,CEACAM1,FEZ1,PLXNB3,WNT4,CRB2,INPP5D,NGFR,CTHRC1,NTN1,ISG15,FGF18,WDR63,NEFL,EPHA4,FAXDC2,SOCS1,SPINT1,MDM2,CRABP2,FNDC5,SNAI2,MAPT,NKX2-5,CCDC3,CAMK2B,FAM210B,WNT9A,GLIPR2,SFN,METRNL,SIRT2,TRAK1,TMEM64
GO:BP	Wnt signaling pathway	GO:0016055	0.527219	0.278009	532	388	25	0.064433	18092	WNT5A,WNT7A,WNT4,DRAXIN,HIC1,CTHRC1,GRHL3,TSPAN12,PDE6G,CPE,SNAI2,APOE,WNT11,NKX2-5,SULF2,VANGL2,PORCN,WNT9A,NDRG2,CALCOCO1,SLC9A3R1,PSMB8,DAB2IP,LDB1,TMEM64
GO:BP	regulation of fibroblast growth factor receptor signaling pathway	GO:0040036	0.531061	0.274856	41	388	6	0.0154639	18092	WNT5A,WNT4,NGFR,SPRY1,SULF2,FGFBP3
GO:BP	positive regulation of protein metabolic process	GO:0051247	0.537423	0.269684	1578	388	55	0.141753	18092	FGF13,TREM2,ANGPT4,GH2,WNT5A,WNT7A,AZU1,ERN2,PYHIN1,SYK,NGFR,PGF,PTAFR,FGF18,GDF9,ACER2,TLR3,EPHA4,FAXDC2,SOCS1,CRLF1,PDE6G,MDM2,IFI16,SNAI2,MAPT,APOE,WNT11,LAPTM5,CTSH,NUPR1,FAS,BBC3,VANGL2,RILP,ADRB2,PMAIP1,GDF15,PLK3,CASP10,SIRT2,APAF1,TRAF4,MAPRE3,RNF19B,RAP2B,GADD45A,BAK1,DAB2IP,LDB1,CYFIP2,GRN,PERP,YBX3,FBXO22
GO:BP	cell-cell signaling by wnt	GO:0198738	0.558048	0.253329	534	388	25	0.064433	18092	WNT5A,WNT7A,WNT4,DRAXIN,HIC1,CTHRC1,GRHL3,TSPAN12,PDE6G,CPE,SNAI2,APOE,WNT11,NKX2-5,SULF2,VANGL2,PORCN,WNT9A,NDRG2,CALCOCO1,SLC9A3R1,PSMB8,DAB2IP,LDB1,TMEM64
GO:BP	activation of cysteine-type endopeptidase activity	GO:0097202	0.561205	0.250878	15	388	4	0.0103093	18092	IFI16,BAK1,CYFIP2,PERP
GO:BP	establishment of planar polarity involved in neural tube closure	GO:0090177	0.561205	0.250878	15	388	4	0.0103093	18092	WNT5A,CTHRC1,GRHL3,VANGL2
GO:BP	small molecule biosynthetic process	GO:0044283	0.601154	0.221015	698	388	30	0.0773196	18092	BDH2,PLEK,HSD17B3,ASPG,PDE4C,ADCYAP1R1,SYK,CEACAM1,WNT4,ELOVL3,PDE2A,PTAFR,ACER2,ALOX5,FDXR,SNAI2,APOE,ASS1,GPX1,GAMT,ATF3,SESN2,GCH1,PRKAB1,FADS3,SLC35D1,RDH10,CYP4F11,RFK,MID1IP1
GO:BP	circulatory system development	GO:0072359	0.615754	0.210593	1219	388	45	0.115979	18092	ANGPT4,WNT5A,COL2A1,WNT7A,SH2D2A,SYK,CEACAM1,WNT4,CRB2,NGFR,PDE2A,PGF,COL15A1,FGF18,TLR3,NOTO,ALOX5,HAND1,TSPAN12,SPINT1,CPE,MDM2,UNC5B,SNAI2,APOE,APOD,WNT11,SPRY1,NKX2-5,CTSH,PLCD1,NOV,VANGL2,TBXA2R,GPX1,EOMES,BVES,EPHB4,NOTCH3,RGS2,GADD45A,GAA,BAK1,DAB2IP,GRN
GO:BP	cellular response to external stimulus	GO:0071496	0.651502	0.186084	328	388	18	0.0463918	18092	WNT4,PDE2A,TLR3,MDM2,IFI16,SESN1,SNAI2,WNT11,FAS,PMAIP1,ATF3,SESN2,IRF1,ZFYVE1,GADD45A,PPM1D,BAK1,FBXO22
GO:BP	regulation of catabolic process	GO:0009894	0.668042	0.175196	1045	388	40	0.103093	18092	TREM2,SCGB1A1,WNT5A,TRIM8,PYHIN1,LAMP3,FEZ1,GRIN2C,TRIM22,TP53INP1,CSDC2,ACER2,BTG2,EPHA4,MDM2,IFI16,SESN1,RAB39B,MAPT,APOE,TYSND1,LAPTM5,NUPR1,GPX1,RILP,ADRB2,PLK3,SESN2,PIM2,SIRT2,PSMB8,TP53INP2,APAF1,PRKAB1,RNF19B,HSPB8,RBM38,DAB2IP,YBX3,FBXO22
GO:BP	olefinic compound metabolic process	GO:0120254	0.713382	0.146678	122	388	10	0.0257732	18092	HSD17B3,BCO2,WNT4,ELOVL3,ALOX5,CYP2S1,GPX1,CYP4F3,RDH10,CYP4F11
GO:BP	axonal transport of mitochondrion	GO:0019896	0.735661	0.133322	16	388	4	0.0103093	18092	FEZ1,NEFL,MAPT,TRAK1
GO:BP	regulation of intracellular signal transduction	GO:1902531	0.739367	0.13114	1864	388	62	0.159794	18092	TREM2,RGS14,PLEK,PSD2,RHOD,WNT5A,WNT7A,ADCYAP1R1,ERN2,TRIM8,PYHIN1,SYK,CEACAM1,RASAL1,OPRL1,HIC1,TRIM22,TP53INP1,PDE2A,CHRNA9,FGF18,TLR3,EPHA4,PDE6G,PIK3IP1,MDM2,UNC5B,SESN1,SNAI2,MAPT,APOE,WNT11,SPRY1,NUPR1,FAS,BBC3,NOV,VANGL2,GPX1,ADRB2,PMAIP1,GDF15,MAPKBP1,PLK3,ATF3,NDRG2,SESN2,GLIPR2,DUSP14,RRM2B,CASP10,SLC9A3R1,PIM2,GPD1L,PRKAB1,TRAF4,EDA2R,RGS2,APLP1,GADD45A,DAB2IP,YBX3
GO:BP	regulation of proteolysis involved in cellular protein catabolic process	GO:1903050	0.741366	0.129967	221	388	14	0.0360825	18092	TREM2,PYHIN1,LAMP3,EPHA4,MDM2,APOE,LAPTM5,NUPR1,GPX1,PLK3,SIRT2,RNF19B,DAB2IP,FBXO22
GO:BP	embryonic organ morphogenesis	GO:0048562	0.741593	0.129834	303	388	17	0.0438144	18092	WNT5A,COL2A1,CRB2,CTHRC1,NTN1,CHRNA9,GRHL3,NOTO,HAND1,USH1C,WNT11,NKX2-5,VANGL2,EOMES,WNT9A,SLC9A3R1,RDH10
GO:BP	regulation of cellular metabolic process	GO:0031323	0.746205	0.127142	6309	388	168	0.43299	18092	FGF13,TREM2,RGS14,WFDC2,KLF11,PLCL2,WFDC5,KLF14,ETV7,TYROBP,MAEL,VIL1,ZFP90,SCGB1A1,PLEK,SLC6A3,POU3F2,BCO2,EVX1,CARD18,ANGPT4,PPP1R1B,GH2,UMODL1,WNT5A,CST7,WNT7A,ADCYAP1R1,AZU1,ERN2,TRIM8,POU3F1,CRYAB,PYHIN1,ITIH5,LAMP3,ARC,SYK,CEACAM1,FEZ1,WNT4,CRB2,SERPINB5,HIC1,TRIM22,NGFR,ITM2A,TP53INP1,PDE2A,ISG15,MAFA,PGF,PTAFR,CSDC2,FGF18,GDF9,ACER2,BTG2,GRHL3,TLR3,NOTO,ALOX5,HAND1,EPHA4,FAXDC2,PARP10,ACH…
GO:BP	intrinsic apoptotic signaling pathway by p53 class mediator	GO:0072332	0.747582	0.126341	80	388	8	0.0206186	18092	MDM2,IFI16,NUPR1,CDIP1,PMAIP1,RRM2B,EDA2R,PERP
GO:BP	inflammatory response	GO:0006954	0.749252	0.125372	808	388	33	0.0850515	18092	TREM2,SCGB1A1,CARD18,EPHB6,WNT5A,ORM1,CST7,AZU1,SYK,PDE2A,PTAFR,TLR3,ALOX5,SMPDL3B,CHST2,SERPINA1,IFI16,APOE,APOD,ASS1,NUPR1,NOV,VAMP8,LACC1,TBXA2R,GPX1,IRF5,METRNL,CYP4F11,DAB2IP,S1PR3,GRN,PLD3
GO:BP	process utilizing autophagic mechanism	GO:0061919	0.75789	0.120394	545	388	25	0.064433	18092	TREM2,TRIM8,LAMP3,FEZ1,TRIM22,TP53INP1,ACER2,IFI16,SESN1,RAB39B,MAPT,NUPR1,SPATA18,VAMP8,VPS37D,ADRB2,PLK3,SESN2,SRPX,PIM2,SIRT2,TP53INP2,ZFYVE1,PRKAB1,HSPB8
GO:BP	autophagy	GO:0006914	0.75789	0.120394	545	388	25	0.064433	18092	TREM2,TRIM8,LAMP3,FEZ1,TRIM22,TP53INP1,ACER2,IFI16,SESN1,RAB39B,MAPT,NUPR1,SPATA18,VAMP8,VPS37D,ADRB2,PLK3,SESN2,SRPX,PIM2,SIRT2,TP53INP2,ZFYVE1,PRKAB1,HSPB8
GO:BP	cell surface receptor signaling pathway involved in cell-cell signaling	GO:1905114	0.763211	0.117355	642	388	28	0.0721649	18092	WNT5A,WNT7A,WNT4,DRAXIN,GRIN2C,HIC1,CTHRC1,CHRNA9,GRHL3,TSPAN12,PDE6G,CPE,SNAI2,APOE,WNT11,NKX2-5,SULF2,VANGL2,PORCN,ADRB2,WNT9A,NDRG2,CALCOCO1,SLC9A3R1,PSMB8,DAB2IP,LDB1,TMEM64
GO:BP	intermediate filament bundle assembly	GO:0045110	0.764982	0.116349	7	388	3	0.00773196	18092	EPPK1,NEFM,NEFL
GO:BP	convergent extension involved in axis elongation	GO:0060028	0.764982	0.116349	7	388	3	0.00773196	18092	WNT5A,WNT11,VANGL2
GO:BP	response to toxic substance	GO:0009636	0.78472	0.105285	249	388	15	0.0386598	18092	SLC6A4,TP53INP1,NEFL,MDM2,SESN1,APOE,ASS1,NUPR1,GPX1,SESN2,GCH1,PXDN,GPX3,BAK1,SLC30A1
GO:BP	regulation of metabolic process	GO:0019222	0.813706	0.0895326	7174	388	187	0.481959	18092	FGF13,TREM2,RGS14,WFDC2,KLF11,PLCL2,WFDC5,KLF14,ETV7,TYROBP,MAEL,VIL1,ZFP90,SCGB1A1,PLEK,SLC6A3,POU3F2,BCO2,EVX1,CARD18,ANGPT4,PPP1R1B,GH2,UMODL1,WNT5A,ORM1,CST7,COL2A1,SLC6A4,WNT7A,ADCYAP1R1,AZU1,ERN2,TRIM8,POU3F1,CRYAB,PYHIN1,ITIH5,LAMP3,ARC,SYK,CEACAM1,FEZ1,WNT4,CRB2,SERPINB5,GRIN2C,INPP5D,HIC1,TRIM22,NGFR,ITM2A,ELOVL3,TP53INP1,PDE2A,ISG15,MAFA,PGF,PTAFR,CSDC2,FGF18,GDF9,ACER2,BTG2,GRHL3,TLR3,…
GO:BP	vasculature development	GO:0001944	0.83257	0.0795795	847	388	34	0.0876289	18092	ANGPT4,WNT5A,WNT7A,SH2D2A,SYK,CEACAM1,WNT4,NGFR,PDE2A,PGF,COL15A1,FGF18,TLR3,ALOX5,HAND1,TSPAN12,SPINT1,MDM2,UNC5B,APOE,APOD,WNT11,NKX2-5,CTSH,PLCD1,NOV,TBXA2R,GPX1,EPHB4,NOTCH3,GADD45A,BAK1,DAB2IP,GRN
GO:BP	regulation of cellular process	GO:0050794	0.836926	0.0773128	11531	388	279	0.719072	18092	HLA-DQB2,FGF13,NABP1,TREM2,FXYD3,RGS14,WFDC2,PPY,KLF11,PLCL2,WFDC5,KLF14,ETV7,TYROBP,MAEL,VIL1,CD79B,ZFP90,SCGB1A1,PLEK,PSD2,SLC6A3,SGIP1,EPPK1,RHOD,POU3F2,PROKR2,EGFLAM,BCO2,EVX1,CARD18,GNA14,EPHB6,ANGPT4,PPP1R1B,GKN1,SYCE3,GH2,UMODL1,LRRC38,WNT5A,CST7,COL2A1,PDE4C,SLC6A4,GPR150,WNT7A,SH2D2A,ADCYAP1R1,AZU1,CSMD3,ERN2,TRIM8,SYT8,POU3F1,TM4SF5,CRYAB,PYHIN1,ITIH5,LAMP3,ARC,SYK,GABBR2,CEACAM1,RASAL1…
GO:BP	positive regulation of hydrolase activity	GO:0051345	0.89292	0.0491874	782	388	32	0.0824742	18092	RGS14,PLEK,WNT5A,ADCYAP1R1,TNNT3,SYK,RASAL1,WNT4,NGFR,RGS16,PTAFR,ACER2,GRHL3,EPHA4,IFI16,MAPT,DOCK8,RINL,WNT11,CTSH,FAS,BBC3,PMAIP1,ALS2CL,CASP10,APAF1,RGS2,BAK1,DAB2IP,CYFIP2,GRN,PERP
GO:BP	positive regulation of cellular protein catabolic process	GO:1903364	0.895777	0.0478001	149	388	11	0.0283505	18092	TREM2,PYHIN1,MDM2,APOE,LAPTM5,NUPR1,PLK3,SIRT2,RNF19B,DAB2IP,FBXO22
GO:BP	response to wounding	GO:0009611	0.906527	0.0426192	682	388	29	0.0747423	18092	TYROBP,VIL1,PLEK,EPPK1,GNA14,WNT5A,WNT7A,SYK,CEACAM1,WNT4,GRIN2C,GRHL3,ALOX5,NEFL,EPHA4,SERPINA1,PLAT,APOE,APOD,DOCK8,SULF2,VANGL2,TBXA2R,GPX1,DGKA,IRF1,RAP2B,CYP4F11,GRN
GO:BP	establishment of planar polarity of embryonic epithelium	GO:0042249	0.945815	0.0241936	17	388	4	0.0103093	18092	WNT5A,CTHRC1,GRHL3,VANGL2
GO:BP	immune system process	GO:0002376	0.948336	0.0230377	3322	388	98	0.252577	18092	HLA-DQB2,TREM2,WFDC2,PLCL2,WFDC5,TYROBP,CD79B,SCGB1A1,PLEK,EPHB6,ANGPT4,FOLR3,UMODL1,WNT5A,SLCO4C1,ORM1,CST7,COL2A1,HLA-DQB1,AZU1,TRIM8,PYHIN1,LAMP3,SYK,CEACAM1,WNT4,INPP5D,TRIM22,ITM2A,PDE2A,COL17A1,ISG15,PGF,PTAFR,HSPA6,SLAMF7,STON2,TLR3,ALOX5,SMPDL3B,MR1,EFNB1,FAXDC2,SOCS1,SERPINA1,IFI16,MAPT,APOE,APOD,ASS1,DOCK8,ULBP2,NKX2-5,LAPTM5,CTSH,FAS,CAMK2B,NOV,IFIT1,RPL13A,IFIT3,VAMP8,LACC1,GPX1,FAM21…
GO:BP	regulation of plasma membrane bounded cell projection organization	GO:0120035	0.976108	0.0105021	652	388	28	0.0721649	18092	FGF13,TREM2,VIL1,POU3F2,WNT5A,WNT7A,CSMD3,ARC,FEZ1,PLXNB3,DRAXIN,NGFR,NTN1,NOTO,NEFL,EPHA4,MDM2,USH1C,CRABP2,MAPT,APOE,CAMK2B,SEMA3B,TRAK1,RGS2,ENC1,DAB2IP,GRN
GO:BP	positive regulation of proteolysis involved in cellular protein catabolic process	GO:1903052	0.984966	0.00657865	127	388	10	0.0257732	18092	TREM2,PYHIN1,MDM2,LAPTM5,NUPR1,PLK3,SIRT2,RNF19B,DAB2IP,FBXO22
GO:BP	positive regulation of apoptotic process	GO:0043065	0.996679	0.0014448	620	388	27	0.0695876	18092	KLF11,TYROBP,SYCE3,WNT5A,INPP5D,NGFR,TP53INP1,TLR3,TNFRSF10C,WNT11,CTSH,NUPR1,FAS,BBC3,PMAIP1,IFIT2,ATF3,SRPX,SLC9A3R1,IRF5,SIRT2,APAF1,ZMAT3,GADD45A,BAK1,DAB2IP,GRN
GO:BP	modulation by symbiont of entry into host	GO:0052372	1	0	49	388	3	0.00773196	18092	TRIM8,TRIM22,TRIM26
GO:BP	killing of cells in other organism involved in symbiotic interaction	GO:0051883	1	0	28	388	2	0.00515464	18092	AZU1,APOL1
GO:BP	positive regulation of focal adhesion assembly	GO:0051894	1	0	26	388	1	0.00257732	18092	WNT4
GO:BP	regulation of pattern recognition receptor signaling pathway	GO:0062207	1	0	106	388	4	0.0103093	18092	TLR3,SMPDL3B,IRF1,DAB2IP
GO:BP	regulation of focal adhesion assembly	GO:0051893	1	0	65	388	4	0.0103093	18092	RHOD,WNT4,APOD,LDB1
GO:BP	positive regulation of chemokine-mediated signaling pathway	GO:0070101	1	0	3	388	1	0.00257732	18092	TREM2
GO:BP	positive regulation of cardioblast differentiation	GO:0051891	1	0	6	388	1	0.00257732	18092	NKX2-5
GO:BP	negative regulation of synapse assembly	GO:0051964	1	0	8	388	1	0.00257732	18092	WNT5A
GO:BP	positive regulation of synapse assembly	GO:0051965	1	0	65	388	1	0.00257732	18092	WNT7A
GO:BP	regulation of telomerase activity	GO:0051972	1	0	51	388	2	0.00515464	18092	PINX1,PARP3
GO:BP	negative regulation of telomerase activity	GO:0051974	1	0	14	388	2	0.00515464	18092	PINX1,PARP3
GO:BP	negative regulation of small molecule metabolic process	GO:0062014	1	0	105	388	6	0.0154639	18092	PLEK,CEACAM1,WNT4,SNAI2,APOE,NUPR1
GO:BP	regulation of chromosome segregation	GO:0051983	1	0	82	388	1	0.00257732	18092	SIRT2
GO:BP	regulation of programmed necrotic cell death	GO:0062098	1	0	31	388	2	0.00515464	18092	NUPR1,YBX3
GO:BP	positive regulation of chromosome segregation	GO:0051984	1	0	12	388	1	0.00257732	18092	SIRT2
GO:BP	regulation of cardioblast differentiation	GO:0051890	1	0	8	388	1	0.00257732	18092	NKX2-5
GO:BP	positive regulation of timing of anagen	GO:0051885	1	0	2	388	1	0.00257732	18092	WNT5A
GO:BP	regulation of synapse assembly	GO:0051963	1	0	107	388	3	0.00773196	18092	WNT5A,WNT7A,NTN1
GO:BP	cellular response to chemical stress	GO:0062197	1	0	373	388	12	0.0309278	18092	TP53INP1,ALOX5,PRODH,MDM2,MAPT,FAS,GPX1,SESN2,GCH1,SIRT2,GPX3,YBX3
GO:BP	positive regulation of attachment of spindle microtubules to kinetochore	GO:0051987	1	0	6	388	1	0.00257732	18092	SIRT2
GO:BP	regulation of attachment of spindle microtubules to kinetochore	GO:0051988	1	0	14	388	1	0.00257732	18092	SIRT2
GO:BP	regulation of timing of anagen	GO:0051884	1	0	5	388	1	0.00257732	18092	WNT5A
GO:BP	movement in host environment	GO:0052126	1	0	175	388	5	0.0128866	18092	SLC52A1,TRIM8,TRIM22,VAMP8,TRIM26
GO:BP	negative regulation of programmed necrotic cell death	GO:0062099	1	0	22	388	2	0.00515464	18092	NUPR1,YBX3
GO:BP	positive regulation of calcium ion transport	GO:0051928	1	0	125	388	2	0.00515464	18092	ADCYAP1R1,BAK1
GO:BP	negative regulation of nervous system development	GO:0051961	1	0	155	388	8	0.0206186	18092	FGF13,WNT5A,WNT7A,DRAXIN,NGFR,NTN1,SEMA3B,SIRT2
GO:BP	positive regulation of pattern recognition receptor signaling pathway	GO:0062208	1	0	42	388	1	0.00257732	18092	TLR3
GO:BP	negative regulation of calcium ion transport	GO:0051926	1	0	68	388	3	0.00773196	18092	OPRL1,RRAD,SLC30A1
GO:BP	regulation of sensory perception of pain	GO:0051930	1	0	40	388	3	0.00773196	18092	OPRL1,PTAFR,NOV
GO:BP	regulation of sensory perception	GO:0051931	1	0	41	388	3	0.00773196	18092	OPRL1,PTAFR,NOV
GO:BP	synaptic transmission, GABAergic	GO:0051932	1	0	51	388	1	0.00257732	18092	PLCL2
GO:BP	intrinsic apoptotic signaling pathway in response to endoplasmic reticulum stress	GO:0070059	1	0	64	388	6	0.0154639	18092	ERN2,BBC3,PMAIP1,APAF1,BAK1,DAB2IP
GO:BP	regulation of calcium ion transport	GO:0051924	1	0	265	388	6	0.0154639	18092	ADCYAP1R1,OPRL1,RRAD,CAMK2B,BAK1,SLC30A1
GO:BP	catecholamine uptake involved in synaptic transmission	GO:0051934	1	0	12	388	1	0.00257732	18092	SLC6A3
GO:BP	membrane depolarization	GO:0051899	1	0	89	388	2	0.00515464	18092	SCN3B,GPD1L
GO:BP	chemokine-mediated signaling pathway	GO:0070098	1	0	87	388	1	0.00257732	18092	TREM2
GO:BP	protein-lipid complex assembly	GO:0065005	1	0	35	388	1	0.00257732	18092	APOE
GO:BP	catecholamine transport	GO:0051937	1	0	74	388	2	0.00515464	18092	SLC6A3,SYT8
GO:BP	protein-containing complex assembly	GO:0065003	1	0	1689	388	34	0.0876289	18092	FGF13,VIL1,PLEK,SGIP1,ANGPT4,CRYAB,ARC,SYK,WDR63,NEFL,KCNJ12,MDM2,USH1C,SERPINA1,MAPT,APOE,NUPR1,FAS,BBC3,RPL13A,ANKRA2,VAMP8,ADRB2,GCH1,MICALL2,SLC9A3R1,HLA-DMA,TMOD2,SIRT2,MAPRE3,BAK1,DAB2IP,MID1IP1,CYFIP2
GO:BP	regulation of chemokine-mediated signaling pathway	GO:0070099	1	0	10	388	1	0.00257732	18092	TREM2
GO:BP	gamma-aminobutyric acid import	GO:0051939	1	0	4	388	1	0.00257732	18092	SLC9A3R1
GO:BP	protein localization to postsynapse	GO:0062237	1	0	49	388	1	0.00257732	18092	GRIN2C
GO:BP	regulation of amine transport	GO:0051952	1	0	96	388	2	0.00515464	18092	SYT8,RGS2
GO:BP	negative regulation of amine transport	GO:0051953	1	0	28	388	1	0.00257732	18092	RGS2
GO:BP	regulation of amino acid transport	GO:0051955	1	0	38	388	1	0.00257732	18092	RGS2
GO:BP	negative regulation of amino acid transport	GO:0051956	1	0	13	388	1	0.00257732	18092	RGS2
GO:BP	negative regulation of protein kinase B signaling	GO:0051898	1	0	66	388	1	0.00257732	18092	SLC9A3R1
GO:BP	positive regulation of protein kinase B signaling	GO:0051897	1	0	185	388	3	0.00773196	18092	FGF18,GPX1,GDF15
GO:BP	regulation of nervous system development	GO:0051960	1	0	459	388	20	0.0515464	18092	FGF13,RGS14,WNT5A,CST7,WNT7A,PLXNB3,DRAXIN,NGFR,NTN1,NEFL,EPHA4,SPINT1,CRABP2,MAPT,CAMK2B,SEMA3B,HES6,SIRT2,TRAK1,GRN
GO:BP	regulation of protein kinase B signaling	GO:0051896	1	0	261	388	4	0.0103093	18092	FGF18,GPX1,GDF15,SLC9A3R1
GO:BP	glycosylation	GO:0070085	1	0	265	388	3	0.00773196	18092	ALG1L2,ACER2,TRAK1
GO:BP	negative regulation of focal adhesion assembly	GO:0051895	1	0	18	388	1	0.00257732	18092	APOD
GO:BP	positive regulation of nervous system development	GO:0051962	1	0	285	388	12	0.0309278	18092	RGS14,WNT7A,PLXNB3,NGFR,NTN1,NEFL,EPHA4,SPINT1,CRABP2,MAPT,CAMK2B,TRAK1
GO:BP	alditol phosphate metabolic process	GO:0052646	1	0	12	388	1	0.00257732	18092	GPD1L
GO:BP	non-canonical Wnt signaling pathway involved in heart development	GO:0061341	1	0	2	388	2	0.00515464	18092	WNT5A,VANGL2
GO:BP	striated muscle cell development	GO:0055002	1	0	122	388	7	0.0180412	18092	TNNT3,FLNC,NKX2-5,GPX1,TMOD2,KRT19,FBXO22
GO:BP	convergent extension involved in gastrulation	GO:0060027	1	0	10	388	3	0.00773196	18092	WNT5A,WNT11,VANGL2
GO:BP	convergent extension	GO:0060026	1	0	17	388	3	0.00773196	18092	WNT5A,WNT11,VANGL2
GO:BP	roof of mouth development	GO:0060021	1	0	95	388	5	0.0128866	18092	WNT5A,COL2A1,WNT7A,SNAI2,WNT11
GO:BP	digestive system development	GO:0055123	1	0	148	388	4	0.0103093	18092	WNT5A,ASS1,WNT11,VANGL2
GO:BP	relaxation of cardiac muscle	GO:0055119	1	0	19	388	1	0.00257732	18092	RGS2
GO:BP	regulation of cardiac muscle contraction	GO:0055117	1	0	81	388	3	0.00773196	18092	FGF13,NKX2-5,RGS2
GO:BP	convergent extension involved in organogenesis	GO:0060029	1	0	6	388	2	0.00515464	18092	WNT5A,VANGL2
GO:BP	oxidation-reduction process	GO:0055114	1	0	744	388	27	0.0695876	18092	BDH2,ALDH1L1,HSD17B3,BCO2,SARDH,ALOX5,FAXDC2,PRODH,FDXR,SESN1,CYP2S1,RETSAT,LACC1,GPX1,TP53I3,SESN2,PHYH,RRM2B,LOXL4,CYP4F3,DHRS7,PXDN,GPX3,GPD1L,FADS3,RDH10,CYP4F11
GO:BP	ingression involved in gastrulation with mouth forming second	GO:0055111	1	0	1	388	1	0.00257732	18092	CRB2
GO:BP	selective autophagy	GO:0061912	1	0	64	388	3	0.00773196	18092	ADRB2,SESN2,HSPB8
GO:BP	response to lipoprotein particle	GO:0055094	1	0	35	388	2	0.00515464	18092	SYK,APOE
GO:BP	response to hyperoxia	GO:0055093	1	0	23	388	1	0.00257732	18092	FAS
GO:BP	sterol homeostasis	GO:0055092	1	0	106	388	1	0.00257732	18092	APOE
GO:BP	acylglycerol homeostasis	GO:0055090	1	0	41	388	2	0.00515464	18092	APOE,SESN2
GO:BP	positive regulation of mini excitatory postsynaptic potential	GO:0061885	1	0	2	388	1	0.00257732	18092	ADRB2
GO:BP	fatty acid homeostasis	GO:0055089	1	0	17	388	1	0.00257732	18092	APOE
GO:BP	mediolateral intercalation	GO:0060031	1	0	2	388	2	0.00515464	18092	WNT5A,WNT11
GO:BP	regulation of mini excitatory postsynaptic potential	GO:0061884	1	0	3	388	1	0.00257732	18092	ADRB2
GO:BP	regulation of protein glycosylation	GO:0060049	1	0	15	388	1	0.00257732	18092	ACER2
GO:BP	cardiac muscle contraction	GO:0060048	1	0	144	388	6	0.0154639	18092	FGF13,SCN3B,NKX2-5,GPD1L,RGS2,GAA
GO:BP	CAMKK-AMPK signaling cascade	GO:0061762	1	0	7	388	1	0.00257732	18092	TREM2
GO:BP	heart contraction	GO:0060047	1	0	295	388	14	0.0360825	18092	FGF13,FXYD3,SCN3B,KCNJ12,MDM2,NKX2-5,GPX1,KCNK6,GCH1,BVES,GPD1L,DMPK,RGS2,GAA
GO:BP	regulation of cardiac muscle cell proliferation	GO:0060043	1	0	62	388	1	0.00257732	18092	NKX2-5
GO:BP	retina morphogenesis in camera-type eye	GO:0060042	1	0	62	388	2	0.00515464	18092	TSPAN12,USH1C
GO:BP	anatomical structure regression	GO:0060033	1	0	18	388	2	0.00515464	18092	SLC6A3,NINJ1
GO:BP	retina development in camera-type eye	GO:0060041	1	0	158	388	3	0.00773196	18092	ACHE,TSPAN12,USH1C
GO:BP	cardiac muscle cell proliferation	GO:0060038	1	0	72	388	1	0.00257732	18092	NKX2-5
GO:BP	response to caloric restriction	GO:0061771	1	0	4	388	2	0.00515464	18092	APOE,SIRT2
GO:BP	endoplasmic reticulum-plasma membrane tethering	GO:0061817	1	0	6	388	1	0.00257732	18092	ESYT3
GO:BP	regulation of anterograde axonal transport of mitochondrion	GO:0061880	1	0	1	388	1	0.00257732	18092	FEZ1
GO:BP	pharyngeal system development	GO:0060037	1	0	26	388	1	0.00257732	18092	NKX2-5
GO:BP	positive regulation of anterograde axonal transport of mitochondrion	GO:0061881	1	0	1	388	1	0.00257732	18092	FEZ1
GO:BP	pericardium development	GO:0060039	1	0	20	388	1	0.00257732	18092	WNT5A
GO:BP	lipid homeostasis	GO:0055088	1	0	168	388	4	0.0103093	18092	ABCA12,APOE,SESN2,ABHD4
GO:BP	nucleobase-containing small molecule metabolic process	GO:0055086	1	0	632	388	14	0.0360825	18092	TREM2,PDE4C,ACSL6,ELOVL3,PDE2A,PARP10,NUPR1,PANK1,LACC1,GPX1,ABHD14B,RRM2B,SLC35D1,RFK
GO:BP	transmembrane transport	GO:0055085	1	0	1639	388	43	0.110825	18092	FGF13,TREM2,FXYD3,RHCE,SLC6A3,KCNK9,LRRC38,SLCO4C1,SLC6A4,ARC,SCN3B,GRIN2C,OPRL1,GABRD,CHRNA9,PTAFR,RRAD,ABCG4,NEFL,KCNJ12,GJB5,ABCA12,GJA3,SORBS1,BBC3,TMEM63B,ADRB2,TAP1,SLC4A11,NIPAL4,SESN2,KCNK6,SLC6A8,SLC9A3R1,APOL1,ISCU,PSMB8,GPD1L,SLC35D1,RGS2,BAK1,MID1IP1,SLC30A1
GO:BP	negative regulation of cardiac muscle tissue growth	GO:0055022	1	0	35	388	1	0.00257732	18092	RGS2
GO:BP	regulation of cardiac muscle tissue growth	GO:0055021	1	0	82	388	2	0.00515464	18092	NKX2-5,RGS2
GO:BP	cardiac muscle tissue growth	GO:0055017	1	0	109	388	2	0.00515464	18092	NKX2-5,RGS2
GO:BP	ventricular cardiac muscle cell development	GO:0055015	1	0	12	388	1	0.00257732	18092	NKX2-5
GO:BP	atrial cardiac muscle cell development	GO:0055014	1	0	3	388	1	0.00257732	18092	NKX2-5
GO:BP	cardiac muscle cell development	GO:0055013	1	0	84	388	3	0.00773196	18092	NKX2-5,BVES,RGS2
GO:BP	neuroblast division	GO:0055057	1	0	15	388	1	0.00257732	18092	FGF13
GO:BP	ventricular cardiac muscle cell differentiation	GO:0055012	1	0	18	388	1	0.00257732	18092	NKX2-5
GO:BP	ventricular cardiac muscle tissue morphogenesis	GO:0055010	1	0	48	388	2	0.00515464	18092	HAND1,NKX2-5
GO:BP	cardiac muscle tissue morphogenesis	GO:0055008	1	0	62	388	3	0.00773196	18092	WNT5A,HAND1,NKX2-5
GO:BP	cardiac muscle cell differentiation	GO:0055007	1	0	127	388	3	0.00773196	18092	NKX2-5,BVES,RGS2
GO:BP	cardiac cell development	GO:0055006	1	0	90	388	4	0.0103093	18092	SPRY1,NKX2-5,BVES,RGS2
GO:BP	ventricular cardiac myofibril assembly	GO:0055005	1	0	3	388	1	0.00257732	18092	NKX2-5
GO:BP	cardiac myofibril assembly	GO:0055003	1	0	19	388	1	0.00257732	18092	NKX2-5
GO:BP	atrial cardiac muscle cell differentiation	GO:0055011	1	0	3	388	1	0.00257732	18092	NKX2-5
GO:BP	regulation of mitochondrial membrane potential	GO:0051881	1	0	76	388	4	0.0103093	18092	BCO2,MAPT,PMAIP1,BAK1
GO:BP	asymmetric neuroblast division	GO:0055059	1	0	6	388	1	0.00257732	18092	FGF13
GO:BP	phosphate ion homeostasis	GO:0055062	1	0	13	388	1	0.00257732	18092	SLC9A3R1
GO:BP	monovalent inorganic anion homeostasis	GO:0055083	1	0	17	388	1	0.00257732	18092	CKB
GO:BP	cellular chemical homeostasis	GO:0055082	1	0	847	388	20	0.0515464	18092	WNT5A,ADCYAP1R1,GRIN2C,OPRL1,NGFR,CHRNA9,APOE,BBC3,LACC1,TBXA2R,SLC4A11,SLC9A3R1,ISCU,DMPK,BAK1,CKB,S1PR3,TMEM64,SLC30A1,GRN
GO:BP	meiosis I cell cycle process	GO:0061982	1	0	131	388	2	0.00515464	18092	MAEL,SYCE3
GO:BP	anion homeostasis	GO:0055081	1	0	35	388	2	0.00515464	18092	SLC9A3R1,CKB
GO:BP	secondary palate development	GO:0062009	1	0	27	388	3	0.00773196	18092	WNT5A,WNT7A,WNT11
GO:BP	cation homeostasis	GO:0055080	1	0	757	388	18	0.0463918	18092	BDH2,WNT5A,ADCYAP1R1,GRIN2C,OPRL1,CHRNA9,APOE,BBC3,LACC1,TBXA2R,SLC4A11,ISCU,DMPK,BAK1,S1PR3,TMEM64,SLC30A1,GRN
GO:BP	transition metal ion homeostasis	GO:0055076	1	0	139	388	3	0.00773196	18092	BDH2,ISCU,SLC30A1
GO:BP	regulation of small molecule metabolic process	GO:0062012	1	0	456	388	18	0.0463918	18092	TREM2,PLEK,ADCYAP1R1,CEACAM1,WNT4,PTAFR,SNAI2,APOE,TYSND1,SORBS1,NUPR1,PPP1R3G,LACC1,PMAIP1,SESN2,PSMB8,RDH10,MID1IP1
GO:BP	calcium ion homeostasis	GO:0055074	1	0	478	388	13	0.0335052	18092	WNT5A,ADCYAP1R1,GRIN2C,OPRL1,CHRNA9,APOE,BBC3,TBXA2R,DMPK,BAK1,S1PR3,TMEM64,SLC30A1
GO:BP	iron ion homeostasis	GO:0055072	1	0	88	388	2	0.00515464	18092	BDH2,ISCU
GO:BP	zinc ion homeostasis	GO:0055069	1	0	39	388	1	0.00257732	18092	SLC30A1
GO:BP	positive regulation of small molecule metabolic process	GO:0062013	1	0	150	388	9	0.0231959	18092	TREM2,ADCYAP1R1,WNT4,PTAFR,SORBS1,PPP1R3G,PMAIP1,RDH10,MID1IP1
GO:BP	monovalent inorganic cation homeostasis	GO:0055067	1	0	165	388	2	0.00515464	18092	LACC1,GRN
GO:BP	metal ion homeostasis	GO:0055065	1	0	672	388	15	0.0386598	18092	BDH2,WNT5A,ADCYAP1R1,GRIN2C,OPRL1,CHRNA9,APOE,BBC3,TBXA2R,ISCU,DMPK,BAK1,S1PR3,TMEM64,SLC30A1
GO:BP	chloride ion homeostasis	GO:0055064	1	0	17	388	1	0.00257732	18092	CKB
GO:BP	muscle cell development	GO:0055001	1	0	188	388	9	0.0231959	18092	TNNT3,FLNC,NKX2-5,GPX1,BVES,TMOD2,RGS2,KRT19,FBXO22
GO:BP	killing by host of symbiont cells	GO:0051873	1	0	26	388	2	0.00515464	18092	AZU1,APOL1
GO:BP	positive regulation of cell division	GO:0051781	1	0	87	388	3	0.00773196	18092	GKN1,PGF,SIRT2
GO:BP	modulation by host of symbiont process	GO:0051851	1	0	64	388	1	0.00257732	18092	APOE
GO:BP	regulation of cell division	GO:0051302	1	0	173	388	5	0.0128866	18092	GKN1,PGF,PLK3,SFN,SIRT2
GO:BP	cell division	GO:0051301	1	0	626	388	13	0.0335052	18092	FGF13,RGS14,POU3F2,GKN1,SYCE3,WNT7A,PGF,SEPT5,VANGL2,PLK3,SFN,SIRT2,MAPRE3
GO:BP	establishment of spindle orientation	GO:0051294	1	0	39	388	1	0.00257732	18092	SPRY1
GO:BP	establishment of spindle localization	GO:0051293	1	0	54	388	1	0.00257732	18092	SPRY1
GO:BP	protein homotetramerization	GO:0051289	1	0	59	388	1	0.00257732	18092	KCNJ12
GO:BP	negative regulation of sequestering of calcium ion	GO:0051283	1	0	127	388	1	0.00257732	18092	BBC3
GO:BP	regulation of sequestering of calcium ion	GO:0051282	1	0	129	388	1	0.00257732	18092	BBC3
GO:BP	establishment of chromosome localization	GO:0051303	1	0	80	388	1	0.00257732	18092	PINX1
GO:BP	chromosome organization	GO:0051276	1	0	1261	388	14	0.0360825	18092	MAEL,SYCE3,ERN2,DQX1,PARP10,PINX1,SNAI2,MAPT,PRDM13,SERTAD1,SIRT2,PARP3,PPM1D,LDB1
GO:BP	negative regulation of cellular component movement	GO:0051271	1	0	381	388	15	0.0386598	18092	EPPK1,ANGPT4,PLXNB3,WNT4,TP53INP1,WDR63,APOE,APOD,WNT11,NOV,TBXA2R,SLC9A3R1,RAP2B,GADD45A,DAB2IP
GO:BP	regulation of cellular component movement	GO:0051270	1	0	1156	388	38	0.0979381	18092	FGF13,TREM2,VIL1,EPPK1,RHOD,ANGPT4,WNT5A,WNT7A,CEACAM1,FEZ1,PLXNB3,WNT4,TP53INP1,NTN1,PGF,PTAFR,FGF18,WDR63,MDM2,SNAI2,APOE,APOD,DOCK8,WNT11,BEX4,CTSH,CAMK2B,NOV,SEMA3B,TBXA2R,GLIPR2,SLC9A3R1,STAT5A,RAP2B,GADD45A,DAB2IP,LDB1,GRN
GO:BP	protein tetramerization	GO:0051262	1	0	88	388	1	0.00257732	18092	KCNJ12
GO:BP	protein depolymerization	GO:0051261	1	0	118	388	5	0.0128866	18092	FGF13,VIL1,PLEK,TMOD2,MID1IP1
GO:BP	protein homooligomerization	GO:0051260	1	0	184	388	4	0.0103093	18092	ARC,KCNJ12,MAPT,BBC3
GO:BP	T cell apoptotic process	GO:0070231	1	0	55	388	5	0.0128866	18092	WNT5A,DOCK8,FAS,BBC3,BAK1
GO:BP	regulation of T cell apoptotic process	GO:0070232	1	0	38	388	3	0.00773196	18092	WNT5A,DOCK8,BBC3
GO:BP	positive regulation of cellular component movement	GO:0051272	1	0	613	388	21	0.0541237	18092	TREM2,VIL1,RHOD,ANGPT4,WNT5A,WNT7A,FEZ1,NTN1,PGF,PTAFR,FGF18,MDM2,SNAI2,DOCK8,WNT11,CTSH,SEMA3B,GLIPR2,STAT5A,DAB2IP,GRN
GO:BP	protein complex oligomerization	GO:0051259	1	0	239	388	4	0.0103093	18092	ARC,KCNJ12,MAPT,BBC3
GO:BP	metaphase plate congression	GO:0051310	1	0	62	388	1	0.00257732	18092	PINX1
GO:BP	regulation of transferase activity	GO:0051338	1	0	1046	388	38	0.0979381	18092	FGF13,RGS14,ANGPT4,PPP1R1B,WNT5A,AZU1,ERN2,SYK,CEACAM1,FGF18,TLR3,EPHA4,SOCS1,PDE6G,PIK3IP1,PINX1,MAPT,APOE,WNT11,SPRY1,PPP1R3G,VANGL2,ADRB2,GDF15,SESN2,DUSP14,SERTAD1,SLC9A3R1,SFN,PARP3,EPHB4,TRAF4,MAPRE3,RAP2B,RGS2,GADD45A,DAB2IP,LDB1
GO:BP	positive regulation of neurotrophin TRK receptor signaling pathway	GO:0051388	1	0	7	388	1	0.00257732	18092	CYFIP2
GO:BP	negative regulation of neurotrophin TRK receptor signaling pathway	GO:0051387	1	0	4	388	1	0.00257732	18092	SPRY1
GO:BP	regulation of neurotrophin TRK receptor signaling pathway	GO:0051386	1	0	14	388	2	0.00515464	18092	SPRY1,CYFIP2
GO:BP	response to mineralocorticoid	GO:0051385	1	0	35	388	1	0.00257732	18092	NEFL
GO:BP	response to glucocorticoid	GO:0051384	1	0	149	388	6	0.0154639	18092	SCGB1A1,ALPL,PTAFR,NEFL,ASS1,KLF9
GO:BP	negative regulation of lymphocyte apoptotic process	GO:0070229	1	0	33	388	1	0.00257732	18092	DOCK8
GO:BP	positive regulation of oxidoreductase activity	GO:0051353	1	0	56	388	3	0.00773196	18092	APOE,GCH1,RFK
GO:BP	meiotic cell cycle	GO:0051321	1	0	263	388	5	0.0128866	18092	MAEL,SYCE3,WNT5A,WNT4,SIRT2
GO:BP	positive regulation of ligase activity	GO:0051351	1	0	10	388	1	0.00257732	18092	MID1IP1
GO:BP	positive regulation of lyase activity	GO:0051349	1	0	23	388	1	0.00257732	18092	ISCU
GO:BP	negative regulation of transferase activity	GO:0051348	1	0	308	388	15	0.0386598	18092	RGS14,PPP1R1B,CEACAM1,SOCS1,PIK3IP1,PINX1,MAPT,APOE,SPRY1,DUSP14,SFN,PARP3,RGS2,GADD45A,DAB2IP
GO:BP	positive regulation of transferase activity	GO:0051347	1	0	705	388	22	0.056701	18092	FGF13,ANGPT4,WNT5A,AZU1,ERN2,SYK,FGF18,TLR3,EPHA4,SOCS1,PDE6G,MAPT,WNT11,PPP1R3G,VANGL2,ADRB2,GDF15,EPHB4,TRAF4,MAPRE3,GADD45A,DAB2IP
GO:BP	positive regulation of lymphocyte apoptotic process	GO:0070230	1	0	19	388	2	0.00515464	18092	WNT5A,BBC3
GO:BP	regulation of oxidoreductase activity	GO:0051341	1	0	120	388	3	0.00773196	18092	APOE,GCH1,RFK
GO:BP	regulation of ligase activity	GO:0051340	1	0	12	388	1	0.00257732	18092	MID1IP1
GO:BP	regulation of lyase activity	GO:0051339	1	0	51	388	2	0.00515464	18092	GABBR2,ISCU
GO:BP	negative regulation of lyase activity	GO:0051350	1	0	26	388	1	0.00257732	18092	GABBR2
GO:BP	regulation of lymphocyte apoptotic process	GO:0070228	1	0	59	388	3	0.00773196	18092	WNT5A,DOCK8,BBC3
GO:BP	negative regulation of T cell apoptotic process	GO:0070233	1	0	22	388	1	0.00257732	18092	DOCK8
GO:BP	protein polymerization	GO:0051258	1	0	306	388	10	0.0257732	18092	FGF13,VIL1,WDR63,NEFL,MAPT,MICALL2,TMOD2,MAPRE3,MID1IP1,CYFIP2
GO:BP	negative regulation of protein transport	GO:0051224	1	0	137	388	4	0.0103093	18092	ENHO,APOE,APOD,NOV
GO:BP	regulation of protein transport	GO:0051223	1	0	592	388	14	0.0360825	18092	TREM2,ARC,ALOX5,ACHE,ENHO,MDM2,APOE,APOD,BBC3,NOV,PMAIP1,PLK3,MICALL2,SFN
GO:BP	positive regulation of protein transport	GO:0051222	1	0	330	388	8	0.0206186	18092	TREM2,ACHE,MDM2,BBC3,PMAIP1,PLK3,MICALL2,SFN
GO:BP	cartilage development	GO:0051216	1	0	201	388	11	0.0283505	18092	WNT5A,COL2A1,WNT7A,FGF18,HAND1,SNAI2,WNT11,NOV,SULF2,ADAMTS7,WNT9A
GO:BP	release of sequestered calcium ion into cytosol	GO:0051209	1	0	126	388	1	0.00257732	18092	BBC3
GO:BP	sequestering of calcium ion	GO:0051208	1	0	133	388	1	0.00257732	18092	BBC3
GO:BP	protein insertion into membrane	GO:0051205	1	0	69	388	3	0.00773196	18092	BBC3,PMAIP1,SFN
GO:BP	spindle assembly	GO:0051225	1	0	118	388	2	0.00515464	18092	MAPRE3,CCDC69
GO:BP	protein insertion into mitochondrial membrane	GO:0051204	1	0	48	388	3	0.00773196	18092	BBC3,PMAIP1,SFN
GO:BP	localization	GO:0051179	1	0	6935	388	163	0.420103	18092	FGF13,TREM2,FXYD3,RGS14,PPY,RHCE,TYROBP,VIL1,ESYT3,PLEK,SLC6A3,SGIP1,EPPK1,SLC52A1,RHOD,POU3F2,KCNK9,ANGPT4,FOLR3,UMODL1,LRRC38,WNT5A,SLCO4C1,ORM1,SLC6A4,WNT7A,ADCYAP1R1,AZU1,DNAH2,TRIM8,SYT8,ILDR2,CRYAB,PYHIN1,LAMP3,ARC,SYK,CEACAM1,FEZ1,SCN3B,PLXNB3,SYTL1,WNT4,CRB2,GRIN2C,INPP5D,OPRL1,ZDHHC22,GABRD,TRIM22,NGFR,CTHRC1,TP53INP1,NTN1,MAFA,PGF,CHRNA9,PTAFR,RRAD,FGF18,HSPA6,ABCG4,GDF9,WDR63,STON2,ALO…
GO:BP	regulation of phosphorus metabolic process	GO:0051174	1	0	1661	388	55	0.141753	18092	FGF13,TREM2,RGS14,PLCL2,PLEK,ANGPT4,PPP1R1B,GH2,WNT5A,ADCYAP1R1,AZU1,ERN2,SYK,CEACAM1,PGF,PTAFR,FGF18,GDF9,TLR3,EPHA4,FAXDC2,SOCS1,CRLF1,PDE6G,PIK3IP1,MAPT,APOE,WNT11,SPRY1,NUPR1,FAS,VANGL2,LACC1,ADRB2,GDF15,SESN2,DUSP14,PPP1R14C,SERTAD1,SLC9A3R1,SFN,SIRT2,FKBP15,GPD1L,ZFYVE1,EPHB4,TRAF4,MAPRE3,RAP2B,DMPK,RGS2,GADD45A,BAK1,DAB2IP,LDB1
GO:BP	positive regulation of nitrogen compound metabolic process	GO:0051173	1	0	3151	388	82	0.21134	18092	FGF13,TREM2,KLF14,ZFP90,POU3F2,EVX1,ANGPT4,GH2,WNT5A,WNT7A,AZU1,ERN2,POU3F1,PYHIN1,SYK,WNT4,NGFR,TP53INP1,MAFA,PGF,PTAFR,FGF18,GDF9,ACER2,BTG2,GRHL3,TLR3,HAND1,EPHA4,FAXDC2,SOCS1,CRLF1,PDE6G,MDM2,IFI16,SNAI2,MAPT,APOE,ASS1,WNT11,NKX2-5,LAPTM5,CTSH,NUPR1,FAS,BBC3,VANGL2,RILP,ADRB2,PMAIP1,GDF15,EOMES,PLK3,ATF3,SESN2,ABHD14B,SERTAD1,CASP10,CALCOCO1,IRF5,PIM2,SIRT2,IRF1,PARP3,TP53INP2,APAF1,TRAF4,NOT…
GO:BP	negative regulation of nitrogen compound metabolic process	GO:0051172	1	0	2585	388	79	0.203608	18092	RGS14,WFDC2,KLF11,WFDC5,ETV7,MAEL,VIL1,ZFP90,SCGB1A1,CARD18,PPP1R1B,UMODL1,WNT5A,CST7,ERN2,CRYAB,ITIH5,LAMP3,CEACAM1,WNT4,CRB2,SERPINB5,GRIN2C,HIC1,TRIM22,NGFR,ITM2A,PDE2A,ISG15,ACER2,BTG2,NOTO,HAND1,EPHA4,PARP10,SOCS1,SPINT1,MDM2,SERPINA1,IFI16,PINX1,PLAT,SNAI2,MAPT,APOE,DNAJC17,APOD,WNT11,BEX4,SPRY1,NKX2-5,PRDM13,NUPR1,RPL13A,GPX1,RILP,EOMES,PLK3,ATF3,WNT9A,SESN2,DUSP14,PPP1R14C,HES6,SFN,SIRT2,…
GO:BP	regulation of nitrogen compound metabolic process	GO:0051171	1	0	5885	388	146	0.376289	18092	FGF13,TREM2,RGS14,WFDC2,KLF11,PLCL2,WFDC5,KLF14,ETV7,MAEL,VIL1,ZFP90,SCGB1A1,SLC6A3,POU3F2,EVX1,CARD18,ANGPT4,PPP1R1B,GH2,UMODL1,WNT5A,CST7,WNT7A,AZU1,ERN2,TRIM8,POU3F1,CRYAB,PYHIN1,ITIH5,LAMP3,SYK,CEACAM1,WNT4,CRB2,SERPINB5,GRIN2C,HIC1,TRIM22,NGFR,ITM2A,TP53INP1,PDE2A,ISG15,MAFA,PGF,PTAFR,CSDC2,FGF18,GDF9,ACER2,BTG2,GRHL3,TLR3,NOTO,HAND1,EPHA4,FAXDC2,PARP10,SOCS1,CRLF1,PDE6G,SPINT1,MDM2,CRABP2,S…
GO:BP	import into nucleus	GO:0051170	1	0	176	388	2	0.00515464	18092	SYK,APOD
GO:BP	nuclear transport	GO:0051169	1	0	363	388	6	0.0154639	18092	RGS14,SYK,MDM2,APOD,SFN,FBXO22
GO:BP	vitamin transport	GO:0051180	1	0	42	388	2	0.00515464	18092	SLC52A1,FOLR3
GO:BP	positive regulation of T cell apoptotic process	GO:0070234	1	0	15	388	2	0.00515464	18092	WNT5A,BBC3
GO:BP	establishment of localization	GO:0051234	1	0	5398	388	125	0.322165	18092	FGF13,TREM2,FXYD3,RGS14,PPY,RHCE,TYROBP,VIL1,ESYT3,PLEK,SLC6A3,SGIP1,SLC52A1,RHOD,KCNK9,FOLR3,LRRC38,WNT5A,SLCO4C1,ORM1,SLC6A4,WNT7A,ADCYAP1R1,AZU1,SYT8,ILDR2,CRYAB,LAMP3,ARC,SYK,CEACAM1,FEZ1,SCN3B,SYTL1,GRIN2C,OPRL1,ZDHHC22,GABRD,NGFR,NTN1,MAFA,CHRNA9,PTAFR,RRAD,HSPA6,ABCG4,GDF9,STON2,ALOX5,NEFL,ACHE,ENHO,KCNJ12,GJB5,ABCA12,CPE,MDM2,SERPINA1,GJA3,SEPT5,PINX1,RAB39B,MAPT,APOE,DNAJC17,TYSND1,APOD,…
GO:BP	axonemal dynein complex assembly	GO:0070286	1	0	37	388	1	0.00257732	18092	WDR63
GO:BP	spindle midzone assembly	GO:0051255	1	0	12	388	1	0.00257732	18092	CCDC69
GO:BP	positive regulation of RNA metabolic process	GO:0051254	1	0	1776	388	40	0.103093	18092	KLF14,ZFP90,POU3F2,EVX1,WNT5A,WNT7A,POU3F1,PYHIN1,WNT4,NGFR,TP53INP1,MAFA,BTG2,GRHL3,TLR3,HAND1,MDM2,IFI16,APOE,WNT11,NKX2-5,NUPR1,ADRB2,EOMES,ATF3,SESN2,ABHD14B,SERTAD1,CALCOCO1,IRF5,PIM2,SIRT2,IRF1,TP53INP2,NOTCH3,STAT5A,MAPRE3,HOXC13,DAB2IP,LDB1
GO:BP	negative regulation of RNA metabolic process	GO:0051253	1	0	1511	388	36	0.0927835	18092	KLF11,ETV7,MAEL,ZFP90,SCGB1A1,WNT5A,ERN2,CRYAB,WNT4,HIC1,TRIM22,PDE2A,BTG2,NOTO,HAND1,PARP10,MDM2,IFI16,SNAI2,DNAJC17,WNT11,NKX2-5,PRDM13,EOMES,PLK3,ATF3,HES6,SIRT2,IRF1,NOTCH3,GADD45A,PPM1D,RBM38,DAB2IP,LDB1,YBX3
GO:BP	regulation of RNA metabolic process	GO:0051252	1	0	3850	388	75	0.193299	18092	RGS14,KLF11,KLF14,ETV7,MAEL,ZFP90,SCGB1A1,POU3F2,EVX1,WNT5A,WNT7A,ERN2,TRIM8,POU3F1,CRYAB,PYHIN1,SYK,WNT4,HIC1,TRIM22,NGFR,TP53INP1,PDE2A,MAFA,PTAFR,CSDC2,BTG2,GRHL3,TLR3,NOTO,HAND1,PARP10,MDM2,CRABP2,IFI16,SNAI2,APOE,DNAJC17,WNT11,NKX2-5,PRDM13,NUPR1,KRBA1,KLF9,ANKRA2,DMRTA1,ADRB2,EOMES,PLK3,ATF3,SESN2,ABHD14B,SERTAD1,HES6,CALCOCO1,IRF5,PIM2,SIRT2,IRF1,MLF2,PSMB8,TP53INP2,NOTCH3,STAT5A,MAPRE3,ED…
GO:BP	positive regulation of lymphocyte activation	GO:0051251	1	0	366	388	8	0.0206186	18092	TYROBP,EPHB6,SYK,INPP5D,EFNB1,SOCS1,DOCK8,EBI3
GO:BP	negative regulation of lymphocyte activation	GO:0051250	1	0	161	388	8	0.0206186	18092	TYROBP,SCGB1A1,CEACAM1,INPP5D,SOCS1,LAPTM5,IRF1,PARP3
GO:BP	thymocyte apoptotic process	GO:0070242	1	0	20	388	3	0.00773196	18092	WNT5A,BBC3,BAK1
GO:BP	maintenance of location	GO:0051235	1	0	342	388	4	0.0103093	18092	APOE,BBC3,ZFYVE1,GAA
GO:BP	regulation of lymphocyte activation	GO:0051249	1	0	524	388	13	0.0335052	18092	TYROBP,SCGB1A1,EPHB6,SYK,CEACAM1,INPP5D,EFNB1,SOCS1,DOCK8,LAPTM5,EBI3,IRF1,PARP3
GO:BP	positive regulation of thymocyte apoptotic process	GO:0070245	1	0	6	388	2	0.00515464	18092	WNT5A,BBC3
GO:BP	actin-mediated cell contraction	GO:0070252	1	0	126	388	6	0.0154639	18092	FGF13,VIL1,TNNC2,TNNT3,SCN3B,GPD1L
GO:BP	mucus secretion	GO:0070254	1	0	10	388	1	0.00257732	18092	VAMP8
GO:BP	necrotic cell death	GO:0070265	1	0	67	388	4	0.0103093	18092	TLR3,NUPR1,FAS,YBX3
GO:BP	necroptotic process	GO:0070266	1	0	46	388	3	0.00773196	18092	TLR3,FAS,YBX3
GO:BP	cornification	GO:0070268	1	0	112	388	5	0.0128866	18092	TGM5,DSC3,KRT3,KRT19,PERP
GO:BP	establishment of RNA localization	GO:0051236	1	0	206	388	1	0.00257732	18092	ARC
GO:BP	regulation of thymocyte apoptotic process	GO:0070243	1	0	15	388	2	0.00515464	18092	WNT5A,BBC3
GO:BP	protein autoubiquitination	GO:0051865	1	0	76	388	2	0.00515464	18092	MDM2,RNF19B
GO:BP	neuron apoptotic process	GO:0051402	1	0	260	388	13	0.0335052	18092	TYROBP,DRAXIN,NGFR,BTG2,NEFL,CRLF1,UNC5B,APOE,NUPR1,FAS,BBC3,APAF1,GRN
GO:BP	response to corticosterone	GO:0051412	1	0	21	388	1	0.00257732	18092	NEFL
GO:BP	biological process involved in interaction with host	GO:0051701	1	0	218	388	6	0.0154639	18092	SLC52A1,TRIM8,TRIM22,IFIT1,VAMP8,TRIM26
GO:BP	pointed-end actin filament capping	GO:0051694	1	0	7	388	1	0.00257732	18092	TMOD2
GO:BP	positive regulation of biomineral tissue development	GO:0070169	1	0	48	388	4	0.0103093	18092	WNT4,ISG15,ALOX5,ADRB2
GO:BP	actin filament capping	GO:0051693	1	0	41	388	2	0.00515464	18092	VIL1,TMOD2
GO:BP	establishment of Golgi localization	GO:0051683	1	0	8	388	1	0.00257732	18092	SLC9A3R1
GO:BP	localization of cell	GO:0051674	1	0	1856	388	54	0.139175	18092	FGF13,TREM2,VIL1,EPPK1,RHOD,POU3F2,ANGPT4,UMODL1,WNT5A,WNT7A,AZU1,DNAH2,ARC,SYK,CEACAM1,PLXNB3,WNT4,CRB2,INPP5D,CTHRC1,TP53INP1,NTN1,PGF,PTAFR,FGF18,WDR63,ALOX5,EFNB1,EPHA4,MDM2,PLAT,SNAI2,APOE,APOD,DOCK8,WNT11,BEX4,CTSH,CAMK2B,NOV,SEMA3B,VANGL2,TBXA2R,GPX1,GLIPR2,SLC9A3R1,BVES,EPHB4,STAT5A,RAP2B,GADD45A,DAB2IP,LDB1,GRN
GO:BP	localization within membrane	GO:0051668	1	0	97	388	2	0.00515464	18092	APOE,REEP2
GO:BP	biological process involved in interaction with symbiont	GO:0051702	1	0	95	388	4	0.0103093	18092	AZU1,APOE,GPX1,APOL1
GO:BP	establishment of organelle localization	GO:0051656	1	0	452	388	12	0.0309278	18092	SYK,FEZ1,NTN1,NEFL,SERPINA1,SEPT5,PINX1,MAPT,SPRY1,VAMP8,SLC9A3R1,TRAK1
GO:BP	spindle localization	GO:0051653	1	0	59	388	1	0.00257732	18092	SPRY1
GO:BP	chromosome organization involved in meiotic cell cycle	GO:0070192	1	0	72	388	2	0.00515464	18092	MAEL,SYCE3
GO:BP	synaptonemal complex organization	GO:0070193	1	0	25	388	1	0.00257732	18092	SYCE3
GO:BP	maintenance of location in cell	GO:0051651	1	0	226	388	3	0.00773196	18092	APOE,BBC3,GAA
GO:BP	protein localization to chromosome, telomeric region	GO:0070198	1	0	31	388	1	0.00257732	18092	PINX1
GO:BP	establishment of vesicle localization	GO:0051650	1	0	215	388	3	0.00773196	18092	SERPINA1,SEPT5,TRAK1
GO:BP	establishment of localization in cell	GO:0051649	1	0	2840	388	67	0.17268	18092	RGS14,TYROBP,PLEK,SLC6A3,RHOD,FOLR3,SLCO4C1,ORM1,SLC6A4,WNT7A,ADCYAP1R1,AZU1,SYT8,CRYAB,ARC,SYK,CEACAM1,FEZ1,SYTL1,GRIN2C,ZDHHC22,NGFR,NTN1,PTAFR,HSPA6,STON2,ALOX5,NEFL,MDM2,SERPINA1,SEPT5,PINX1,MAPT,APOE,TYSND1,APOD,REEP2,SPRY1,LAPTM5,CTSH,BBC3,RPL13A,VAMP8,VPS37D,RILP,ADRB2,PMAIP1,TAP1,GOLT1A,PLK3,PHYH,CRISPLD2,MICALL2,SLC9A3R1,BVES,ISCU,SFN,MICALL1,APAF1,RAP2B,TRAK1,GAA,BAK1,MID1IP1,SLC30A1,GR…
GO:BP	establishment of mitochondrion localization	GO:0051654	1	0	28	388	4	0.0103093	18092	FEZ1,NEFL,MAPT,TRAK1
GO:BP	vesicle localization	GO:0051648	1	0	232	388	3	0.00773196	18092	SERPINA1,SEPT5,TRAK1
GO:BP	biological process involved in intraspecies interaction between organisms	GO:0051703	1	0	55	388	2	0.00515464	18092	SLC6A4,SEPT5
GO:BP	response to other organism	GO:0051707	1	0	1610	388	54	0.139175	18092	HLA-DQB2,TREM2,WFDC2,WFDC5,TYROBP,VIL1,CD79B,SCGB1A1,WNT5A,AZU1,TRIM8,PYHIN1,SYK,CEACAM1,ALPL,TRIM22,ISG15,VWCE,PTAFR,TMEM255A,SLAMF7,TLR3,SMPDL3B,MR1,SOCS1,IFI16,APOE,ASS1,ULBP2,GKN2,CAMK2B,IFIT1,RPL13A,IFIT3,VAMP8,LACC1,TBXA2R,GPX1,PMAIP1,MAPKBP1,IFIT2,C1RL,GCH1,IRF5,APOL1,PIM2,SIRT2,IRF1,PSMB8,PPM1D,BAK1,DAB2IP,TRIM26,GRN
GO:BP	cytolysis by host of symbiont cells	GO:0051838	1	0	10	388	1	0.00257732	18092	APOL1
GO:BP	regulation of synapse structural plasticity	GO:0051823	1	0	8	388	1	0.00257732	18092	CAMK2B
GO:BP	modulation of process of other organism involved in symbiotic interaction	GO:0051817	1	0	102	388	1	0.00257732	18092	APOE
GO:BP	cytolysis in other organism involved in symbiotic interaction	GO:0051801	1	0	10	388	1	0.00257732	18092	APOL1
GO:BP	negative regulation of hair follicle development	GO:0051799	1	0	6	388	1	0.00257732	18092	NGFR
GO:BP	positive regulation of hair follicle development	GO:0051798	1	0	12	388	1	0.00257732	18092	WNT5A
GO:BP	regulation of hair follicle development	GO:0051797	1	0	20	388	2	0.00515464	18092	WNT5A,NGFR
GO:BP	multi-organism process	GO:0051704	1	0	1172	388	22	0.056701	18092	WFDC2,PSG5,MAEL,SCGB1A1,PPP1R1B,FOLR3,SYCE3,UMODL1,SLCO4C1,SLC6A4,ADCYAP1R1,SYT8,WNT4,PTAFR,GDF9,IFIT1,DMRTA1,VPS37D,GAMT,SIRT2,RGS2,YBX3
GO:BP	positive regulation of nuclear division	GO:0051785	1	0	57	388	3	0.00773196	18092	WNT5A,WNT4,SIRT2
GO:BP	response to redox state	GO:0051775	1	0	15	388	1	0.00257732	18092	SIRT2
GO:BP	regulation of cell cycle	GO:0051726	1	0	1246	388	29	0.0747423	18092	NABP1,WNT5A,SLC6A4,ERN2,TM4SF5,WNT4,TP53INP1,BTG2,MDM2,PINX1,NUPR1,BEX2,PLK3,WNT9A,SERTAD1,SLC9A3R1,PIM2,SFN,SIRT2,IRF1,PARP3,PSMB8,APAF1,PRKAB1,MAPRE3,GADD45A,BAK1,RBM38,DAB2IP
GO:BP	interleukin-27-mediated signaling pathway	GO:0070106	1	0	11	388	2	0.00515464	18092	CRLF1,EBI3
GO:BP	regulation of biomineral tissue development	GO:0070167	1	0	94	388	4	0.0103093	18092	WNT4,ISG15,ALOX5,ADRB2
GO:BP	cytolysis in other organism	GO:0051715	1	0	10	388	1	0.00257732	18092	APOL1
GO:BP	positive regulation of killing of cells of other organism	GO:0051712	1	0	10	388	1	0.00257732	18092	SYK
GO:BP	regulation of killing of cells of other organism	GO:0051709	1	0	15	388	1	0.00257732	18092	SYK
GO:BP	regulation of nuclear division	GO:0051783	1	0	137	388	3	0.00773196	18092	WNT5A,WNT4,SIRT2
GO:BP	stress-activated MAPK cascade	GO:0051403	1	0	271	388	11	0.0283505	18092	WNT5A,WNT7A,ERN2,CRYAB,SYK,TLR3,FAS,TRAF4,EDA2R,GADD45A,DAB2IP
GO:BP	nucleus localization	GO:0051647	1	0	29	388	2	0.00515464	18092	NTN1,SLC9A3R1
GO:BP	Golgi localization	GO:0051645	1	0	14	388	1	0.00257732	18092	SLC9A3R1
GO:BP	keratinocyte migration	GO:0051546	1	0	19	388	1	0.00257732	18092	EPPK1
GO:BP	positive regulation of stress fiber assembly	GO:0051496	1	0	56	388	2	0.00515464	18092	WNT4,WNT11
GO:BP	protein auto-ADP-ribosylation	GO:0070213	1	0	11	388	2	0.00515464	18092	PARP10,PARP3
GO:BP	positive regulation of cytoskeleton organization	GO:0051495	1	0	234	388	6	0.0154639	18092	VIL1,PLEK,WNT4,WDR63,MAPT,WNT11
GO:BP	negative regulation of cytoskeleton organization	GO:0051494	1	0	166	388	5	0.0128866	18092	FGF13,VIL1,WDR63,TMOD2,MID1IP1
GO:BP	regulation of cytoskeleton organization	GO:0051493	1	0	538	388	15	0.0386598	18092	FGF13,VIL1,PLEK,RHOD,WNT4,WDR63,GRHL3,MAPT,WNT11,VANGL2,TMOD2,PARP3,MAPRE3,MID1IP1,CYFIP2
GO:BP	regulation of stress fiber assembly	GO:0051492	1	0	97	388	2	0.00515464	18092	WNT4,WNT11
GO:BP	regulation of keratinocyte migration	GO:0051547	1	0	14	388	1	0.00257732	18092	EPPK1
GO:BP	positive regulation of cytosolic calcium ion concentration involved in phospholipase C-activating G protein-coupled signaling pathway	GO:0051482	1	0	32	388	1	0.00257732	18092	OPRL1
GO:BP	regulation of intracellular pH	GO:0051453	1	0	89	388	1	0.00257732	18092	GRN
GO:BP	intracellular pH reduction	GO:0051452	1	0	56	388	1	0.00257732	18092	GRN
GO:BP	myoblast proliferation	GO:0051450	1	0	27	388	1	0.00257732	18092	GPX1
GO:BP	positive regulation of meiotic cell cycle	GO:0051446	1	0	27	388	3	0.00773196	18092	WNT5A,WNT4,SIRT2
GO:BP	lymphocyte apoptotic process	GO:0070227	1	0	78	388	5	0.0128866	18092	WNT5A,DOCK8,FAS,BBC3,BAK1
GO:BP	regulation of meiotic cell cycle	GO:0051445	1	0	52	388	3	0.00773196	18092	WNT5A,WNT4,SIRT2
GO:BP	response to cortisol	GO:0051414	1	0	5	388	1	0.00257732	18092	KLF9
GO:BP	regulation of cytosolic calcium ion concentration	GO:0051480	1	0	362	388	10	0.0257732	18092	WNT5A,ADCYAP1R1,GRIN2C,OPRL1,CHRNA9,BBC3,TBXA2R,BAK1,S1PR3,TMEM64
GO:BP	mitochondrion localization	GO:0051646	1	0	51	388	4	0.0103093	18092	FEZ1,NEFL,MAPT,TRAK1
GO:BP	negative regulation of keratinocyte migration	GO:0051548	1	0	2	388	1	0.00257732	18092	EPPK1
GO:BP	regulation of neurotransmitter transport	GO:0051588	1	0	117	388	3	0.00773196	18092	WNT7A,SEPT5,SLC30A1
GO:BP	endoplasmic reticulum localization	GO:0051643	1	0	10	388	1	0.00257732	18092	ESYT3
GO:BP	cellular localization	GO:0051641	1	0	3562	388	85	0.219072	18092	FGF13,TREM2,RGS14,TYROBP,VIL1,ESYT3,PLEK,SLC6A3,RHOD,FOLR3,WNT5A,SLCO4C1,ORM1,SLC6A4,WNT7A,ADCYAP1R1,AZU1,TRIM8,SYT8,CRYAB,PYHIN1,LAMP3,ARC,SYK,CEACAM1,FEZ1,SCN3B,SYTL1,GRIN2C,ZDHHC22,NGFR,NTN1,PTAFR,HSPA6,STON2,ALOX5,NEFL,ABCA12,CPE,MDM2,SERPINA1,SEPT5,PINX1,MAPT,APOE,TYSND1,APOD,REEP2,WNT11,SPRY1,LAPTM5,SORBS1,CTSH,BBC3,RPL13A,VAMP8,VPS37D,RILP,ADRB2,PMAIP1,TAP1,GOLT1A,PLK3,SESN2,PHYH,CRISPLD2,…
GO:BP	organelle localization	GO:0051640	1	0	676	388	15	0.0386598	18092	ESYT3,PLEK,SYK,FEZ1,NTN1,NEFL,SERPINA1,SEPT5,PINX1,MAPT,SPRY1,VAMP8,SLC9A3R1,BVES,TRAK1
GO:BP	norepinephrine uptake	GO:0051620	1	0	8	388	1	0.00257732	18092	SLC6A3
GO:BP	serotonin uptake	GO:0051610	1	0	11	388	1	0.00257732	18092	SLC6A4
GO:BP	histamine transport	GO:0051608	1	0	15	388	1	0.00257732	18092	VAMP8
GO:BP	defense response to virus	GO:0051607	1	0	269	388	12	0.0309278	18092	AZU1,TRIM22,ISG15,TLR3,IFI16,IFIT1,IFIT3,VAMP8,PMAIP1,IFIT2,IRF5,IRF1
GO:BP	dopamine uptake involved in synaptic transmission	GO:0051583	1	0	12	388	1	0.00257732	18092	SLC6A3
GO:BP	detection of stimulus	GO:0051606	1	0	687	388	5	0.0128866	18092	NGFR,CHRNA9,PLEKHB1,PDE6G,SRPX
GO:BP	proteolysis involved in cellular protein catabolic process	GO:0051603	1	0	756	388	26	0.0670103	18092	TREM2,PYHIN1,LAMP3,ISG15,EPHA4,ASB2,MDM2,APOE,LAPTM5,CTSH,NUPR1,VPS37D,GPX1,ADAMTS7,PMAIP1,PLK3,TRIM3,SIRT2,PSMB8,TP53INP2,RNF19B,UBE2L6,ENC1,DAB2IP,PCNP,FBXO22
GO:BP	response to electrical stimulus	GO:0051602	1	0	48	388	1	0.00257732	18092	BTG2
GO:BP	regulation of establishment of protein localization	GO:0070201	1	0	618	388	15	0.0386598	18092	TREM2,ARC,ALOX5,ACHE,ENHO,MDM2,MAPT,APOE,APOD,BBC3,NOV,PMAIP1,PLK3,MICALL2,SFN
GO:BP	protein poly-ADP-ribosylation	GO:0070212	1	0	8	388	2	0.00515464	18092	PARP10,PARP3
GO:BP	response to calcium ion	GO:0051592	1	0	152	388	4	0.0103093	18092	LCE1D,WNT5A,SYT8,RASAL1
GO:BP	response to cAMP	GO:0051591	1	0	97	388	4	0.0103093	18092	SLC6A3,PDE2A,PTAFR,ASS1
GO:BP	negative regulation of neurotransmitter transport	GO:0051589	1	0	15	388	1	0.00257732	18092	SLC30A1
GO:BP	protein maturation	GO:0051604	1	0	302	388	13	0.0335052	18092	CARD18,CST7,CPE,MDM2,IFI16,PLAT,TYSND1,CTSH,CPM,C1RL,BAK1,CYFIP2,PERP
GO:BP	negative regulation of protein glycosylation	GO:0060051	1	0	3	388	1	0.00257732	18092	ACER2
GO:BP	excitatory postsynaptic potential	GO:0060079	1	0	105	388	4	0.0103093	18092	WNT7A,GRIN2C,CHRNA9,ADRB2
GO:BP	positive regulation of epithelial cell proliferation involved in wound healing	GO:0060054	1	0	9	388	1	0.00257732	18092	WNT7A
GO:BP	artery development	GO:0060840	1	0	105	388	5	0.0128866	18092	NGFR,PDE2A,APOE,WNT11,NOTCH3
GO:BP	regulation of canonical Wnt signaling pathway	GO:0060828	1	0	302	388	12	0.0309278	18092	WNT5A,DRAXIN,CTHRC1,SNAI2,APOE,WNT11,NKX2-5,SULF2,SLC9A3R1,PSMB8,DAB2IP,TMEM64
GO:BP	mesodermal to mesenchymal transition involved in gastrulation	GO:0060809	1	0	3	388	2	0.00515464	18092	WNT5A,EOMES
GO:BP	cell fate commitment involved in formation of primary germ layer	GO:0060795	1	0	34	388	1	0.00257732	18092	EOMES
GO:BP	establishment of skin barrier	GO:0061436	1	0	25	388	3	0.00773196	18092	GRHL3,ABCA12,SFN
GO:BP	planar cell polarity pathway involved in gastrula mediolateral intercalation	GO:0060775	1	0	2	388	2	0.00515464	18092	WNT5A,WNT11
GO:BP	regulation of branching involved in mammary gland duct morphogenesis	GO:0060762	1	0	5	388	1	0.00257732	18092	WNT5A
GO:BP	negative regulation of response to cytokine stimulus	GO:0060761	1	0	89	388	2	0.00515464	18092	CCDC3,PXDN
GO:BP	positive regulation of response to cytokine stimulus	GO:0060760	1	0	57	388	2	0.00515464	18092	TREM2,WNT5A
GO:BP	regulation of response to cytokine stimulus	GO:0060759	1	0	198	388	6	0.0154639	18092	TREM2,WNT5A,SYK,SOCS1,CCDC3,PXDN
GO:BP	positive regulation of mast cell chemotaxis	GO:0060754	1	0	6	388	1	0.00257732	18092	PGF
GO:BP	regulation of mast cell chemotaxis	GO:0060753	1	0	8	388	1	0.00257732	18092	PGF
GO:BP	branch elongation involved in mammary gland duct branching	GO:0060751	1	0	5	388	1	0.00257732	18092	WNT5A
GO:BP	epithelial cell proliferation involved in mammary gland duct elongation	GO:0060750	1	0	4	388	1	0.00257732	18092	WNT5A
GO:BP	tertiary branching involved in mammary gland duct morphogenesis	GO:0060748	1	0	3	388	1	0.00257732	18092	WNT4
GO:BP	venous blood vessel development	GO:0060841	1	0	15	388	1	0.00257732	18092	NKX2-5
GO:BP	establishment of blood-brain barrier	GO:0060856	1	0	14	388	1	0.00257732	18092	WNT7A
GO:BP	embryonic camera-type eye formation	GO:0060900	1	0	12	388	1	0.00257732	18092	WNT5A
GO:BP	positive regulation of macrophage cytokine production	GO:0060907	1	0	9	388	1	0.00257732	18092	WNT5A
GO:BP	cardiac fibroblast cell development	GO:0060936	1	0	4	388	1	0.00257732	18092	SPRY1
GO:BP	cardiac fibroblast cell differentiation	GO:0060935	1	0	4	388	1	0.00257732	18092	SPRY1
GO:BP	His-Purkinje system cell differentiation	GO:0060932	1	0	2	388	1	0.00257732	18092	NKX2-5
GO:BP	sinoatrial node cell development	GO:0060931	1	0	2	388	1	0.00257732	18092	BVES
GO:BP	atrioventricular node cell fate commitment	GO:0060929	1	0	1	388	1	0.00257732	18092	NKX2-5
GO:BP	atrioventricular node cell development	GO:0060928	1	0	2	388	1	0.00257732	18092	NKX2-5
GO:BP	cardiac pacemaker cell fate commitment	GO:0060927	1	0	1	388	1	0.00257732	18092	NKX2-5
GO:BP	renal system vasculature development	GO:0061437	1	0	29	388	1	0.00257732	18092	NOTCH3
GO:BP	cardiac pacemaker cell development	GO:0060926	1	0	4	388	2	0.00515464	18092	NKX2-5,BVES
GO:BP	atrioventricular node cell differentiation	GO:0060922	1	0	2	388	1	0.00257732	18092	NKX2-5
GO:BP	sinoatrial node cell differentiation	GO:0060921	1	0	3	388	1	0.00257732	18092	BVES
GO:BP	cardiac pacemaker cell differentiation	GO:0060920	1	0	5	388	2	0.00515464	18092	NKX2-5,BVES
GO:BP	negative regulation of transcription from RNA polymerase II promoter in response to hypoxia	GO:0061428	1	0	4	388	1	0.00257732	18092	SIRT2
GO:BP	cellular response to caloric restriction	GO:0061433	1	0	1	388	1	0.00257732	18092	SIRT2
GO:BP	heart formation	GO:0060914	1	0	33	388	2	0.00515464	18092	WNT5A,WNT11
GO:BP	cardiac cell fate commitment	GO:0060911	1	0	15	388	1	0.00257732	18092	NKX2-5
GO:BP	cardiac muscle cell fate commitment	GO:0060923	1	0	10	388	1	0.00257732	18092	NKX2-5
GO:BP	epicardium-derived cardiac fibroblast cell differentiation	GO:0060938	1	0	4	388	1	0.00257732	18092	SPRY1
GO:BP	renal system vasculature morphogenesis	GO:0061438	1	0	8	388	1	0.00257732	18092	NOTCH3
GO:BP	kidney vasculature morphogenesis	GO:0061439	1	0	8	388	1	0.00257732	18092	NOTCH3
GO:BP	regulation of vesicle-mediated transport	GO:0060627	1	0	552	388	15	0.0386598	18092	TREM2,SGIP1,WNT5A,WNT7A,AZU1,SYT8,ARC,SYK,CEACAM1,PTAFR,STON2,SEPT5,APOE,VAMP8,BVES
GO:BP	adipose tissue development	GO:0060612	1	0	45	388	1	0.00257732	18092	UMODL1
GO:BP	tube closure	GO:0060606	1	0	94	388	6	0.0154639	18092	WNT5A,CTHRC1,GRHL3,SPINT1,VANGL2,APAF1
GO:BP	mammary gland duct morphogenesis	GO:0060603	1	0	35	388	3	0.00773196	18092	WNT5A,WNT4,NTN1
GO:BP	branch elongation of an epithelium	GO:0060602	1	0	20	388	3	0.00773196	18092	WNT5A,SPRY1,RDH10
GO:BP	lateral sprouting from an epithelium	GO:0060601	1	0	13	388	2	0.00515464	18092	WNT5A,VANGL2
GO:BP	dichotomous subdivision of an epithelial terminal unit	GO:0060600	1	0	10	388	2	0.00515464	18092	CTSH,VANGL2
GO:BP	lateral sprouting involved in mammary gland duct morphogenesis	GO:0060599	1	0	2	388	1	0.00257732	18092	WNT5A
GO:BP	negative regulation of lipoprotein lipid oxidation	GO:0060588	1	0	1	388	1	0.00257732	18092	APOD
GO:BP	regulation of lipoprotein lipid oxidation	GO:0060587	1	0	2	388	1	0.00257732	18092	APOD
GO:BP	morphogenesis of an epithelial bud	GO:0060572	1	0	16	388	2	0.00515464	18092	WNT5A,RDH10
GO:BP	morphogenesis of an epithelial fold	GO:0060571	1	0	26	388	2	0.00515464	18092	WNT5A,RDH10
GO:BP	kidney vasculature development	GO:0061440	1	0	29	388	1	0.00257732	18092	NOTCH3
GO:BP	neuroepithelial cell differentiation	GO:0060563	1	0	22	388	2	0.00515464	18092	WNT4,WNT11
GO:BP	connective tissue development	GO:0061448	1	0	268	388	12	0.0309278	18092	UMODL1,WNT5A,COL2A1,WNT7A,FGF18,HAND1,SNAI2,WNT11,NOV,SULF2,ADAMTS7,WNT9A
GO:BP	regulation of microtubule-based movement	GO:0060632	1	0	55	388	1	0.00257732	18092	FEZ1
GO:BP	mesenchymal-epithelial cell signaling	GO:0060638	1	0	8	388	1	0.00257732	18092	WNT5A
GO:BP	embryonic placenta morphogenesis	GO:0060669	1	0	26	388	2	0.00515464	18092	GJB5,SPINT1
GO:BP	branching involved in labyrinthine layer morphogenesis	GO:0060670	1	0	12	388	1	0.00257732	18092	SPINT1
GO:BP	mammary gland branching involved in thelarche	GO:0060744	1	0	5	388	1	0.00257732	18092	WNT5A
GO:BP	prostate gland epithelium morphogenesis	GO:0060740	1	0	26	388	1	0.00257732	18092	WNT5A
GO:BP	positive regulation of inositol phosphate biosynthetic process	GO:0060732	1	0	15	388	2	0.00515464	18092	ADCYAP1R1,PTAFR
GO:BP	labyrinthine layer blood vessel development	GO:0060716	1	0	21	388	1	0.00257732	18092	PLCD1
GO:BP	labyrinthine layer morphogenesis	GO:0060713	1	0	21	388	2	0.00515464	18092	GJB5,SPINT1
GO:BP	spongiotrophoblast layer development	GO:0060712	1	0	15	388	1	0.00257732	18092	GJB5
GO:BP	labyrinthine layer development	GO:0060711	1	0	48	388	3	0.00773196	18092	GJB5,SPINT1,PLCD1
GO:BP	mammary gland branching involved in pregnancy	GO:0060745	1	0	7	388	1	0.00257732	18092	WNT4
GO:BP	spongiotrophoblast differentiation	GO:0060708	1	0	4	388	1	0.00257732	18092	GJB5
GO:BP	cell differentiation involved in embryonic placenta development	GO:0060706	1	0	28	388	4	0.0103093	18092	HAND1,GJB5,EOMES,KRT19
GO:BP	regulation of branching involved in salivary gland morphogenesis	GO:0060693	1	0	9	388	1	0.00257732	18092	SNAI2
GO:BP	regulation of morphogenesis of a branching structure	GO:0060688	1	0	55	388	2	0.00515464	18092	WNT5A,SNAI2
GO:BP	negative regulation of prostatic bud formation	GO:0060686	1	0	4	388	1	0.00257732	18092	WNT5A
GO:BP	regulation of prostatic bud formation	GO:0060685	1	0	6	388	1	0.00257732	18092	WNT5A
GO:BP	ureteric bud morphogenesis	GO:0060675	1	0	65	388	2	0.00515464	18092	WNT4,WNT11
GO:BP	placenta blood vessel development	GO:0060674	1	0	35	388	2	0.00515464	18092	SPINT1,PLCD1
GO:BP	trophoblast giant cell differentiation	GO:0060707	1	0	14	388	2	0.00515464	18092	HAND1,GJB5
GO:BP	regulation of transcription from RNA polymerase II promoter in response to hypoxia	GO:0061418	1	0	78	388	2	0.00515464	18092	SIRT2,PSMB8
GO:BP	epicardium-derived cardiac fibroblast cell development	GO:0060939	1	0	4	388	1	0.00257732	18092	SPRY1
GO:BP	epithelial to mesenchymal transition involved in cardiac fibroblast development	GO:0060940	1	0	3	388	1	0.00257732	18092	SPRY1
GO:BP	neuroendocrine cell differentiation	GO:0061101	1	0	8	388	2	0.00515464	18092	WNT4,WNT11
GO:BP	positive regulation of protein tyrosine kinase activity	GO:0061098	1	0	60	388	1	0.00257732	18092	EPHA4
GO:BP	regulation of protein tyrosine kinase activity	GO:0061097	1	0	95	388	2	0.00515464	18092	EPHA4,RAP2B
GO:BP	myeloid leukocyte cytokine production	GO:0061082	1	0	30	388	1	0.00257732	18092	WNT5A
GO:BP	positive regulation of myeloid leukocyte cytokine production involved in immune response	GO:0061081	1	0	19	388	1	0.00257732	18092	WNT5A
GO:BP	chaperone-mediated protein folding	GO:0061077	1	0	59	388	1	0.00257732	18092	HSPA6
GO:BP	iris morphogenesis	GO:0061072	1	0	10	388	1	0.00257732	18092	WNT9A
GO:BP	muscle structure development	GO:0061061	1	0	672	388	28	0.0721649	18092	WNT5A,TNNT3,CRYAB,WNT4,BTG2,HAND1,ASB2,MDM2,FLNC,ASS1,NKX2-5,NUPR1,NOV,VANGL2,GPX1,GDF15,EOMES,ATF3,BVES,TMOD2,SIRT2,DMPK,RGS2,KRT19,RBM38,PLD3,YBX3,FBXO22
GO:BP	dermatome development	GO:0061054	1	0	4	388	1	0.00257732	18092	WNT4
GO:BP	somite development	GO:0061053	1	0	88	388	4	0.0103093	18092	WNT5A,WNT4,CRB2,WNT11
GO:BP	negative regulation of cell growth involved in cardiac muscle cell development	GO:0061052	1	0	14	388	1	0.00257732	18092	RGS2
GO:BP	regulation of cell growth involved in cardiac muscle cell development	GO:0061050	1	0	25	388	1	0.00257732	18092	RGS2
GO:BP	cell growth involved in cardiac muscle cell development	GO:0061049	1	0	39	388	1	0.00257732	18092	RGS2
GO:BP	negative regulation of wound healing	GO:0061045	1	0	76	388	6	0.0154639	18092	EPPK1,CEACAM1,WNT4,ALOX5,PLAT,APOE
GO:BP	planar cell polarity pathway involved in cardiac muscle tissue morphogenesis	GO:0061350	1	0	1	388	1	0.00257732	18092	WNT5A
GO:BP	negative regulation of heart growth	GO:0061117	1	0	35	388	1	0.00257732	18092	RGS2
GO:BP	regulation of proteasomal protein catabolic process	GO:0061136	1	0	186	388	11	0.0283505	18092	TREM2,LAMP3,MDM2,APOE,NUPR1,GPX1,PLK3,SIRT2,RNF19B,DAB2IP,FBXO22
GO:BP	morphogenesis of a branching epithelium	GO:0061138	1	0	190	388	8	0.0206186	18092	WNT5A,WNT4,SPINT1,SNAI2,SPRY1,CTSH,VANGL2,RDH10
GO:BP	establishment of monopolar cell polarity	GO:0061162	1	0	24	388	2	0.00515464	18092	WNT5A,SLC9A3R1
GO:BP	establishment or maintenance of monopolar cell polarity	GO:0061339	1	0	25	388	2	0.00515464	18092	WNT5A,SLC9A3R1
GO:BP	cardiac conduction	GO:0061337	1	0	148	388	6	0.0154639	18092	FXYD3,SCN3B,KCNJ12,NKX2-5,KCNK6,DMPK
GO:BP	renal tubule morphogenesis	GO:0061333	1	0	78	388	2	0.00515464	18092	WNT4,WNT11
GO:BP	renal tubule development	GO:0061326	1	0	98	388	2	0.00515464	18092	WNT4,WNT11
GO:BP	Notch signaling involved in heart development	GO:0061314	1	0	11	388	1	0.00257732	18092	SNAI2
GO:BP	cell surface receptor signaling pathway involved in heart development	GO:0061311	1	0	34	388	4	0.0103093	18092	WNT5A,SNAI2,WNT11,VANGL2
GO:BP	planar cell polarity pathway involved in outflow tract morphogenesis	GO:0061347	1	0	1	388	1	0.00257732	18092	WNT5A
GO:BP	negative regulation of vascular wound healing	GO:0061044	1	0	7	388	1	0.00257732	18092	ALOX5
GO:BP	cornea development in camera-type eye	GO:0061303	1	0	11	388	1	0.00257732	18092	WNT9A
GO:BP	establishment or maintenance of bipolar cell polarity	GO:0061245	1	0	50	388	5	0.0128866	18092	WNT5A,CRB2,WNT11,VANGL2,SLC9A3R1
GO:BP	paramesonephric duct development	GO:0061205	1	0	4	388	1	0.00257732	18092	WNT4
GO:BP	planar cell polarity pathway involved in ventricular septum morphogenesis	GO:0061348	1	0	1	388	1	0.00257732	18092	WNT5A
GO:BP	positive regulation of dermatome development	GO:0061184	1	0	3	388	1	0.00257732	18092	WNT4
GO:BP	regulation of dermatome development	GO:0061183	1	0	4	388	1	0.00257732	18092	WNT4
GO:BP	mammary gland epithelium development	GO:0061180	1	0	73	388	4	0.0103093	18092	WNT5A,WNT4,NTN1,GPX1
GO:BP	planar cell polarity pathway involved in cardiac right atrium morphogenesis	GO:0061349	1	0	1	388	1	0.00257732	18092	WNT5A
GO:BP	smooth muscle cell-matrix adhesion	GO:0061302	1	0	5	388	1	0.00257732	18092	APOD
GO:BP	regulation of vascular wound healing	GO:0061043	1	0	14	388	1	0.00257732	18092	ALOX5
GO:BP	vascular wound healing	GO:0061042	1	0	22	388	1	0.00257732	18092	ALOX5
GO:BP	regulation of wound healing	GO:0061041	1	0	134	388	8	0.0206186	18092	VIL1,EPPK1,CEACAM1,WNT4,ALOX5,PLAT,APOE,TBXA2R
GO:BP	dendritic spine morphogenesis	GO:0060997	1	0	60	388	4	0.0103093	18092	WNT7A,ARC,EPHA4,CAMK2B
GO:BP	testosterone biosynthetic process	GO:0061370	1	0	8	388	2	0.00515464	18092	HSD17B3,WNT4
GO:BP	determination of heart left/right asymmetry	GO:0061371	1	0	71	388	6	0.0154639	18092	WNT5A,NOTO,HAND1,NKX2-5,VANGL2,EOMES
GO:BP	trabecula morphogenesis	GO:0061383	1	0	49	388	1	0.00257732	18092	NKX2-5
GO:BP	dendritic spine development	GO:0060996	1	0	101	388	5	0.0128866	18092	WNT7A,ARC,EPHA4,APOE,CAMK2B
GO:BP	heart trabecula morphogenesis	GO:0061384	1	0	34	388	1	0.00257732	18092	NKX2-5
GO:BP	regulation of extent of cell growth	GO:0061387	1	0	113	388	8	0.0206186	18092	FGF13,WNT5A,DRAXIN,NTN1,CRABP2,MAPT,APOE,SEMA3B
GO:BP	regulation of dendritic spine development	GO:0060998	1	0	62	388	2	0.00515464	18092	APOE,CAMK2B
GO:BP	kidney morphogenesis	GO:0060993	1	0	95	388	3	0.00773196	18092	WNT4,WNT11,VANGL2
GO:BP	regulation of transcription from RNA polymerase II promoter in response to arsenic-containing substance	GO:0061394	1	0	2	388	1	0.00257732	18092	ATF3
GO:BP	cell migration involved in heart development	GO:0060973	1	0	19	388	2	0.00515464	18092	SNAI2,BVES
GO:BP	left/right pattern formation	GO:0060972	1	0	21	388	1	0.00257732	18092	NKX2-5
GO:BP	embryonic heart tube left/right pattern formation	GO:0060971	1	0	4	388	1	0.00257732	18092	NKX2-5
GO:BP	regulation of gene silencing	GO:0060968	1	0	139	388	1	0.00257732	18092	MAEL
GO:BP	regulation of gene silencing by RNA	GO:0060966	1	0	120	388	1	0.00257732	18092	MAEL
GO:BP	regulation of gene silencing by miRNA	GO:0060964	1	0	117	388	1	0.00257732	18092	MAEL
GO:BP	endocrine hormone secretion	GO:0060986	1	0	50	388	1	0.00257732	18092	GDF9
GO:BP	reproductive system development	GO:0061458	1	0	458	388	19	0.0489691	18092	HSD17B3,UMODL1,WNT5A,WNT7A,WNT4,SERPINB5,GDF9,TLR3,HAND1,GJB5,SPINT1,NUPR1,PLCD1,DMRTA1,EOMES,RDH10,BAK1,KRT19,YBX3
GO:BP	positive regulation of dendritic spine development	GO:0060999	1	0	43	388	2	0.00515464	18092	APOE,CAMK2B
GO:BP	positive regulation of dendritic spine morphogenesis	GO:0061003	1	0	19	388	1	0.00257732	18092	CAMK2B
GO:BP	uterus morphogenesis	GO:0061038	1	0	6	388	1	0.00257732	18092	WNT7A
GO:BP	negative regulation of cartilage development	GO:0061037	1	0	30	388	4	0.0103093	18092	SNAI2,WNT11,ADAMTS7,WNT9A
GO:BP	positive regulation of cartilage development	GO:0061036	1	0	31	388	2	0.00515464	18092	WNT5A,FGF18
GO:BP	regulation of cartilage development	GO:0061035	1	0	71	388	6	0.0154639	18092	WNT5A,FGF18,SNAI2,WNT11,ADAMTS7,WNT9A
GO:BP	eyelid development in camera-type eye	GO:0061029	1	0	13	388	1	0.00257732	18092	GRHL3
GO:BP	establishment of endothelial barrier	GO:0061028	1	0	50	388	3	0.00773196	18092	WNT7A,PDE2A,S1PR3
GO:BP	membrane fusion	GO:0061025	1	0	177	388	3	0.00773196	18092	FOLR3,VAMP8,TAP1
GO:BP	regulation of dendritic spine morphogenesis	GO:0061001	1	0	46	388	3	0.00773196	18092	ARC,EPHA4,CAMK2B
GO:BP	membrane organization	GO:0061024	1	0	968	388	20	0.0515464	18092	TREM2,SGIP1,FOLR3,WNT5A,STON2,SERPINA1,APOE,REEP2,LAPTM5,BBC3,VAMP8,RILP,ADRB2,PMAIP1,TAP1,SLC9A3R1,SFN,MICALL1,DMPK,BAK1
GO:BP	regulation of mRNA catabolic process	GO:0061013	1	0	214	388	6	0.0154639	18092	SCGB1A1,CSDC2,BTG2,PSMB8,RBM38,YBX3
GO:BP	neural precursor cell proliferation	GO:0061351	1	0	158	388	8	0.0206186	18092	FGF13,POU3F2,WNT5A,SLC6A4,WNT7A,BTG2,SPINT1,SIRT2
GO:BP	planar cell polarity pathway involved in pericardium morphogenesis	GO:0061354	1	0	1	388	1	0.00257732	18092	WNT5A
GO:BP	Wnt protein secretion	GO:0061355	1	0	5	388	1	0.00257732	18092	PORCN
GO:BP	negative regulation of testicular blood vessel morphogenesis	GO:0061369	1	0	1	388	1	0.00257732	18092	WNT4
GO:BP	hepaticobiliary system development	GO:0061008	1	0	152	388	4	0.0103093	18092	CEACAM1,WNT4,ASS1,SULF2
GO:BP	cell differentiation involved in kidney development	GO:0061005	1	0	58	388	1	0.00257732	18092	WNT4
GO:BP	positive regulation of mRNA catabolic process	GO:0061014	1	0	52	388	1	0.00257732	18092	BTG2
GO:BP	neurofilament cytoskeleton organization	GO:0060052	1	0	8	388	1	0.00257732	18092	NEFL
GO:BP	epithelial tube morphogenesis	GO:0060562	1	0	340	388	17	0.0438144	18092	WNT5A,WNT4,CTHRC1,NTN1,GRHL3,NOTO,HAND1,EPHA4,SPINT1,WNT11,SPRY1,NKX2-5,CTSH,VANGL2,EOMES,APAF1,RDH10
GO:BP	apoptotic process involved in morphogenesis	GO:0060561	1	0	27	388	3	0.00773196	18092	CRYAB,NKX2-5,BAK1
GO:BP	regulation of feeding behavior	GO:0060259	1	0	28	388	1	0.00257732	18092	SGIP1
GO:BP	regulation of macromolecule metabolic process	GO:0060255	1	0	6626	388	166	0.427835	18092	FGF13,TREM2,RGS14,WFDC2,KLF11,PLCL2,WFDC5,KLF14,ETV7,TYROBP,MAEL,VIL1,ZFP90,SCGB1A1,POU3F2,EVX1,CARD18,ANGPT4,PPP1R1B,GH2,UMODL1,WNT5A,ORM1,CST7,COL2A1,SLC6A4,WNT7A,AZU1,ERN2,TRIM8,POU3F1,CRYAB,PYHIN1,ITIH5,LAMP3,ARC,SYK,CEACAM1,WNT4,CRB2,SERPINB5,GRIN2C,INPP5D,HIC1,TRIM22,NGFR,ITM2A,TP53INP1,PDE2A,ISG15,MAFA,PGF,PTAFR,CSDC2,FGF18,GDF9,ACER2,BTG2,GRHL3,TLR3,NOTO,ALOX5,HAND1,EPHA4,FAXDC2,PARP10,AC…
GO:BP	anatomical structure homeostasis	GO:0060249	1	0	483	388	15	0.0386598	18092	COL2A1,ILDR2,SYK,INPP5D,ABCA12,USH1C,VSIG1,PINX1,CTSH,ADRB2,PARP3,TP53INP2,GAA,LDB1,TMEM64
GO:BP	detection of cell density	GO:0060245	1	0	9	388	1	0.00257732	18092	SRPX
GO:BP	negative regulation of cell proliferation involved in contact inhibition	GO:0060244	1	0	4	388	1	0.00257732	18092	SRPX
GO:BP	detoxification of inorganic compound	GO:0061687	1	0	16	388	1	0.00257732	18092	SLC30A1
GO:BP	contact inhibition	GO:0060242	1	0	9	388	1	0.00257732	18092	SRPX
GO:BP	regulation of mitotic spindle organization	GO:0060236	1	0	35	388	1	0.00257732	18092	PARP3
GO:BP	mesenchymal to epithelial transition	GO:0060231	1	0	20	388	1	0.00257732	18092	WNT4
GO:BP	camera-type eye photoreceptor cell differentiation	GO:0060219	1	0	28	388	1	0.00257732	18092	USH1C
GO:BP	hematopoietic stem cell differentiation	GO:0060218	1	0	90	388	2	0.00515464	18092	PSMB8,LDB1
GO:BP	lipophagy	GO:0061724	1	0	7	388	2	0.00515464	18092	ADRB2,SESN2
GO:BP	positive regulation of nuclear-transcribed mRNA poly(A) tail shortening	GO:0060213	1	0	13	388	1	0.00257732	18092	BTG2
GO:BP	regulation of nuclear-transcribed mRNA poly(A) tail shortening	GO:0060211	1	0	15	388	1	0.00257732	18092	BTG2
GO:BP	cloacal septation	GO:0060197	1	0	3	388	1	0.00257732	18092	WNT11
GO:BP	regulation of transcription initiation from RNA polymerase II promoter	GO:0060260	1	0	36	388	1	0.00257732	18092	NKX2-5
GO:BP	positive regulation of transcription initiation from RNA polymerase II promoter	GO:0060261	1	0	30	388	1	0.00257732	18092	NKX2-5
GO:BP	regulation of respiratory burst	GO:0060263	1	0	17	388	1	0.00257732	18092	GRN
GO:BP	regulation of respiratory burst involved in inflammatory response	GO:0060264	1	0	6	388	1	0.00257732	18092	GRN
GO:BP	head morphogenesis	GO:0060323	1	0	38	388	1	0.00257732	18092	CRISPLD2
GO:BP	head development	GO:0060322	1	0	837	388	27	0.0695876	18092	FGF13,TYROBP,SLC6A3,POU3F2,WNT5A,COL2A1,SLC6A4,WNT7A,POU3F1,FEZ1,WNT4,DRAXIN,GRIN2C,BTG2,NEFL,APOD,EOMES,NDRG2,CRISPLD2,SIRT2,APAF1,NOTCH3,RGS2,BAK1,CKB,DAB2IP,LDB1
GO:BP	cardiac epithelial to mesenchymal transition	GO:0060317	1	0	32	388	2	0.00515464	18092	SNAI2,SPRY1
GO:BP	regulation of blood vessel remodeling	GO:0060312	1	0	13	388	1	0.00257732	18092	CEACAM1
GO:BP	regulation of cell diameter	GO:0060305	1	0	1	388	1	0.00257732	18092	PLEK
GO:BP	chaperone-mediated autophagy	GO:0061684	1	0	16	388	1	0.00257732	18092	PLK3
GO:BP	cilium movement involved in cell motility	GO:0060294	1	0	117	388	1	0.00257732	18092	WDR63
GO:BP	positive regulation of lipase activity	GO:0060193	1	0	76	388	2	0.00515464	18092	ADCYAP1R1,PTAFR
GO:BP	long-term synaptic depression	GO:0060292	1	0	31	388	2	0.00515464	18092	ARC,MAPT
GO:BP	cilium-dependent cell motility	GO:0060285	1	0	128	388	2	0.00515464	18092	DNAH2,WDR63
GO:BP	regulation of cell development	GO:0060284	1	0	513	388	22	0.056701	18092	FGF13,RGS14,TYROBP,WNT5A,WNT7A,PLXNB3,DRAXIN,NGFR,NTN1,NEFL,EPHA4,SPINT1,CRABP2,MAPT,CAMK2B,SEMA3B,HES6,SIRT2,TRAK1,S1PR3,GRN,FBXO22
GO:BP	embryonic skeletal joint morphogenesis	GO:0060272	1	0	11	388	1	0.00257732	18092	COL2A1
GO:BP	cilium assembly	GO:0060271	1	0	394	388	4	0.0103093	18092	WDR63,NOTO,VANGL2,RILP
GO:BP	nuclear export	GO:0051168	1	0	205	388	2	0.00515464	18092	MDM2,SFN
GO:BP	negative regulation of respiratory burst	GO:0060268	1	0	6	388	1	0.00257732	18092	GRN
GO:BP	negative regulation of respiratory burst involved in inflammatory response	GO:0060266	1	0	5	388	1	0.00257732	18092	GRN
GO:BP	long-term synaptic potentiation	GO:0060291	1	0	91	388	6	0.0154639	18092	RGS14,TYROBP,ARC,GRIN2C,EPHA4,APOE
GO:BP	face development	GO:0060324	1	0	50	388	2	0.00515464	18092	WNT5A,CRISPLD2
GO:BP	negative regulation of lipase activity	GO:0060192	1	0	18	388	1	0.00257732	18092	RGS2
GO:BP	female mating behavior	GO:0060180	1	0	9	388	1	0.00257732	18092	PPP1R1B
GO:BP	positive regulation of phagocytosis, engulfment	GO:0060100	1	0	13	388	1	0.00257732	18092	TREM2
GO:BP	regulation of phagocytosis, engulfment	GO:0060099	1	0	15	388	1	0.00257732	18092	TREM2
GO:BP	auditory receptor cell stereocilium organization	GO:0060088	1	0	16	388	1	0.00257732	18092	SLC9A3R1
GO:BP	relaxation of vascular associated smooth muscle	GO:0060087	1	0	9	388	1	0.00257732	18092	RGS2
GO:BP	planar cell polarity pathway involved in heart morphogenesis	GO:0061346	1	0	2	388	2	0.00515464	18092	WNT5A,VANGL2
GO:BP	regulation of postsynaptic membrane potential	GO:0060078	1	0	146	388	5	0.0128866	18092	WNT7A,GRIN2C,GABRD,CHRNA9,ADRB2
GO:BP	regulation of resting membrane potential	GO:0060075	1	0	9	388	2	0.00515464	18092	TREM2,KCNK6
GO:BP	synapse maturation	GO:0060074	1	0	26	388	3	0.00773196	18092	NEFL,CAMK2B,DAB2IP
GO:BP	Wnt signaling pathway, planar cell polarity pathway	GO:0060071	1	0	110	388	7	0.0180412	18092	WNT5A,WNT7A,CTHRC1,GRHL3,WNT11,VANGL2,PSMB8
GO:BP	canonical Wnt signaling pathway	GO:0060070	1	0	347	388	16	0.0412371	18092	WNT5A,WNT7A,WNT4,DRAXIN,CTHRC1,SNAI2,APOE,WNT11,NKX2-5,SULF2,PORCN,WNT9A,SLC9A3R1,PSMB8,DAB2IP,TMEM64
GO:BP	vagina development	GO:0060068	1	0	10	388	2	0.00515464	18092	WNT5A,BAK1
GO:BP	cervix development	GO:0060067	1	0	2	388	1	0.00257732	18092	WNT5A
GO:BP	oviduct development	GO:0060066	1	0	5	388	1	0.00257732	18092	WNT7A
GO:BP	uterus development	GO:0060065	1	0	23	388	2	0.00515464	18092	WNT5A,WNT7A
GO:BP	angiogenesis involved in wound healing	GO:0060055	1	0	32	388	2	0.00515464	18092	ALOX5,GPX1
GO:BP	inner ear receptor cell differentiation	GO:0060113	1	0	67	388	4	0.0103093	18092	CTHRC1,USH1C,VANGL2,SLC9A3R1
GO:BP	auditory receptor cell development	GO:0060117	1	0	23	388	1	0.00257732	18092	SLC9A3R1
GO:BP	inner ear receptor cell development	GO:0060119	1	0	51	388	4	0.0103093	18092	CTHRC1,USH1C,VANGL2,SLC9A3R1
GO:BP	inner ear receptor cell stereocilium organization	GO:0060122	1	0	37	388	4	0.0103093	18092	CTHRC1,USH1C,VANGL2,SLC9A3R1
GO:BP	male mating behavior	GO:0060179	1	0	9	388	1	0.00257732	18092	DMRTA1
GO:BP	limb bud formation	GO:0060174	1	0	11	388	1	0.00257732	18092	COL2A1
GO:BP	limb development	GO:0060173	1	0	184	388	9	0.0231959	18092	WNT5A,COL2A1,WNT7A,CRABP2,WNT9A,PRKAB1,HOXC13,RDH10,BAK1
GO:BP	mitochondrion disassembly	GO:0061726	1	0	78	388	1	0.00257732	18092	SPATA18
GO:BP	leukocyte adhesion to vascular endothelial cell	GO:0061756	1	0	57	388	2	0.00515464	18092	PTAFR,ALOX5
GO:BP	phospholipase C-activating dopamine receptor signaling pathway	GO:0060158	1	0	8	388	2	0.00515464	18092	GNA14,SLC9A3R1
GO:BP	urinary bladder development	GO:0060157	1	0	4	388	1	0.00257732	18092	WNT5A
GO:BP	regulation of lipase activity	GO:0060191	1	0	101	388	3	0.00773196	18092	ADCYAP1R1,PTAFR,RGS2
GO:BP	regulation of posttranscriptional gene silencing	GO:0060147	1	0	119	388	1	0.00257732	18092	MAEL
GO:BP	regulation of syncytium formation by plasma membrane fusion	GO:0060142	1	0	30	388	3	0.00773196	18092	TREM2,TYROBP,GDF15
GO:BP	maternal process involved in parturition	GO:0060137	1	0	7	388	1	0.00257732	18092	PTAFR
GO:BP	maternal process involved in female pregnancy	GO:0060135	1	0	67	388	2	0.00515464	18092	WNT4,RGS2
GO:BP	prepulse inhibition	GO:0060134	1	0	15	388	1	0.00257732	18092	SLC6A3
GO:BP	leukocyte adhesion to arterial endothelial cell	GO:0061757	1	0	7	388	1	0.00257732	18092	ALOX5
GO:BP	thyroid-stimulating hormone-secreting cell differentiation	GO:0060129	1	0	3	388	1	0.00257732	18092	WNT4
GO:BP	somatotropin secreting cell differentiation	GO:0060126	1	0	5	388	1	0.00257732	18092	WNT4
GO:BP	positive regulation of syncytium formation by plasma membrane fusion	GO:0060143	1	0	28	388	3	0.00773196	18092	TREM2,TYROBP,GDF15
GO:BP	face morphogenesis	GO:0060325	1	0	32	388	1	0.00257732	18092	CRISPLD2
GO:BP	cell chemotaxis	GO:0060326	1	0	317	388	8	0.0206186	18092	WNT5A,AZU1,SYK,PLXNB3,PGF,FGF18,ALOX5,NOV
GO:BP	cytoplasmic actin-based contraction involved in cell motility	GO:0060327	1	0	3	388	1	0.00257732	18092	VIL1
GO:BP	positive regulation of digestive system process	GO:0060456	1	0	15	388	1	0.00257732	18092	OPRL1
GO:BP	positive regulation of gastric acid secretion	GO:0060454	1	0	2	388	1	0.00257732	18092	OPRL1
GO:BP	regulation of gastric acid secretion	GO:0060453	1	0	12	388	1	0.00257732	18092	OPRL1
GO:BP	positive regulation of cardiac muscle contraction	GO:0060452	1	0	11	388	1	0.00257732	18092	RGS2
GO:BP	hematopoietic stem cell homeostasis	GO:0061484	1	0	19	388	1	0.00257732	18092	NOV
GO:BP	bud elongation involved in lung branching	GO:0060449	1	0	7	388	2	0.00515464	18092	SPRY1,RDH10
GO:BP	dichotomous subdivision of terminal units involved in lung branching	GO:0060448	1	0	3	388	2	0.00515464	18092	CTSH,VANGL2
GO:BP	branching involved in salivary gland morphogenesis	GO:0060445	1	0	23	388	1	0.00257732	18092	SNAI2
GO:BP	branching involved in mammary gland duct morphogenesis	GO:0060444	1	0	26	388	2	0.00515464	18092	WNT5A,WNT4
GO:BP	mammary gland morphogenesis	GO:0060443	1	0	48	388	3	0.00773196	18092	WNT5A,WNT4,NTN1
GO:BP	epithelial tube branching involved in lung morphogenesis	GO:0060441	1	0	30	388	4	0.0103093	18092	SPRY1,CTSH,VANGL2,RDH10
GO:BP	primary lung bud formation	GO:0060431	1	0	4	388	1	0.00257732	18092	RDH10
GO:BP	memory T cell proliferation	GO:0061485	1	0	1	388	1	0.00257732	18092	DOCK8
GO:BP	lung morphogenesis	GO:0060425	1	0	54	388	4	0.0103093	18092	SPRY1,CTSH,VANGL2,RDH10
GO:BP	regulation of heart growth	GO:0060420	1	0	89	388	2	0.00515464	18092	NKX2-5,RGS2
GO:BP	lung-associated mesenchyme development	GO:0060484	1	0	8	388	1	0.00257732	18092	WNT11
GO:BP	mesenchyme development	GO:0060485	1	0	295	388	15	0.0386598	18092	WNT5A,WNT4,CRB2,HAND1,EFNB1,MDM2,SNAI2,WNT11,SPRY1,NKX2-5,SEMA3B,EOMES,GLIPR2,RDH10,DAB2IP
GO:BP	regulation of type B pancreatic cell proliferation	GO:0061469	1	0	14	388	1	0.00257732	18092	NUPR1
GO:BP	orthogonal dichotomous subdivision of terminal units involved in lung branching morphogenesis	GO:0060488	1	0	2	388	1	0.00257732	18092	VANGL2
GO:BP	developmental growth involved in morphogenesis	GO:0060560	1	0	245	388	14	0.0360825	18092	FGF13,WNT5A,RASAL1,DRAXIN,NTN1,CRABP2,MAPT,APOE,WNT11,SPRY1,SEMA3B,VANGL2,RDH10,CYFIP2
GO:BP	regulation of vitamin D biosynthetic process	GO:0060556	1	0	7	388	1	0.00257732	18092	SNAI2
GO:BP	negative regulation of cell death	GO:0060548	1	0	1066	388	38	0.0979381	18092	TREM2,MAEL,VIL1,ANGPT4,WNT5A,COL2A1,WNT7A,ADCYAP1R1,AZU1,CRYAB,LAMP3,WNT4,DRAXIN,NGFR,BTG2,NEFL,CRLF1,MDM2,UNC5B,SNAI2,APOE,DOCK8,WNT11,NKX2-5,LAPTM5,CTSH,NUPR1,FAS,NOV,IFIT3,GPX1,PLK3,WNT9A,RRM2B,PIM2,SFN,GRN,YBX3
GO:BP	negative regulation of necrotic cell death	GO:0060547	1	0	26	388	2	0.00515464	18092	NUPR1,YBX3
GO:BP	negative regulation of necroptotic process	GO:0060546	1	0	21	388	1	0.00257732	18092	YBX3
GO:BP	regulation of necroptotic process	GO:0060544	1	0	28	388	1	0.00257732	18092	YBX3
GO:BP	respiratory system development	GO:0060541	1	0	211	388	10	0.0257732	18092	WNT5A,FGF18,ABCA12,ASS1,WNT11,SPRY1,CTSH,VANGL2,CRISPLD2,RDH10
GO:BP	heart growth	GO:0060419	1	0	117	388	2	0.00515464	18092	NKX2-5,RGS2
GO:BP	diaphragm development	GO:0060539	1	0	9	388	1	0.00257732	18092	ASS1
GO:BP	muscle tissue development	GO:0060537	1	0	418	388	14	0.0360825	18092	WNT5A,BTG2,HAND1,ASB2,NKX2-5,NUPR1,GPX1,EOMES,ATF3,BVES,SIRT2,RGS2,YBX3,FBXO22
GO:BP	cartilage morphogenesis	GO:0060536	1	0	12	388	2	0.00515464	18092	HAND1,SNAI2
GO:BP	prostatic bud formation	GO:0060513	1	0	10	388	1	0.00257732	18092	WNT5A
GO:BP	prostate gland morphogenesis	GO:0060512	1	0	28	388	2	0.00515464	18092	WNT5A,SERPINB5
GO:BP	regulation of cell projection assembly	GO:0060491	1	0	193	388	2	0.00515464	18092	PLXNB3,NOTO
GO:BP	lateral sprouting involved in lung morphogenesis	GO:0060490	1	0	2	388	1	0.00257732	18092	VANGL2
GO:BP	planar dichotomous subdivision of terminal units involved in lung branching morphogenesis	GO:0060489	1	0	2	388	1	0.00257732	18092	VANGL2
GO:BP	skeletal muscle organ development	GO:0060538	1	0	180	388	10	0.0257732	18092	BTG2,ASB2,ASS1,NUPR1,GPX1,EOMES,ATF3,BVES,YBX3,FBXO22
GO:BP	myeloid cell development	GO:0061515	1	0	74	388	2	0.00515464	18092	TYROBP,FAM210B
GO:BP	response to growth hormone	GO:0060416	1	0	41	388	4	0.0103093	18092	GH2,ASS1,GDF15,STAT5A
GO:BP	muscle tissue morphogenesis	GO:0060415	1	0	75	388	4	0.0103093	18092	WNT5A,HAND1,NKX2-5,VANGL2
GO:BP	response to ammonium ion	GO:0060359	1	0	4	388	1	0.00257732	18092	ASS1
GO:BP	cartilage development involved in endochondral bone morphogenesis	GO:0060351	1	0	31	388	1	0.00257732	18092	COL2A1
GO:BP	endochondral bone morphogenesis	GO:0060350	1	0	58	388	3	0.00773196	18092	COL2A1,ALPL,FGF18
GO:BP	bone morphogenesis	GO:0060349	1	0	100	388	3	0.00773196	18092	COL2A1,ALPL,FGF18
GO:BP	bone development	GO:0060348	1	0	212	388	5	0.0128866	18092	TYROBP,COL2A1,ALPL,FGF18,SULF2
GO:BP	pri-miRNA transcription by RNA polymerase II	GO:0061614	1	0	52	388	1	0.00257732	18092	NGFR
GO:BP	cytoskeleton-dependent cytokinesis	GO:0061640	1	0	105	388	1	0.00257732	18092	SEPT5
GO:BP	regulation of atrial cardiac muscle cell membrane depolarization	GO:0060371	1	0	9	388	1	0.00257732	18092	SCN3B
GO:BP	heart trabecula formation	GO:0060347	1	0	14	388	1	0.00257732	18092	NKX2-5
GO:BP	regulation of cellular localization	GO:0060341	1	0	868	388	31	0.0798969	18092	TREM2,TYROBP,VIL1,WNT5A,ADCYAP1R1,TRIM8,CRYAB,PYHIN1,ARC,SYK,FEZ1,NGFR,ABCA12,MDM2,PINX1,MAPT,APOD,REEP2,SORBS1,BBC3,VAMP8,PMAIP1,PLK3,SESN2,MICALL2,BVES,ISCU,SFN,TP53INP2,GPD1L,BAK1
GO:BP	positive regulation of type I interferon-mediated signaling pathway	GO:0060340	1	0	13	388	1	0.00257732	18092	WNT5A
GO:BP	regulation of type I interferon-mediated signaling pathway	GO:0060338	1	0	35	388	1	0.00257732	18092	WNT5A
GO:BP	type I interferon signaling pathway	GO:0060337	1	0	95	388	8	0.0206186	18092	WNT5A,ISG15,IFIT1,IFIT3,IFIT2,IRF5,IRF1,PSMB8
GO:BP	regulation of interferon-gamma-mediated signaling pathway	GO:0060334	1	0	26	388	1	0.00257732	18092	SOCS1
GO:BP	chemoattraction of axon	GO:0061642	1	0	4	388	1	0.00257732	18092	WNT5A
GO:BP	regulation of response to interferon-gamma	GO:0060330	1	0	26	388	1	0.00257732	18092	SOCS1
GO:BP	trabecula formation	GO:0060343	1	0	25	388	1	0.00257732	18092	NKX2-5
GO:BP	protein localization to lysosome	GO:0061462	1	0	43	388	1	0.00257732	18092	LAPTM5
GO:BP	regulation of ventricular cardiac muscle cell membrane depolarization	GO:0060373	1	0	8	388	2	0.00515464	18092	SCN3B,GPD1L
GO:BP	pathway-restricted SMAD protein phosphorylation	GO:0060389	1	0	66	388	2	0.00515464	18092	GDF9,GDF15
GO:BP	atrial septum morphogenesis	GO:0060413	1	0	16	388	1	0.00257732	18092	NKX2-5
GO:BP	ventricular septum morphogenesis	GO:0060412	1	0	43	388	4	0.0103093	18092	WNT5A,WNT11,NKX2-5,VANGL2
GO:BP	cardiac septum morphogenesis	GO:0060411	1	0	75	388	6	0.0154639	18092	WNT5A,HAND1,MDM2,WNT11,NKX2-5,VANGL2
GO:BP	calcium ion transport into cytosol	GO:0060402	1	0	167	388	4	0.0103093	18092	ADCYAP1R1,GRIN2C,BBC3,BAK1
GO:BP	hindgut development	GO:0061525	1	0	7	388	1	0.00257732	18092	WNT5A
GO:BP	cytosolic calcium ion transport	GO:0060401	1	0	188	388	4	0.0103093	18092	ADCYAP1R1,GRIN2C,BBC3,BAK1
GO:BP	negative regulation of growth hormone receptor signaling pathway	GO:0060400	1	0	2	388	1	0.00257732	18092	GDF15
GO:BP	innervation	GO:0060384	1	0	26	388	1	0.00257732	18092	SULF2
GO:BP	axon development	GO:0061564	1	0	534	388	23	0.0592784	18092	FGF13,POU3F2,WNT5A,WNT7A,FEZ1,PLXNB3,DRAXIN,NGFR,NTN1,NEFL,EFNB1,EPHA4,CRABP2,UNC5B,MAPT,APOE,APOD,SEMA3B,VANGL2,EPHB4,NOTCH3,TRAK1,GRN
GO:BP	growth hormone receptor signaling pathway via JAK-STAT	GO:0060397	1	0	14	388	2	0.00515464	18092	GH2,STAT5A
GO:BP	growth hormone receptor signaling pathway	GO:0060396	1	0	26	388	3	0.00773196	18092	GH2,GDF15,STAT5A
GO:BP	SMAD protein signal transduction	GO:0060395	1	0	82	388	3	0.00773196	18092	GDF9,NOV,GDF15
GO:BP	regulation of pathway-restricted SMAD protein phosphorylation	GO:0060393	1	0	62	388	2	0.00515464	18092	GDF9,GDF15
GO:BP	negative regulation of SMAD protein signal transduction	GO:0060392	1	0	7	388	1	0.00257732	18092	NOV
GO:BP	actin filament bundle organization	GO:0061572	1	0	165	388	7	0.0180412	18092	VIL1,PLEK,RHOD,WNT4,USH1C,WNT11,SORBS1
GO:BP	regulation of SMAD protein signal transduction	GO:0060390	1	0	27	388	1	0.00257732	18092	NOV
GO:BP	regulation of growth hormone receptor signaling pathway	GO:0060398	1	0	6	388	1	0.00257732	18092	GDF15
GO:BP	negative regulation of striated muscle cell differentiation	GO:0051154	1	0	41	388	3	0.00773196	18092	NKX2-5,NOV,RGS2
GO:BP	mitochondrial genome maintenance	GO:0000002	1	0	22	388	1	0.00257732	18092	SESN2
GO:BP	positive regulation of muscle cell differentiation	GO:0051149	1	0	97	388	1	0.00257732	18092	MDM2
GO:BP	alcohol catabolic process	GO:0046164	1	0	57	388	2	0.00515464	18092	APOE,INPP1
GO:BP	pigment biosynthetic process	GO:0046148	1	0	62	388	1	0.00257732	18092	WNT5A
GO:BP	tetrahydrobiopterin metabolic process	GO:0046146	1	0	7	388	1	0.00257732	18092	GCH1
GO:BP	negative regulation of vitamin metabolic process	GO:0046137	1	0	6	388	1	0.00257732	18092	SNAI2
GO:BP	positive regulation of vitamin metabolic process	GO:0046136	1	0	4	388	1	0.00257732	18092	RDH10
GO:BP	cGMP catabolic process	GO:0046069	1	0	5	388	1	0.00257732	18092	PDE2A
GO:BP	cGMP metabolic process	GO:0046068	1	0	17	388	1	0.00257732	18092	PDE2A
GO:BP	cAMP metabolic process	GO:0046058	1	0	23	388	1	0.00257732	18092	PDE4C
GO:BP	ATP metabolic process	GO:0046034	1	0	317	388	3	0.00773196	18092	TREM2,NUPR1,ISCU
GO:BP	ADP metabolic process	GO:0046031	1	0	126	388	1	0.00257732	18092	NUPR1
GO:BP	negative regulation of activated T cell proliferation	GO:0046007	1	0	17	388	1	0.00257732	18092	LAPTM5
GO:BP	regulation of activated T cell proliferation	GO:0046006	1	0	46	388	1	0.00257732	18092	LAPTM5
GO:BP	regulation of embryonic development	GO:0045995	1	0	63	388	2	0.00515464	18092	WNT4,CRB2
GO:BP	positive regulation of striated muscle contraction	GO:0045989	1	0	15	388	1	0.00257732	18092	RGS2
GO:BP	positive regulation of smooth muscle contraction	GO:0045987	1	0	32	388	2	0.00515464	18092	PTAFR,TBXA2R
GO:BP	negative regulation of smooth muscle contraction	GO:0045986	1	0	17	388	2	0.00515464	18092	ADRB2,RGS2
GO:BP	positive regulation of nucleotide metabolic process	GO:0045981	1	0	48	388	1	0.00257732	18092	TREM2
GO:BP	alcohol biosynthetic process	GO:0046165	1	0	159	388	7	0.0180412	18092	PLEK,ADCYAP1R1,WNT4,PTAFR,ACER2,APOE,GCH1
GO:BP	glycerol-3-phosphate catabolic process	GO:0046168	1	0	2	388	1	0.00257732	18092	GPD1L
GO:BP	polyol biosynthetic process	GO:0046173	1	0	65	388	5	0.0128866	18092	PLEK,ADCYAP1R1,PTAFR,ACER2,GCH1
GO:BP	polyol catabolic process	GO:0046174	1	0	28	388	1	0.00257732	18092	INPP1
GO:BP	carboxylic acid catabolic process	GO:0046395	1	0	246	388	9	0.0231959	18092	BDH2,ALDH1L1,SARDH,PRODH,TYSND1,SESN2,PHYH,CYP4F3,CYP4F11
GO:BP	carboxylic acid biosynthetic process	GO:0046394	1	0	329	388	13	0.0335052	18092	ASPG,SYK,CEACAM1,ELOVL3,ALOX5,ASS1,GAMT,PRKAB1,FADS3,SLC35D1,RDH10,CYP4F11,MID1IP1
GO:BP	ribose phosphate biosynthetic process	GO:0046390	1	0	200	388	5	0.0128866	18092	TREM2,ACSL6,ELOVL3,PANK1,RFK
GO:BP	monosaccharide biosynthetic process	GO:0046364	1	0	100	388	2	0.00515464	18092	ATF3,SESN2
GO:BP	2-oxobutyrate metabolic process	GO:0046361	1	0	2	388	1	0.00257732	18092	PHYH
GO:BP	diacylglycerol metabolic process	GO:0046339	1	0	25	388	1	0.00257732	18092	DGKA
GO:BP	phosphatidylethanolamine metabolic process	GO:0046337	1	0	32	388	1	0.00257732	18092	ABHD4
GO:BP	positive regulation of JNK cascade	GO:0046330	1	0	85	388	7	0.0180412	18092	WNT5A,WNT7A,TLR3,TRAF4,EDA2R,GADD45A,DAB2IP
GO:BP	negative regulation of nucleotide metabolic process	GO:0045980	1	0	23	388	1	0.00257732	18092	NUPR1
GO:BP	regulation of JNK cascade	GO:0046328	1	0	132	388	7	0.0180412	18092	WNT5A,WNT7A,TLR3,TRAF4,EDA2R,GADD45A,DAB2IP
GO:BP	regulation of glucose import	GO:0046324	1	0	65	388	1	0.00257732	18092	SORBS1
GO:BP	glucose import	GO:0046323	1	0	81	388	2	0.00515464	18092	SORBS1,SESN2
GO:BP	regulation of fatty acid oxidation	GO:0046320	1	0	34	388	1	0.00257732	18092	TYSND1
GO:BP	phosphocreatine biosynthetic process	GO:0046314	1	0	5	388	1	0.00257732	18092	CKB
GO:BP	terpene catabolic process	GO:0046247	1	0	2	388	1	0.00257732	18092	BCO2
GO:BP	nitric oxide metabolic process	GO:0046209	1	0	90	388	2	0.00515464	18092	ASS1,GCH1
GO:BP	phenol-containing compound biosynthetic process	GO:0046189	1	0	45	388	3	0.00773196	18092	SLC6A3,WNT5A,GCH1
GO:BP	aldehyde biosynthetic process	GO:0046184	1	0	15	388	1	0.00257732	18092	WNT4
GO:BP	positive regulation of glucose import	GO:0046326	1	0	41	388	1	0.00257732	18092	SORBS1
GO:BP	UDP-glucuronate metabolic process	GO:0046398	1	0	4	388	1	0.00257732	18092	SLC35D1
GO:BP	negative regulation of natural killer cell mediated cytotoxicity	GO:0045953	1	0	14	388	1	0.00257732	18092	CEACAM1
GO:BP	positive regulation of transcription by RNA polymerase II	GO:0045944	1	0	1276	388	29	0.0747423	18092	KLF14,POU3F2,EVX1,WNT5A,WNT7A,POU3F1,NGFR,MAFA,GRHL3,TLR3,HAND1,MDM2,IFI16,NKX2-5,ADRB2,EOMES,ATF3,SESN2,ABHD14B,SERTAD1,CALCOCO1,IRF5,SIRT2,IRF1,NOTCH3,STAT5A,HOXC13,DAB2IP,LDB1
GO:BP	positive regulation of smoothened signaling pathway	GO:0045880	1	0	39	388	1	0.00257732	18092	WNT9A
GO:BP	positive regulation of protein kinase activity	GO:0045860	1	0	547	388	19	0.0489691	18092	FGF13,ANGPT4,WNT5A,AZU1,ERN2,SYK,FGF18,TLR3,EPHA4,SOCS1,PDE6G,WNT11,VANGL2,ADRB2,GDF15,TRAF4,MAPRE3,GADD45A,DAB2IP
GO:BP	regulation of protein kinase activity	GO:0045859	1	0	821	388	31	0.0798969	18092	FGF13,RGS14,ANGPT4,PPP1R1B,WNT5A,AZU1,ERN2,SYK,CEACAM1,FGF18,TLR3,EPHA4,SOCS1,PDE6G,APOE,WNT11,SPRY1,VANGL2,ADRB2,GDF15,SESN2,DUSP14,SERTAD1,SLC9A3R1,SFN,TRAF4,MAPRE3,RAP2B,RGS2,GADD45A,DAB2IP
GO:BP	pH reduction	GO:0045851	1	0	59	388	1	0.00257732	18092	GRN
GO:BP	negative regulation of striated muscle tissue development	GO:0045843	1	0	10	388	2	0.00515464	18092	SIRT2,YBX3
GO:BP	negative regulation of membrane potential	GO:0045837	1	0	15	388	2	0.00515464	18092	MAPT,PMAIP1
GO:BP	positive regulation of meiotic nuclear division	GO:0045836	1	0	17	388	3	0.00773196	18092	WNT5A,WNT4,SIRT2
GO:BP	positive regulation of lipid metabolic process	GO:0045834	1	0	157	388	6	0.0154639	18092	WNT4,APOE,SORBS1,CCDC3,RDH10,MID1IP1
GO:BP	negative regulation of lipid metabolic process	GO:0045833	1	0	105	388	9	0.0231959	18092	CEACAM1,WNT4,ENHO,PIK3IP1,SNAI2,APOE,APOD,CCDC3,DAB2IP
GO:BP	negative regulation of isotype switching	GO:0045829	1	0	5	388	1	0.00257732	18092	PARP3
GO:BP	positive regulation of isoprenoid metabolic process	GO:0045828	1	0	1	388	1	0.00257732	18092	RDH10
GO:BP	negative regulation of innate immune response	GO:0045824	1	0	63	388	3	0.00773196	18092	CEACAM1,IFI16,GRN
GO:BP	positive regulation of heart contraction	GO:0045823	1	0	42	388	4	0.0103093	18092	SCN3B,NKX2-5,GCH1,RGS2
GO:BP	negative regulation of glycolytic process	GO:0045820	1	0	15	388	1	0.00257732	18092	NUPR1
GO:BP	positive regulation of gene expression, epigenetic	GO:0045815	1	0	59	388	1	0.00257732	18092	SERTAD1
GO:BP	negative regulation of gene expression, epigenetic	GO:0045814	1	0	126	388	2	0.00515464	18092	SIRT2,PPM1D
GO:BP	positive regulation of endocytosis	GO:0045807	1	0	103	388	5	0.0128866	18092	TREM2,SGIP1,WNT5A,SYK,APOE
GO:BP	negative regulation of transcription, DNA-templated	GO:0045892	1	0	1365	388	33	0.0850515	18092	KLF11,ETV7,MAEL,ZFP90,SCGB1A1,WNT5A,ERN2,CRYAB,WNT4,HIC1,PDE2A,BTG2,NOTO,HAND1,MDM2,IFI16,SNAI2,DNAJC17,WNT11,NKX2-5,PRDM13,EOMES,PLK3,ATF3,HES6,SIRT2,IRF1,NOTCH3,GADD45A,PPM1D,DAB2IP,LDB1,YBX3
GO:BP	positive regulation of transcription, DNA-templated	GO:0045893	1	0	1592	388	38	0.0979381	18092	KLF14,ZFP90,POU3F2,EVX1,WNT5A,WNT7A,POU3F1,PYHIN1,WNT4,NGFR,TP53INP1,MAFA,GRHL3,TLR3,HAND1,MDM2,IFI16,APOE,WNT11,NKX2-5,ADRB2,EOMES,ATF3,SESN2,ABHD14B,SERTAD1,CALCOCO1,IRF5,PIM2,SIRT2,IRF1,TP53INP2,NOTCH3,STAT5A,MAPRE3,HOXC13,DAB2IP,LDB1
GO:BP	positive regulation of vasoconstriction	GO:0045907	1	0	36	388	3	0.00773196	18092	SMTNL2,PTAFR,TBXA2R
GO:BP	negative regulation of DNA recombination	GO:0045910	1	0	43	388	1	0.00257732	18092	PARP3
GO:BP	positive regulation of steroid metabolic process	GO:0045940	1	0	31	388	2	0.00515464	18092	WNT4,APOE
GO:BP	negative regulation of steroid metabolic process	GO:0045939	1	0	31	388	3	0.00773196	18092	WNT4,SNAI2,APOE
GO:BP	positive regulation of phosphate metabolic process	GO:0045937	1	0	1019	388	33	0.0850515	18092	FGF13,TREM2,PLEK,ANGPT4,GH2,WNT5A,ADCYAP1R1,AZU1,ERN2,SYK,PGF,PTAFR,FGF18,GDF9,TLR3,EPHA4,FAXDC2,SOCS1,CRLF1,PDE6G,MAPT,WNT11,NUPR1,FAS,VANGL2,ADRB2,GDF15,EPHB4,TRAF4,MAPRE3,RAP2B,GADD45A,DAB2IP
GO:BP	negative regulation of phosphate metabolic process	GO:0045936	1	0	548	388	21	0.0541237	18092	RGS14,PLEK,PPP1R1B,CEACAM1,SOCS1,PIK3IP1,MAPT,APOE,SPRY1,NUPR1,DUSP14,PPP1R14C,SFN,SIRT2,FKBP15,GPD1L,ZFYVE1,RGS2,GADD45A,BAK1,DAB2IP
GO:BP	positive regulation of nucleobase-containing compound metabolic process	GO:0045935	1	0	1949	388	42	0.108247	18092	TREM2,KLF14,ZFP90,POU3F2,EVX1,WNT5A,WNT7A,POU3F1,PYHIN1,WNT4,NGFR,TP53INP1,MAFA,BTG2,GRHL3,TLR3,HAND1,MDM2,IFI16,APOE,WNT11,NKX2-5,NUPR1,ADRB2,EOMES,ATF3,SESN2,ABHD14B,SERTAD1,CALCOCO1,IRF5,PIM2,SIRT2,IRF1,PARP3,TP53INP2,NOTCH3,STAT5A,MAPRE3,HOXC13,DAB2IP,LDB1
GO:BP	negative regulation of nucleobase-containing compound metabolic process	GO:0045934	1	0	1615	388	39	0.100515	18092	KLF11,ETV7,MAEL,ZFP90,SCGB1A1,WNT5A,ERN2,CRYAB,WNT4,HIC1,TRIM22,PDE2A,BTG2,NOTO,HAND1,PARP10,MDM2,IFI16,PINX1,SNAI2,DNAJC17,WNT11,NKX2-5,PRDM13,NUPR1,EOMES,PLK3,ATF3,HES6,SIRT2,IRF1,PARP3,NOTCH3,GADD45A,PPM1D,RBM38,DAB2IP,LDB1,YBX3
GO:BP	positive regulation of muscle contraction	GO:0045933	1	0	47	388	3	0.00773196	18092	PTAFR,TBXA2R,RGS2
GO:BP	negative regulation of muscle contraction	GO:0045932	1	0	27	388	2	0.00515464	18092	ADRB2,RGS2
GO:BP	negative regulation of translational initiation	GO:0045947	1	0	19	388	1	0.00257732	18092	RPL13A
GO:BP	positive regulation of mitotic cell cycle	GO:0045931	1	0	120	388	1	0.00257732	18092	MDM2
GO:BP	positive regulation of growth	GO:0045927	1	0	283	388	10	0.0257732	18092	VIL1,SLC6A3,POU3F2,GH2,RASAL1,NTN1,CRABP2,MAPT,SFN,YBX3
GO:BP	regulation of female receptivity	GO:0045924	1	0	8	388	1	0.00257732	18092	PPP1R1B
GO:BP	positive regulation of fatty acid metabolic process	GO:0045923	1	0	39	388	1	0.00257732	18092	MID1IP1
GO:BP	negative regulation of fatty acid metabolic process	GO:0045922	1	0	39	388	1	0.00257732	18092	CEACAM1
GO:BP	positive regulation of exocytosis	GO:0045921	1	0	91	388	3	0.00773196	18092	SYK,PTAFR,VAMP8
GO:BP	negative regulation of exocytosis	GO:0045920	1	0	33	388	1	0.00257732	18092	CEACAM1
GO:BP	positive regulation of carbohydrate metabolic process	GO:0045913	1	0	84	388	5	0.0128866	18092	ADCYAP1R1,PTAFR,SORBS1,PPP1R3G,PMAIP1
GO:BP	negative regulation of carbohydrate metabolic process	GO:0045912	1	0	53	388	2	0.00515464	18092	PLEK,NUPR1
GO:BP	negative regulation of mitotic cell cycle	GO:0045930	1	0	337	388	11	0.0283505	18092	NABP1,BTG2,MDM2,PINX1,PLK3,WNT9A,SLC9A3R1,SFN,PSMB8,GADD45A,RBM38
GO:BP	regulation of receptor signaling pathway via JAK-STAT	GO:0046425	1	0	107	388	3	0.00773196	18092	GH2,SOCS1,GADD45A
GO:BP	negative regulation of receptor signaling pathway via JAK-STAT	GO:0046426	1	0	30	388	1	0.00257732	18092	SOCS1
GO:BP	positive regulation of receptor signaling pathway via JAK-STAT	GO:0046427	1	0	46	388	2	0.00515464	18092	GH2,SOCS1
GO:BP	muscle cell cellular homeostasis	GO:0046716	1	0	23	388	1	0.00257732	18092	GAA
GO:BP	borate transport	GO:0046713	1	0	1	388	1	0.00257732	18092	SLC4A11
GO:BP	heterocycle catabolic process	GO:0046700	1	0	601	388	13	0.0335052	18092	SCGB1A1,ALDH1L1,PDE4C,ERN2,PDE2A,CSDC2,BTG2,RPL13A,GPX1,PSMB8,APAF1,RBM38,YBX3
GO:BP	response to cadmium ion	GO:0046686	1	0	65	388	1	0.00257732	18092	SLC30A1
GO:BP	response to arsenic-containing substance	GO:0046685	1	0	34	388	2	0.00515464	18092	NEFL,ATF3
GO:BP	response to organophosphorus	GO:0046683	1	0	138	388	5	0.0128866	18092	SLC6A3,SLC6A4,PDE2A,PTAFR,ASS1
GO:BP	response to antibiotic	GO:0046677	1	0	51	388	2	0.00515464	18092	ALPL,MDM2
GO:BP	negative regulation of insulin secretion	GO:0046676	1	0	39	388	2	0.00515464	18092	ENHO,NOV
GO:BP	male sex differentiation	GO:0046661	1	0	169	388	6	0.0154639	18092	HSD17B3,WNT5A,WNT4,TLR3,NUPR1,YBX3
GO:BP	female sex differentiation	GO:0046660	1	0	120	388	8	0.0206186	18092	UMODL1,WNT5A,ADCYAP1R1,WNT4,GDF9,NUPR1,DMRTA1,BAK1
GO:BP	folic acid metabolic process	GO:0046655	1	0	18	388	1	0.00257732	18092	ALDH1L1
GO:BP	tetrahydrofolate biosynthetic process	GO:0046654	1	0	7	388	1	0.00257732	18092	GCH1
GO:BP	tetrahydrofolate metabolic process	GO:0046653	1	0	18	388	2	0.00515464	18092	ALDH1L1,GCH1
GO:BP	lymphocyte proliferation	GO:0046651	1	0	298	388	12	0.0309278	18092	PLCL2,TYROBP,SCGB1A1,EPHB6,SYK,WNT4,INPP5D,EFNB1,DOCK8,LAPTM5,EBI3,IRF1
GO:BP	lymphocyte activation	GO:0046649	1	0	783	388	22	0.056701	18092	PLCL2,TYROBP,CD79B,SCGB1A1,EPHB6,SYK,CEACAM1,WNT4,INPP5D,ITM2A,SLAMF7,MR1,EFNB1,SOCS1,DOCK8,ULBP2,LAPTM5,EBI3,EOMES,IRF1,PARP3,BAK1
GO:BP	positive regulation of gamma-delta T cell activation	GO:0046645	1	0	8	388	1	0.00257732	18092	SYK
GO:BP	regulation of gamma-delta T cell activation	GO:0046643	1	0	10	388	1	0.00257732	18092	SYK
GO:BP	acid secretion	GO:0046717	1	0	49	388	2	0.00515464	18092	OPRL1,SLC9A3R1
GO:BP	viral entry into host cell	GO:0046718	1	0	139	388	5	0.0128866	18092	SLC52A1,TRIM8,TRIM22,VAMP8,TRIM26
GO:BP	regulation by virus of viral protein levels in host cell	GO:0046719	1	0	8	388	1	0.00257732	18092	IFIT1
GO:BP	viral budding	GO:0046755	1	0	26	388	1	0.00257732	18092	VPS37D
GO:BP	phosphatidylinositol dephosphorylation	GO:0046856	1	0	32	388	1	0.00257732	18092	INPP5D
GO:BP	inositol phosphate dephosphorylation	GO:0046855	1	0	17	388	1	0.00257732	18092	INPP1
GO:BP	phosphatidylinositol phosphorylation	GO:0046854	1	0	55	388	2	0.00515464	18092	SOCS1,INPP1
GO:BP	negative regulation of bone remodeling	GO:0046851	1	0	18	388	1	0.00257732	18092	INPP5D
GO:BP	regulation of bone remodeling	GO:0046850	1	0	52	388	3	0.00773196	18092	SYK,INPP5D,TMEM64
GO:BP	bone remodeling	GO:0046849	1	0	94	388	5	0.0128866	18092	SYK,INPP5D,CTHRC1,ADRB2,TMEM64
GO:BP	phospholipid dephosphorylation	GO:0046839	1	0	46	388	1	0.00257732	18092	INPP5D
GO:BP	phosphorylated carbohydrate dephosphorylation	GO:0046838	1	0	19	388	1	0.00257732	18092	INPP1
GO:BP	positive regulation of alpha-beta T cell proliferation	GO:0046641	1	0	21	388	2	0.00515464	18092	SYK,EBI3
GO:BP	lipid phosphorylation	GO:0046834	1	0	70	388	3	0.00773196	18092	SOCS1,DGKA,INPP1
GO:BP	regulation of protein export from nucleus	GO:0046825	1	0	36	388	2	0.00515464	18092	MDM2,SFN
GO:BP	positive regulation of nucleocytoplasmic transport	GO:0046824	1	0	68	388	2	0.00515464	18092	MDM2,SFN
GO:BP	negative regulation of nucleocytoplasmic transport	GO:0046823	1	0	21	388	1	0.00257732	18092	APOD
GO:BP	regulation of nucleocytoplasmic transport	GO:0046822	1	0	117	388	3	0.00773196	18092	MDM2,APOD,SFN
GO:BP	transport of virus	GO:0046794	1	0	64	388	1	0.00257732	18092	VPS37D
GO:BP	microtubule polymerization	GO:0046785	1	0	79	388	3	0.00773196	18092	FGF13,MAPT,MAPRE3
GO:BP	regulation of viral transcription	GO:0046782	1	0	65	388	1	0.00257732	18092	TRIM8
GO:BP	protein autophosphorylation	GO:0046777	1	0	241	388	6	0.0154639	18092	SYK,EPHA4,CAMK2B,PIM2,EPHB4,RAP2B
GO:BP	positive regulation of protein export from nucleus	GO:0046827	1	0	21	388	2	0.00515464	18092	MDM2,SFN
GO:BP	regulation of alpha-beta T cell proliferation	GO:0046640	1	0	35	388	3	0.00773196	18092	SYK,EBI3,IRF1
GO:BP	negative regulation of alpha-beta T cell differentiation	GO:0046639	1	0	25	388	1	0.00257732	18092	SOCS1
GO:BP	positive regulation of alpha-beta T cell differentiation	GO:0046638	1	0	48	388	2	0.00515464	18092	SYK,SOCS1
GO:BP	photoreceptor cell differentiation	GO:0046530	1	0	65	388	1	0.00257732	18092	USH1C
GO:BP	sphingoid biosynthetic process	GO:0046520	1	0	14	388	1	0.00257732	18092	ACER2
GO:BP	sphingoid metabolic process	GO:0046519	1	0	22	388	1	0.00257732	18092	ACER2
GO:BP	ceramide catabolic process	GO:0046514	1	0	21	388	1	0.00257732	18092	ACER2
GO:BP	sphingosine biosynthetic process	GO:0046512	1	0	14	388	1	0.00257732	18092	ACER2
GO:BP	nicotinamide nucleotide metabolic process	GO:0046496	1	0	35	388	1	0.00257732	18092	PARP10
GO:BP	phosphatidylinositol metabolic process	GO:0046488	1	0	184	388	5	0.0128866	18092	PLEK,INPP5D,SOCS1,PLCD1,INPP1
GO:BP	glycerolipid metabolic process	GO:0046486	1	0	439	388	11	0.0283505	18092	PLEK,INPP5D,ACHE,SOCS1,APOE,PLCD1,GPX1,DGKA,INPP1,GPD1L,ABHD4
GO:BP	development of secondary female sexual characteristics	GO:0046543	1	0	7	388	1	0.00257732	18092	WNT5A
GO:BP	heterocycle metabolic process	GO:0046483	1	0	5924	388	101	0.260309	18092	NABP1,TREM2,RGS14,KLF11,BDH2,KLF14,ETV7,MAEL,ZFP90,SCGB1A1,SLC52A1,POU3F2,ALDH1L1,EVX1,PPP1R1B,SYCE3,WNT5A,PDE4C,WNT7A,ERN2,TRIM8,POU3F1,CRYAB,PYHIN1,SYK,ACSL6,WNT4,HIC1,TRIM22,NGFR,ELOVL3,TP53INP1,PDE2A,ISG15,MAFA,PTAFR,CSDC2,BTG2,GRHL3,TLR3,NOTO,ALOX5,HAND1,PARP10,MDM2,CRABP2,IFI16,PINX1,SNAI2,MAPT,APOE,DNAJC17,WNT11,NKX2-5,PRDM13,NUPR1,KRBA1,RPL13A,KLF9,ANKRA2,PANK1,DMRTA1,LACC1,GPX1,ADRB2,EOM…
GO:BP	phosphatidic acid metabolic process	GO:0046473	1	0	54	388	3	0.00773196	18092	DGKA,GPD1L,ABHD4
GO:BP	phosphatidylcholine metabolic process	GO:0046470	1	0	90	388	2	0.00515464	18092	ACHE,ABHD4
GO:BP	membrane lipid biosynthetic process	GO:0046467	1	0	149	388	2	0.00515464	18092	ELOVL3,ACER2
GO:BP	membrane lipid catabolic process	GO:0046466	1	0	38	388	2	0.00515464	18092	ACER2,SMPDL3B
GO:BP	short-chain fatty acid metabolic process	GO:0046459	1	0	17	388	1	0.00257732	18092	PHYH
GO:BP	icosanoid biosynthetic process	GO:0046456	1	0	56	388	2	0.00515464	18092	SYK,ALOX5
GO:BP	FMN metabolic process	GO:0046444	1	0	1	388	1	0.00257732	18092	RFK
GO:BP	organophosphate catabolic process	GO:0046434	1	0	146	388	6	0.0154639	18092	PDE4C,PDE2A,SMPDL3B,GPX1,INPP1,GPD1L
GO:BP	glycerophospholipid biosynthetic process	GO:0046474	1	0	230	388	5	0.0128866	18092	INPP5D,ACHE,DGKA,GPD1L,ABHD4
GO:BP	positive regulation of cell cycle	GO:0045787	1	0	408	388	13	0.0335052	18092	WNT5A,SLC6A4,WNT4,BTG2,MDM2,NUPR1,PLK3,SFN,SIRT2,MAPRE3,GADD45A,RBM38,DAB2IP
GO:BP	development of primary female sexual characteristics	GO:0046545	1	0	106	388	6	0.0154639	18092	UMODL1,ADCYAP1R1,WNT4,GDF9,NUPR1,DMRTA1
GO:BP	retinal cone cell development	GO:0046549	1	0	11	388	1	0.00257732	18092	USH1C
GO:BP	regulation of alpha-beta T cell differentiation	GO:0046637	1	0	65	388	2	0.00515464	18092	SYK,SOCS1
GO:BP	negative regulation of alpha-beta T cell activation	GO:0046636	1	0	41	388	1	0.00257732	18092	SOCS1
GO:BP	positive regulation of alpha-beta T cell activation	GO:0046635	1	0	64	388	3	0.00773196	18092	SYK,SOCS1,EBI3
GO:BP	regulation of alpha-beta T cell activation	GO:0046634	1	0	99	388	4	0.0103093	18092	SYK,SOCS1,EBI3,IRF1
GO:BP	alpha-beta T cell proliferation	GO:0046633	1	0	38	388	3	0.00773196	18092	SYK,EBI3,IRF1
GO:BP	alpha-beta T cell differentiation	GO:0046632	1	0	110	388	4	0.0103093	18092	SYK,SOCS1,EOMES,IRF1
GO:BP	alpha-beta T cell activation	GO:0046631	1	0	151	388	5	0.0128866	18092	SYK,SOCS1,EBI3,EOMES,IRF1
GO:BP	gamma-delta T cell activation	GO:0046629	1	0	17	388	1	0.00257732	18092	SYK
GO:BP	development of primary male sexual characteristics	GO:0046546	1	0	147	388	5	0.0128866	18092	WNT5A,WNT4,TLR3,NUPR1,YBX3
GO:BP	positive regulation of insulin receptor signaling pathway	GO:0046628	1	0	24	388	1	0.00257732	18092	SORBS1
GO:BP	regulation of insulin receptor signaling pathway	GO:0046626	1	0	68	388	3	0.00773196	18092	ENHO,SOCS1,SORBS1
GO:BP	positive regulation of organ growth	GO:0046622	1	0	64	388	1	0.00257732	18092	YBX3
GO:BP	negative regulation of organ growth	GO:0046621	1	0	44	388	2	0.00515464	18092	SLC6A4,RGS2
GO:BP	regulation of organ growth	GO:0046620	1	0	118	388	5	0.0128866	18092	MAEL,SLC6A4,NKX2-5,RGS2,YBX3
GO:BP	negative regulation of viral entry into host cell	GO:0046597	1	0	19	388	2	0.00515464	18092	TRIM8,TRIM26
GO:BP	regulation of viral entry into host cell	GO:0046596	1	0	42	388	3	0.00773196	18092	TRIM8,TRIM22,TRIM26
GO:BP	negative regulation of Ras protein signal transduction	GO:0046580	1	0	53	388	3	0.00773196	18092	RASAL1,SPRY1,DAB2IP
GO:BP	regulation of Ras protein signal transduction	GO:0046578	1	0	201	388	5	0.0128866	18092	PSD2,RASAL1,APOE,SPRY1,DAB2IP
GO:BP	negative regulation of insulin receptor signaling pathway	GO:0046627	1	0	35	388	2	0.00515464	18092	ENHO,SOCS1
GO:BP	negative regulation of cell cycle	GO:0045786	1	0	647	388	18	0.0463918	18092	NABP1,ERN2,TP53INP1,BTG2,MDM2,PINX1,NUPR1,PLK3,WNT9A,SLC9A3R1,SFN,IRF1,PSMB8,APAF1,PRKAB1,GADD45A,RBM38,DAB2IP
GO:BP	positive regulation of cell adhesion	GO:0045785	1	0	439	388	15	0.0386598	18092	RHOD,EGFLAM,EPHB6,WNT5A,AZU1,SYK,WNT4,PTAFR,ALOX5,EFNB1,SOCS1,DOCK8,EBI3,NINJ1,LDB1
GO:BP	positive regulation of bone resorption	GO:0045780	1	0	20	388	2	0.00515464	18092	SYK,TMEM64
GO:BP	intermediate filament-based process	GO:0045103	1	0	52	388	4	0.0103093	18092	EPPK1,NEFM,NEFL,KRT3
GO:BP	positive regulation of innate immune response	GO:0045089	1	0	209	388	5	0.0128866	18092	WNT5A,PYHIN1,SYK,IFI16,PSMB8
GO:BP	regulation of innate immune response	GO:0045088	1	0	303	388	10	0.0257732	18092	WNT5A,PYHIN1,SYK,CEACAM1,SOCS1,IFI16,APOE,IRF1,PSMB8,GRN
GO:BP	innate immune response	GO:0045087	1	0	999	388	38	0.0979381	18092	HLA-DQB2,TREM2,WFDC2,WFDC5,TYROBP,WNT5A,TRIM8,PYHIN1,SYK,CEACAM1,TRIM22,ISG15,PTAFR,SLAMF7,TLR3,SMPDL3B,MR1,SOCS1,IFI16,APOE,ASS1,ULBP2,CAMK2B,IFIT1,RPL13A,IFIT3,LACC1,IFIT2,C1RL,GCH1,IRF5,APOL1,SIRT2,IRF1,PSMB8,DAB2IP,TRIM26,GRN
GO:BP	negative regulation of viral genome replication	GO:0045071	1	0	65	388	4	0.0103093	18092	ISG15,PARP10,IFI16,IFIT1
GO:BP	positive regulation of viral genome replication	GO:0045070	1	0	39	388	1	0.00257732	18092	IFIT1
GO:BP	regulation of viral genome replication	GO:0045069	1	0	105	388	4	0.0103093	18092	ISG15,PARP10,IFI16,IFIT1
GO:BP	regulatory T cell differentiation	GO:0045066	1	0	37	388	2	0.00515464	18092	SOCS1,IRF1
GO:BP	T cell selection	GO:0045058	1	0	51	388	1	0.00257732	18092	SYK
GO:BP	transcytosis	GO:0045056	1	0	21	388	1	0.00257732	18092	PTAFR
GO:BP	regulated exocytosis	GO:0045055	1	0	799	388	23	0.0592784	18092	TYROBP,PLEK,FOLR3,SLCO4C1,ORM1,WNT7A,AZU1,SYT8,SYK,CEACAM1,PTAFR,HSPA6,ALOX5,ABCA12,SERPINA1,SEPT5,CTSH,VAMP8,CRISPLD2,APAF1,RAP2B,GAA,GRN
GO:BP	protein targeting to ER	GO:0045047	1	0	114	388	1	0.00257732	18092	RPL13A
GO:BP	plasma membrane fusion	GO:0045026	1	0	26	388	1	0.00257732	18092	FOLR3
GO:BP	G0 to G1 transition	GO:0045023	1	0	47	388	2	0.00515464	18092	APAF1,DAB2IP
GO:BP	early endosome to late endosome transport	GO:0045022	1	0	38	388	1	0.00257732	18092	RILP
GO:BP	glycerolipid biosynthetic process	GO:0045017	1	0	270	388	5	0.0128866	18092	INPP5D,ACHE,DGKA,GPD1L,ABHD4
GO:BP	actin nucleation	GO:0045010	1	0	56	388	2	0.00515464	18092	VIL1,WDR63
GO:BP	intermediate filament cytoskeleton organization	GO:0045104	1	0	51	388	4	0.0103093	18092	EPPK1,NEFM,NEFL,KRT3
GO:BP	intermediate filament polymerization or depolymerization	GO:0045105	1	0	2	388	1	0.00257732	18092	NEFL
GO:BP	intermediate filament organization	GO:0045109	1	0	25	388	3	0.00773196	18092	EPPK1,NEFM,NEFL
GO:BP	cellular extravasation	GO:0045123	1	0	72	388	2	0.00515464	18092	AZU1,PTAFR
GO:BP	cell-cell junction organization	GO:0045216	1	0	218	388	6	0.0154639	18092	CDH10,EPHA4,SNAI2,WNT11,MICALL2,PERP
GO:BP	sarcomere organization	GO:0045214	1	0	46	388	3	0.00773196	18092	TNNT3,NKX2-5,KRT19
GO:BP	establishment of neuroblast polarity	GO:0045200	1	0	3	388	1	0.00257732	18092	FGF13
GO:BP	maintenance of epithelial cell apical/basal polarity	GO:0045199	1	0	11	388	3	0.00773196	18092	CRB2,WNT11,SLC9A3R1
GO:BP	establishment of epithelial cell apical/basal polarity	GO:0045198	1	0	17	388	2	0.00515464	18092	WNT5A,SLC9A3R1
GO:BP	establishment or maintenance of epithelial cell apical/basal polarity	GO:0045197	1	0	44	388	5	0.0128866	18092	WNT5A,CRB2,WNT11,VANGL2,SLC9A3R1
GO:BP	establishment or maintenance of neuroblast polarity	GO:0045196	1	0	3	388	1	0.00257732	18092	FGF13
GO:BP	regulation of isotype switching	GO:0045191	1	0	37	388	1	0.00257732	18092	PARP3
GO:BP	hair cycle phase	GO:0044851	1	0	9	388	1	0.00257732	18092	WNT5A
GO:BP	isotype switching	GO:0045190	1	0	51	388	1	0.00257732	18092	PARP3
GO:BP	apical protein localization	GO:0045176	1	0	15	388	1	0.00257732	18092	VANGL2
GO:BP	asymmetric protein localization involved in cell fate determination	GO:0045167	1	0	1	388	1	0.00257732	18092	WNT7A
GO:BP	cell fate commitment	GO:0045165	1	0	275	388	10	0.0257732	18092	FGF13,POU3F2,WNT5A,WNT7A,WNT4,WNT11,NKX2-5,EOMES,WNT9A,NOTCH3
GO:BP	homologous chromosome segregation	GO:0045143	1	0	63	388	2	0.00515464	18092	MAEL,SYCE3
GO:BP	development of primary sexual characteristics	GO:0045137	1	0	237	388	10	0.0257732	18092	UMODL1,WNT5A,ADCYAP1R1,WNT4,GDF9,TLR3,NUPR1,DMRTA1,RDH10,YBX3
GO:BP	development of secondary sexual characteristics	GO:0045136	1	0	9	388	1	0.00257732	18092	WNT5A
GO:BP	meiotic chromosome segregation	GO:0045132	1	0	95	388	2	0.00515464	18092	MAEL,SYCE3
GO:BP	regulation of bone resorption	GO:0045124	1	0	45	388	3	0.00773196	18092	SYK,INPP5D,TMEM64
GO:BP	establishment of protein localization	GO:0045184	1	0	2044	388	43	0.110825	18092	TREM2,PPY,PLEK,RHOD,ILDR2,LAMP3,ARC,SYK,SYTL1,ZDHHC22,NGFR,MAFA,ALOX5,ACHE,ENHO,MDM2,RAB39B,MAPT,APOE,TYSND1,APOD,REEP2,RINL,LAPTM5,BBC3,NOV,IFIT1,RPL13A,VAMP8,PORCN,VPS37D,RILP,PMAIP1,TAP1,GOLT1A,PLK3,TRIM3,PHYH,MICALL2,SFN,MICALL1,TRAK1,ZMAT3
GO:BP	estrous cycle	GO:0044849	1	0	18	388	1	0.00257732	18092	OPRL1
GO:BP	biological phase	GO:0044848	1	0	9	388	1	0.00257732	18092	WNT5A
GO:BP	cell cycle G1/S phase transition	GO:0044843	1	0	314	388	9	0.0231959	18092	KLF11,TM4SF5,BTG2,MDM2,PLK3,PIM2,SFN,GADD45A,RBM38
GO:BP	fibroblast apoptotic process	GO:0044346	1	0	24	388	1	0.00257732	18092	BAK1
GO:BP	cellular response to fibroblast growth factor stimulus	GO:0044344	1	0	150	388	7	0.0180412	18092	WNT5A,WNT4,NGFR,FGF18,SPRY1,SULF2,FGFBP3
GO:BP	type B pancreatic cell proliferation	GO:0044342	1	0	23	388	2	0.00515464	18092	NUPR1,NOV
GO:BP	cell-cell adhesion mediated by cadherin	GO:0044331	1	0	28	388	1	0.00257732	18092	WNT5A
GO:BP	response to leptin	GO:0044321	1	0	24	388	1	0.00257732	18092	EBI3
GO:BP	cellular response to leptin stimulus	GO:0044320	1	0	19	388	1	0.00257732	18092	EBI3
GO:BP	wound healing, spreading of cells	GO:0044319	1	0	35	388	2	0.00515464	18092	WNT7A,CEACAM1
GO:BP	small molecule catabolic process	GO:0044282	1	0	439	388	11	0.0283505	18092	BDH2,ALDH1L1,SARDH,PRODH,APOE,TYSND1,SESN2,PHYH,CYP4F3,INPP1,CYP4F11
GO:BP	protein localization to cytoskeleton	GO:0044380	1	0	58	388	1	0.00257732	18092	MAPRE3
GO:BP	small molecule metabolic process	GO:0044281	1	0	1929	388	63	0.162371	18092	TREM2,BDH2,PLEK,SLC52A1,ALDH1L1,HSD17B3,BCO2,SARDH,ASPG,PDE4C,ADCYAP1R1,SYK,CEACAM1,ACSL6,WNT4,INPP5D,ELOVL3,PDE2A,PTAFR,ACER2,ALOX5,PARP10,PRODH,CRABP2,FDXR,SNAI2,CYP2S1,APOE,TYSND1,APOD,ASS1,SORBS1,NUPR1,PLCD1,RETSAT,PPP1R3G,PANK1,LACC1,GPX1,PMAIP1,GAMT,ATF3,SESN2,ABHD14B,PHYH,GCH1,RRM2B,SLC6A8,CYP4F3,APOL1,ISCU,PSMB8,INPP1,PRKAB1,STAT5A,FADS3,SLC35D1,RDH10,CYP4F11,GAA,RFK,CKB,MID1IP1
GO:BP	sulfur compound biosynthetic process	GO:0044272	1	0	194	388	5	0.0128866	18092	DSE,ACSL6,ELOVL3,CHST2,SLC35D1
GO:BP	cellular nitrogen compound biosynthetic process	GO:0044271	1	0	5025	388	96	0.247423	18092	NABP1,TREM2,RGS14,KLF11,BDH2,KLF14,ETV7,MAEL,ZFP90,SCGB1A1,SLC6A3,POU3F2,EVX1,PPP1R1B,WNT5A,PDE4C,WNT7A,ERN2,TRIM8,POU3F1,CRYAB,PYHIN1,SYK,ACSL6,WNT4,HIC1,TRIM22,NGFR,ELOVL3,TP53INP1,PDE2A,ISG15,MAFA,PTAFR,ACER2,BTG2,GRHL3,TLR3,NOTO,HAND1,PARP10,MDM2,CRABP2,IFI16,PINX1,SNAI2,APOE,DNAJC17,ASS1,WNT11,NKX2-5,PRDM13,NUPR1,KRBA1,RPL13A,KLF9,ANKRA2,PANK1,DMRTA1,GPX1,ADRB2,EOMES,PLK3,ATF3,SESN2,ABHD14B,…
GO:BP	cellular nitrogen compound catabolic process	GO:0044270	1	0	606	388	13	0.0335052	18092	SCGB1A1,ALDH1L1,PDE4C,ERN2,PDE2A,CSDC2,BTG2,RPL13A,GPX1,PSMB8,APAF1,RBM38,YBX3
GO:BP	cellular protein metabolic process	GO:0044267	1	0	5225	388	127	0.32732	18092	FGF13,TREM2,RGS14,WFDC2,PLCL2,WFDC5,VIL1,EGFLAM,CARD18,EPHB6,ANGPT4,PPP1R1B,GH2,UMODL1,ALG1L2,WNT5A,CST7,WNT7A,TGM5,AZU1,ERN2,TRIM8,CRYAB,PYHIN1,ITIH5,LAMP3,SYK,CEACAM1,CRB2,SERPINB5,ZDHHC22,TRIM22,NGFR,ISG15,PGF,PTAFR,FGF18,SBK1,GDF9,ACER2,BTG2,TLR3,EPHA4,FAXDC2,PARP10,SOCS1,ASB2,CRLF1,PDE6G,SPINT1,CPE,MDM2,SERPINA1,IFI16,PINX1,PLAT,SNAI2,MAPT,CDC42BPG,APOE,MAST4,WNT11,BEX4,SPRY1,LAPTM5,CTSH,PRD…
GO:BP	cellular macromolecule catabolic process	GO:0044265	1	0	1237	388	35	0.0902062	18092	TREM2,SCGB1A1,ERN2,PYHIN1,LAMP3,ISG15,CSDC2,BTG2,EPHA4,ASB2,MDM2,APOE,LAPTM5,CTSH,NUPR1,RPL13A,SPATA18,VPS37D,GPX1,ADAMTS7,PMAIP1,PLK3,TRIM3,SIRT2,PSMB8,TP53INP2,APAF1,RNF19B,UBE2L6,ENC1,RBM38,DAB2IP,PCNP,YBX3,FBXO22
GO:BP	cellular polysaccharide metabolic process	GO:0044264	1	0	109	388	3	0.00773196	18092	SORBS1,PPP1R3G,GAA
GO:BP	cellular carbohydrate metabolic process	GO:0044262	1	0	304	388	10	0.0257732	18092	PLEK,ADCYAP1R1,PTAFR,SORBS1,NUPR1,PPP1R3G,PMAIP1,SESN2,INPP1,GAA
GO:BP	cellular macromolecule metabolic process	GO:0044260	1	0	8357	388	180	0.463918	18092	FGF13,NABP1,TREM2,RGS14,WFDC2,DSE,KLF11,PLCL2,WFDC5,KLF14,ETV7,MAEL,VIL1,ZFP90,SCGB1A1,POU3F2,EGFLAM,EVX1,CARD18,EPHB6,ANGPT4,PPP1R1B,SYCE3,GH2,UMODL1,ALG1L2,WNT5A,CST7,COL2A1,WNT7A,TGM5,AZU1,ERN2,TRIM8,POU3F1,CRYAB,PYHIN1,ITIH5,LAMP3,ARC,SYK,CEACAM1,WNT4,CRB2,SERPINB5,ZDHHC22,HIC1,TRIM22,NGFR,ITM2A,TP53INP1,PDE2A,ISG15,MAFA,PGF,PTAFR,CSDC2,FGF18,SBK1,GDF9,ACER2,BTG2,GRHL3,TLR3,NOTO,HAND1,EPHA4,F…
GO:BP	cellular carbohydrate catabolic process	GO:0044275	1	0	47	388	1	0.00257732	18092	GAA
GO:BP	protein palmitoleylation	GO:0045234	1	0	1	388	1	0.00257732	18092	PORCN
GO:BP	biological process involved in symbiotic interaction	GO:0044403	1	0	996	388	24	0.0618557	18092	SLC52A1,AZU1,TRIM8,LAMP3,SYK,TRIM22,ISG15,PARP10,MDM2,IFI16,APOE,ULBP2,IFIT1,RPL13A,VAMP8,VPS37D,GPX1,TAP1,APOL1,PSMB8,BAK1,KRT19,RBM38,TRIM26
GO:BP	biological process involved in interspecies interaction between organisms	GO:0044419	1	0	2272	388	62	0.159794	18092	HLA-DQB2,TREM2,WFDC2,WFDC5,TYROBP,VIL1,CD79B,SCGB1A1,SLC52A1,WNT5A,AZU1,TRIM8,PYHIN1,LAMP3,SYK,CEACAM1,ALPL,TRIM22,ISG15,VWCE,PTAFR,TMEM255A,SLAMF7,TLR3,SMPDL3B,MR1,PARP10,SOCS1,MDM2,IFI16,APOE,ASS1,ULBP2,GKN2,CAMK2B,IFIT1,RPL13A,IFIT3,VAMP8,LACC1,TBXA2R,VPS37D,GPX1,PMAIP1,TAP1,MAPKBP1,IFIT2,C1RL,GCH1,IRF5,APOL1,PIM2,SIRT2,IRF1,PSMB8,PPM1D,BAK1,KRT19,RBM38,DAB2IP,TRIM26,GRN
GO:BP	cell cycle G2/M phase transition	GO:0044839	1	0	280	388	5	0.0128866	18092	USH1C,PINX1,PLK3,PSMB8,PPM1D
GO:BP	mitotic G1/S transition checkpoint	GO:0044819	1	0	67	388	6	0.0154639	18092	BTG2,MDM2,PLK3,SFN,GADD45A,RBM38
GO:BP	positive regulation by host of viral process	GO:0044794	1	0	15	388	1	0.00257732	18092	APOE
GO:BP	modulation by host of viral process	GO:0044788	1	0	33	388	1	0.00257732	18092	APOE
GO:BP	G1 DNA damage checkpoint	GO:0044783	1	0	67	388	6	0.0154639	18092	BTG2,MDM2,PLK3,SFN,GADD45A,RBM38
GO:BP	cilium organization	GO:0044782	1	0	414	388	5	0.0128866	18092	WDR63,NOTO,VANGL2,RILP,SLC9A3R1
GO:BP	mitotic DNA integrity checkpoint	GO:0044774	1	0	111	388	6	0.0154639	18092	BTG2,MDM2,PLK3,SFN,GADD45A,RBM38
GO:BP	mitotic DNA damage checkpoint	GO:0044773	1	0	104	388	6	0.0154639	18092	BTG2,MDM2,PLK3,SFN,GADD45A,RBM38
GO:BP	entry into host	GO:0044409	1	0	152	388	5	0.0128866	18092	SLC52A1,TRIM8,TRIM22,VAMP8,TRIM26
GO:BP	mitotic cell cycle phase transition	GO:0044772	1	0	611	388	14	0.0360825	18092	KLF11,TM4SF5,BTG2,MDM2,USH1C,PINX1,PLK3,PIM2,SFN,SIRT2,PSMB8,GADD45A,PPM1D,RBM38
GO:BP	multi-organism transport	GO:0044766	1	0	66	388	2	0.00515464	18092	IFIT1,VPS37D
GO:BP	DNA methylation or demethylation	GO:0044728	1	0	98	388	2	0.00515464	18092	MAEL,PPM1D
GO:BP	multi-multicellular organism process	GO:0044706	1	0	239	388	6	0.0154639	18092	PSG5,SCGB1A1,SLC6A4,WNT4,PTAFR,RGS2
GO:BP	multi-organism reproductive process	GO:0044703	1	0	1075	388	20	0.0515464	18092	WFDC2,PSG5,MAEL,SCGB1A1,PPP1R1B,FOLR3,SYCE3,UMODL1,SLCO4C1,SLC6A4,ADCYAP1R1,SYT8,WNT4,PTAFR,GDF9,DMRTA1,GAMT,SIRT2,RGS2,YBX3
GO:BP	relaxation of smooth muscle	GO:0044557	1	0	12	388	1	0.00257732	18092	RGS2
GO:BP	secondary metabolite biosynthetic process	GO:0044550	1	0	25	388	2	0.00515464	18092	BDH2,WNT5A
GO:BP	NLRP3 inflammasome complex assembly	GO:0044546	1	0	17	388	1	0.00257732	18092	SIRT2
GO:BP	motile cilium assembly	GO:0044458	1	0	27	388	1	0.00257732	18092	NOTO
GO:BP	cell cycle phase transition	GO:0044770	1	0	658	388	14	0.0360825	18092	KLF11,TM4SF5,BTG2,MDM2,USH1C,PINX1,PLK3,PIM2,SFN,SIRT2,PSMB8,GADD45A,PPM1D,RBM38
GO:BP	hormone secretion	GO:0046879	1	0	327	388	8	0.0206186	18092	ILDR2,MAFA,GDF9,ALOX5,ENHO,CPE,NOV,VAMP8
GO:BP	leukocyte activation	GO:0045321	1	0	1346	388	42	0.108247	18092	TREM2,PLCL2,TYROBP,CD79B,SCGB1A1,EPHB6,FOLR3,WNT5A,SLCO4C1,ORM1,CST7,AZU1,SYK,CEACAM1,WNT4,INPP5D,ITM2A,PTAFR,HSPA6,SLAMF7,TLR3,ALOX5,MR1,EFNB1,SOCS1,SERPINA1,MAPT,DOCK8,ULBP2,LAPTM5,CTSH,VAMP8,EBI3,EOMES,CRISPLD2,IRF1,PARP3,APAF1,RAP2B,GAA,BAK1,GRN
GO:BP	MHC class II biosynthetic process	GO:0045342	1	0	17	388	1	0.00257732	18092	AZU1
GO:BP	positive regulation of glial cell differentiation	GO:0045687	1	0	44	388	1	0.00257732	18092	SPINT1
GO:BP	regulation of glial cell differentiation	GO:0045685	1	0	75	388	2	0.00515464	18092	EPHA4,SPINT1
GO:BP	positive regulation of epidermis development	GO:0045684	1	0	33	388	1	0.00257732	18092	SFN
GO:BP	regulation of epidermis development	GO:0045682	1	0	71	388	1	0.00257732	18092	SFN
GO:BP	positive regulation of osteoclast differentiation	GO:0045672	1	0	26	388	2	0.00515464	18092	TYROBP,TMEM64
GO:BP	negative regulation of osteoclast differentiation	GO:0045671	1	0	29	388	2	0.00515464	18092	INPP5D,TLR3
GO:BP	regulation of osteoclast differentiation	GO:0045670	1	0	66	388	4	0.0103093	18092	TYROBP,INPP5D,TLR3,TMEM64
GO:BP	positive regulation of osteoblast differentiation	GO:0045669	1	0	72	388	3	0.00773196	18092	WNT4,CTHRC1,WDR63
GO:BP	negative regulation of osteoblast differentiation	GO:0045668	1	0	55	388	1	0.00257732	18092	TMEM64
GO:BP	regulation of osteoblast differentiation	GO:0045667	1	0	139	388	5	0.0128866	18092	WNT4,CTHRC1,WDR63,SNAI2,TMEM64
GO:BP	positive regulation of neuron differentiation	GO:0045666	1	0	105	388	2	0.00515464	18092	FEZ1,NKX2-5
GO:BP	negative regulation of neuron differentiation	GO:0045665	1	0	73	388	2	0.00515464	18092	SLC6A4,NOTCH3
GO:BP	regulation of neuron differentiation	GO:0045664	1	0	206	388	4	0.0103093	18092	SLC6A4,FEZ1,NKX2-5,NOTCH3
GO:BP	negative regulation of neutrophil differentiation	GO:0045659	1	0	2	388	1	0.00257732	18092	INPP5D
GO:BP	regulation of neutrophil differentiation	GO:0045658	1	0	3	388	1	0.00257732	18092	INPP5D
GO:BP	negative regulation of monocyte differentiation	GO:0045656	1	0	9	388	1	0.00257732	18092	INPP5D
GO:BP	regulation of monocyte differentiation	GO:0045655	1	0	22	388	1	0.00257732	18092	INPP5D
GO:BP	negative regulation of fatty acid biosynthetic process	GO:0045717	1	0	22	388	1	0.00257732	18092	CEACAM1
GO:BP	positive regulation of fatty acid biosynthetic process	GO:0045723	1	0	23	388	1	0.00257732	18092	MID1IP1
GO:BP	positive regulation of glycogen biosynthetic process	GO:0045725	1	0	17	388	2	0.00515464	18092	SORBS1,PPP1R3G
GO:BP	positive regulation of translation	GO:0045727	1	0	142	388	2	0.00515464	18092	PTAFR,YBX3
GO:BP	negative regulation of bone resorption	GO:0045779	1	0	16	388	1	0.00257732	18092	INPP5D
GO:BP	positive regulation of ossification	GO:0045778	1	0	50	388	5	0.0128866	18092	WNT5A,WNT4,ISG15,ALOX5,ADRB2
GO:BP	positive regulation of blood pressure	GO:0045777	1	0	44	388	1	0.00257732	18092	TBXA2R
GO:BP	negative regulation of blood pressure	GO:0045776	1	0	50	388	5	0.0128866	18092	OPRL1,PTAFR,ADRB2,KCNK6,GCH1
GO:BP	positive regulation of axon extension	GO:0045773	1	0	43	388	2	0.00515464	18092	NTN1,MAPT
GO:BP	positive regulation of angiogenesis	GO:0045766	1	0	189	388	8	0.0206186	18092	ANGPT4,WNT5A,PGF,FGF18,TLR3,CTSH,TBXA2R,GRN
GO:BP	regulation of angiogenesis	GO:0045765	1	0	362	388	13	0.0335052	18092	ANGPT4,WNT5A,CEACAM1,PGF,FGF18,TLR3,ALOX5,TSPAN12,CTSH,TBXA2R,GADD45A,DAB2IP,GRN
GO:BP	regulation of adenylate cyclase activity	GO:0045761	1	0	32	388	1	0.00257732	18092	GABBR2
GO:BP	positive regulation of megakaryocyte differentiation	GO:0045654	1	0	10	388	1	0.00257732	18092	FAXDC2
GO:BP	positive regulation of Notch signaling pathway	GO:0045747	1	0	58	388	2	0.00515464	18092	ENHO,NOV
GO:BP	positive regulation of G protein-coupled receptor signaling pathway	GO:0045745	1	0	27	388	2	0.00515464	18092	PDE6G,TMOD2
GO:BP	negative regulation of G protein-coupled receptor signaling pathway	GO:0045744	1	0	55	388	6	0.0154639	18092	RGS14,PLEK,OPRL1,ADRB2,RGS2,APLP1
GO:BP	positive regulation of fibroblast growth factor receptor signaling pathway	GO:0045743	1	0	9	388	1	0.00257732	18092	FGFBP3
GO:BP	positive regulation of epidermal growth factor receptor signaling pathway	GO:0045742	1	0	39	388	1	0.00257732	18092	PDE6G
GO:BP	positive regulation of DNA repair	GO:0045739	1	0	76	388	1	0.00257732	18092	PARP3
GO:BP	positive regulation of cyclin-dependent protein serine/threonine kinase activity	GO:0045737	1	0	29	388	1	0.00257732	18092	MAPRE3
GO:BP	positive regulation of protein catabolic process	GO:0045732	1	0	231	388	13	0.0335052	18092	TREM2,WNT5A,PYHIN1,MDM2,APOE,LAPTM5,NUPR1,RILP,PLK3,SIRT2,RNF19B,DAB2IP,FBXO22
GO:BP	respiratory burst	GO:0045730	1	0	36	388	1	0.00257732	18092	GRN
GO:BP	negative regulation of Notch signaling pathway	GO:0045746	1	0	42	388	1	0.00257732	18092	NOTCH3
GO:BP	regulation of megakaryocyte differentiation	GO:0045652	1	0	82	388	1	0.00257732	18092	FAXDC2
GO:BP	positive regulation of erythrocyte differentiation	GO:0045648	1	0	33	388	3	0.00773196	18092	INPP5D,ISG15,FAM210B
GO:BP	negative regulation of erythrocyte differentiation	GO:0045647	1	0	10	388	1	0.00257732	18092	LDB1
GO:BP	regulation of T cell differentiation	GO:0045580	1	0	152	388	3	0.00773196	18092	SYK,SOCS1,IRF1
GO:BP	positive regulation of B cell differentiation	GO:0045579	1	0	15	388	2	0.00515464	18092	SYK,INPP5D
GO:BP	regulation of B cell differentiation	GO:0045577	1	0	31	388	2	0.00515464	18092	SYK,INPP5D
GO:BP	mast cell activation	GO:0045576	1	0	65	388	2	0.00515464	18092	SYK,VAMP8
GO:BP	negative regulation of cholesterol biosynthetic process	GO:0045541	1	0	9	388	1	0.00257732	18092	APOE
GO:BP	regulation of cholesterol biosynthetic process	GO:0045540	1	0	50	388	1	0.00257732	18092	APOE
GO:BP	photoreceptor cell maintenance	GO:0045494	1	0	43	388	1	0.00257732	18092	USH1C
GO:BP	locomotor rhythm	GO:0045475	1	0	15	388	1	0.00257732	18092	OPRL1
GO:BP	negative regulation of T cell differentiation	GO:0045581	1	0	49	388	2	0.00515464	18092	SOCS1,IRF1
GO:BP	response to ether	GO:0045472	1	0	16	388	2	0.00515464	18092	PTAFR,MDM2
GO:BP	cell redox homeostasis	GO:0045454	1	0	78	388	1	0.00257732	18092	GPX1
GO:BP	bone resorption	GO:0045453	1	0	68	388	4	0.0103093	18092	SYK,INPP5D,ADRB2,TMEM64
GO:BP	endothelial cell differentiation	GO:0045446	1	0	123	388	6	0.0154639	18092	WNT7A,CEACAM1,PDE2A,COL15A1,GPX1,S1PR3
GO:BP	fat cell differentiation	GO:0045444	1	0	249	388	13	0.0335052	18092	WNT5A,ALOX5,SOCS1,FNDC5,SNAI2,CCDC3,GPX1,ADRB2,METRNL,SIRT2,PSMB8,RGS2,TMEM64
GO:BP	positive regulation of nitric oxide biosynthetic process	GO:0045429	1	0	47	388	1	0.00257732	18092	ASS1
GO:BP	regulation of nitric oxide biosynthetic process	GO:0045428	1	0	70	388	1	0.00257732	18092	ASS1
GO:BP	positive regulation of MHC class II biosynthetic process	GO:0045348	1	0	11	388	1	0.00257732	18092	AZU1
GO:BP	regulation of MHC class II biosynthetic process	GO:0045346	1	0	16	388	1	0.00257732	18092	AZU1
GO:BP	response to ethanol	GO:0045471	1	0	150	388	6	0.0154639	18092	SLC6A3,ADCYAP1R1,TP53INP1,TBXA2R,RGS2,BAK1
GO:BP	cellular respiration	GO:0045333	1	0	194	388	1	0.00257732	18092	ISCU
GO:BP	positive regulation of T cell differentiation	GO:0045582	1	0	92	388	2	0.00515464	18092	SYK,SOCS1
GO:BP	positive regulation of gamma-delta T cell differentiation	GO:0045588	1	0	7	388	1	0.00257732	18092	SYK
GO:BP	regulation of erythrocyte differentiation	GO:0045646	1	0	49	388	4	0.0103093	18092	INPP5D,ISG15,FAM210B,LDB1
GO:BP	positive regulation of myeloid cell differentiation	GO:0045639	1	0	102	388	6	0.0154639	18092	TYROBP,INPP5D,ISG15,FAXDC2,FAM210B,TMEM64
GO:BP	negative regulation of myeloid cell differentiation	GO:0045638	1	0	95	388	4	0.0103093	18092	CEACAM1,INPP5D,TLR3,LDB1
GO:BP	regulation of myeloid cell differentiation	GO:0045637	1	0	264	388	9	0.0231959	18092	TYROBP,CEACAM1,INPP5D,ISG15,TLR3,FAXDC2,FAM210B,LDB1,TMEM64
GO:BP	positive regulation of lymphocyte differentiation	GO:0045621	1	0	106	388	3	0.00773196	18092	SYK,INPP5D,SOCS1
GO:BP	negative regulation of lymphocyte differentiation	GO:0045620	1	0	59	388	2	0.00515464	18092	SOCS1,IRF1
GO:BP	regulation of lymphocyte differentiation	GO:0045619	1	0	183	388	4	0.0103093	18092	SYK,INPP5D,SOCS1,IRF1
GO:BP	positive regulation of epidermal cell differentiation	GO:0045606	1	0	28	388	1	0.00257732	18092	SFN
GO:BP	regulation of gamma-delta T cell differentiation	GO:0045586	1	0	9	388	1	0.00257732	18092	SYK
GO:BP	regulation of epidermal cell differentiation	GO:0045604	1	0	64	388	1	0.00257732	18092	SFN
GO:BP	regulation of endothelial cell differentiation	GO:0045601	1	0	51	388	2	0.00515464	18092	CEACAM1,S1PR3
GO:BP	positive regulation of fat cell differentiation	GO:0045600	1	0	72	388	5	0.0128866	18092	FNDC5,SNAI2,CCDC3,METRNL,TMEM64
GO:BP	negative regulation of fat cell differentiation	GO:0045599	1	0	59	388	2	0.00515464	18092	WNT5A,SIRT2
GO:BP	regulation of fat cell differentiation	GO:0045598	1	0	148	388	8	0.0206186	18092	WNT5A,ALOX5,FNDC5,SNAI2,CCDC3,METRNL,SIRT2,TMEM64
GO:BP	negative regulation of cell differentiation	GO:0045596	1	0	709	388	28	0.0721649	18092	FGF13,WNT5A,SLC6A4,WNT7A,CEACAM1,WNT4,DRAXIN,INPP5D,NGFR,TP53INP1,NTN1,TLR3,SOCS1,SNAI2,SPRY1,NKX2-5,NOV,SEMA3B,ADAMTS7,WNT9A,SIRT2,IRF1,NOTCH3,RGS2,DAB2IP,S1PR3,LDB1,TMEM64
GO:BP	positive regulation of regulatory T cell differentiation	GO:0045591	1	0	16	388	1	0.00257732	18092	SOCS1
GO:BP	negative regulation of regulatory T cell differentiation	GO:0045590	1	0	8	388	1	0.00257732	18092	IRF1
GO:BP	regulation of regulatory T cell differentiation	GO:0045589	1	0	34	388	2	0.00515464	18092	SOCS1,IRF1
GO:BP	negative regulation of endothelial cell differentiation	GO:0045602	1	0	14	388	1	0.00257732	18092	S1PR3
GO:BP	regulation of striated muscle cell differentiation	GO:0051153	1	0	99	388	6	0.0154639	18092	NKX2-5,NOV,DMPK,RGS2,RBM38,FBXO22
GO:BP	regulation of hormone secretion	GO:0046883	1	0	279	388	5	0.0128866	18092	GDF9,ALOX5,ENHO,NOV,VAMP8
GO:BP	positive regulation of hormone biosynthetic process	GO:0046886	1	0	8	388	1	0.00257732	18092	WNT4
GO:BP	regulation of coagulation	GO:0050818	1	0	75	388	4	0.0103093	18092	CEACAM1,PLAT,APOE,TBXA2R
GO:BP	coagulation	GO:0050817	1	0	355	388	13	0.0335052	18092	PLEK,GNA14,SYK,CEACAM1,SERPINA1,PLAT,APOE,DOCK8,TBXA2R,DGKA,IRF1,RAP2B,CYP4F11
GO:BP	regulation of steroid biosynthetic process	GO:0050810	1	0	97	388	3	0.00773196	18092	WNT4,SNAI2,APOE
GO:BP	synapse organization	GO:0050808	1	0	437	388	13	0.0335052	18092	FGF13,WNT5A,WNT7A,ARC,NTN1,NEFL,EPHA4,ACHE,RAB39B,MAPT,APOE,CAMK2B,DAB2IP
GO:BP	regulation of synapse organization	GO:0050807	1	0	219	388	8	0.0206186	18092	WNT5A,WNT7A,ARC,NTN1,EPHA4,APOE,CAMK2B,DAB2IP
GO:BP	positive regulation of synaptic transmission	GO:0050806	1	0	157	388	6	0.0154639	18092	RGS14,TYROBP,ARC,GRIN2C,EPHA4,APOE
GO:BP	negative regulation of synaptic transmission	GO:0050805	1	0	74	388	5	0.0128866	18092	SLC6A4,ARC,ACHE,MAPT,SLC30A1
GO:BP	modulation of chemical synaptic transmission	GO:0050804	1	0	452	388	17	0.0438144	18092	RGS14,PLCL2,TYROBP,SLC6A4,WNT7A,ARC,GRIN2C,EPHA4,ACHE,SEPT5,PLAT,MAPT,APOE,CAMK2B,ADRB2,NPTXR,SLC30A1
GO:BP	regulation of synapse structure or activity	GO:0050803	1	0	230	388	8	0.0206186	18092	WNT5A,WNT7A,ARC,NTN1,EPHA4,APOE,CAMK2B,DAB2IP
GO:BP	ion homeostasis	GO:0050801	1	0	814	388	22	0.056701	18092	BDH2,WNT5A,ADCYAP1R1,SCN3B,GRIN2C,OPRL1,CHRNA9,APOE,BBC3,LACC1,TBXA2R,SLC4A11,SLC9A3R1,ISCU,GPD1L,DMPK,BAK1,CKB,S1PR3,TMEM64,SLC30A1,GRN
GO:BP	activated T cell proliferation	GO:0050798	1	0	51	388	2	0.00515464	18092	EPHB6,LAPTM5
GO:BP	regulation of insulin secretion	GO:0050796	1	0	191	388	3	0.00773196	18092	ALOX5,ENHO,NOV
GO:BP	regulation of behavior	GO:0050795	1	0	72	388	3	0.00773196	18092	SGIP1,OPRL1,APOE
GO:BP	regulation of viral process	GO:0050792	1	0	228	388	9	0.0231959	18092	TRIM8,LAMP3,TRIM22,ISG15,PARP10,IFI16,APOE,IFIT1,TRIM26
GO:BP	positive regulation of immune response	GO:0050778	1	0	753	388	16	0.0412371	18092	HLA-DQB2,PLCL2,CD79B,WNT5A,PYHIN1,SYK,CEACAM1,INPP5D,PTAFR,MR1,IFI16,LAPTM5,VAMP8,C1RL,PSMB8,CYFIP2
GO:BP	negative regulation of immune response	GO:0050777	1	0	157	388	6	0.0154639	18092	CEACAM1,INPP5D,IFI16,GPX1,PARP3,GRN
GO:BP	regulation of immune response	GO:0050776	1	0	998	388	29	0.0747423	18092	HLA-DQB2,TREM2,PLCL2,TYROBP,CD79B,WNT5A,COL2A1,PYHIN1,SYK,CEACAM1,INPP5D,COL17A1,PTAFR,SLAMF7,MR1,SOCS1,IFI16,APOE,LAPTM5,CTSH,VAMP8,GPX1,NCR3LG1,C1RL,IRF1,PARP3,PSMB8,CYFIP2,GRN
GO:BP	negative regulation of coagulation	GO:0050819	1	0	56	388	3	0.00773196	18092	CEACAM1,PLAT,APOE
GO:BP	positive regulation of coagulation	GO:0050820	1	0	24	388	1	0.00257732	18092	TBXA2R
GO:BP	protein stabilization	GO:0050821	1	0	191	388	7	0.0180412	18092	TYROBP,CRYAB,PYHIN1,DSC3,EPHA4,PIM2,GRN
GO:BP	defense response to Gram-negative bacterium	GO:0050829	1	0	87	388	2	0.00515464	18092	AZU1,MR1
GO:BP	positive regulation of cell activation	GO:0050867	1	0	427	388	13	0.0335052	18092	TREM2,TYROBP,PLEK,EPHB6,WNT5A,SYK,INPP5D,PTAFR,EFNB1,SOCS1,DOCK8,VAMP8,EBI3
GO:BP	negative regulation of cell activation	GO:0050866	1	0	218	388	11	0.0283505	18092	TYROBP,SCGB1A1,CST7,CEACAM1,INPP5D,SOCS1,APOE,LAPTM5,IRF1,PARP3,GRN
GO:BP	regulation of cell activation	GO:0050865	1	0	666	388	21	0.0541237	18092	TREM2,TYROBP,SCGB1A1,PLEK,EPHB6,WNT5A,CST7,SYK,CEACAM1,INPP5D,PTAFR,EFNB1,SOCS1,APOE,DOCK8,LAPTM5,VAMP8,EBI3,IRF1,PARP3,GRN
GO:BP	regulation of B cell activation	GO:0050864	1	0	198	388	5	0.0128866	18092	TYROBP,SYK,INPP5D,LAPTM5,PARP3
GO:BP	regulation of T cell activation	GO:0050863	1	0	339	388	10	0.0257732	18092	SCGB1A1,EPHB6,SYK,CEACAM1,EFNB1,SOCS1,DOCK8,LAPTM5,EBI3,IRF1
GO:BP	negative regulation of T cell receptor signaling pathway	GO:0050860	1	0	25	388	2	0.00515464	18092	CEACAM1,LAPTM5
GO:BP	negative regulation of B cell receptor signaling pathway	GO:0050859	1	0	8	388	1	0.00257732	18092	PLCL2
GO:BP	negative regulation of antigen receptor-mediated signaling pathway	GO:0050858	1	0	33	388	3	0.00773196	18092	PLCL2,CEACAM1,LAPTM5
GO:BP	positive regulation of dendrite morphogenesis	GO:0050775	1	0	37	388	2	0.00515464	18092	EPHA4,CAMK2B
GO:BP	regulation of T cell receptor signaling pathway	GO:0050856	1	0	45	388	2	0.00515464	18092	CEACAM1,LAPTM5
GO:BP	regulation of antigen receptor-mediated signaling pathway	GO:0050854	1	0	71	388	3	0.00773196	18092	PLCL2,CEACAM1,LAPTM5
GO:BP	B cell receptor signaling pathway	GO:0050853	1	0	136	388	3	0.00773196	18092	PLCL2,CD79B,SYK
GO:BP	T cell receptor signaling pathway	GO:0050852	1	0	205	388	5	0.0128866	18092	HLA-DQB2,CEACAM1,INPP5D,LAPTM5,PSMB8
GO:BP	antigen receptor-mediated signaling pathway	GO:0050851	1	0	325	388	8	0.0206186	18092	HLA-DQB2,PLCL2,CD79B,SYK,CEACAM1,INPP5D,LAPTM5,PSMB8
GO:BP	positive regulation of calcium-mediated signaling	GO:0050850	1	0	33	388	2	0.00515464	18092	TREM2,SYK
GO:BP	negative regulation of calcium-mediated signaling	GO:0050849	1	0	24	388	1	0.00257732	18092	PLEK
GO:BP	regulation of calcium-mediated signaling	GO:0050848	1	0	76	388	4	0.0103093	18092	TREM2,PLEK,SYK,MAPT
GO:BP	defense response to Gram-positive bacterium	GO:0050830	1	0	104	388	1	0.00257732	18092	MR1
GO:BP	regulation of B cell receptor signaling pathway	GO:0050855	1	0	29	388	1	0.00257732	18092	PLCL2
GO:BP	negative regulation of T cell activation	GO:0050868	1	0	126	388	5	0.0128866	18092	SCGB1A1,CEACAM1,SOCS1,LAPTM5,IRF1
GO:BP	regulation of dendrite development	GO:0050773	1	0	104	388	4	0.0103093	18092	CSMD3,EPHA4,CAMK2B,DAB2IP
GO:BP	negative regulation of axonogenesis	GO:0050771	1	0	69	388	6	0.0154639	18092	FGF13,WNT5A,DRAXIN,NGFR,NTN1,SEMA3B
GO:BP	positive regulation of lymphocyte proliferation	GO:0050671	1	0	143	388	3	0.00773196	18092	SYK,EFNB1,EBI3
GO:BP	regulation of lymphocyte proliferation	GO:0050670	1	0	232	388	8	0.0206186	18092	TYROBP,SCGB1A1,SYK,INPP5D,EFNB1,LAPTM5,EBI3,IRF1
GO:BP	RNA transport	GO:0050658	1	0	203	388	1	0.00257732	18092	ARC
GO:BP	nucleic acid transport	GO:0050657	1	0	203	388	1	0.00257732	18092	ARC
GO:BP	dermatan sulfate proteoglycan metabolic process	GO:0050655	1	0	17	388	1	0.00257732	18092	DSE
GO:BP	chondroitin sulfate proteoglycan metabolic process	GO:0050654	1	0	45	388	3	0.00773196	18092	DSE,EGFLAM,SLC35D1
GO:BP	dermatan sulfate proteoglycan biosynthetic process	GO:0050651	1	0	15	388	1	0.00257732	18092	DSE
GO:BP	chondroitin sulfate proteoglycan biosynthetic process	GO:0050650	1	0	31	388	2	0.00515464	18092	DSE,SLC35D1
GO:BP	arachidonic acid secretion	GO:0050482	1	0	33	388	1	0.00257732	18092	SYK
GO:BP	amyloid-beta metabolic process	GO:0050435	1	0	65	388	2	0.00515464	18092	EPHA4,APOE
GO:BP	regulation of catecholamine secretion	GO:0050433	1	0	58	388	1	0.00257732	18092	SYT8
GO:BP	catecholamine secretion	GO:0050432	1	0	59	388	1	0.00257732	18092	SYT8
GO:BP	3'-phosphoadenosine 5'-phosphosulfate metabolic process	GO:0050427	1	0	26	388	1	0.00257732	18092	ABHD14B
GO:BP	chromosome localization	GO:0050000	1	0	80	388	1	0.00257732	18092	PINX1
GO:BP	sensory system development	GO:0048880	1	0	410	388	13	0.0335052	18092	SLC6A3,WNT5A,WNT7A,CRYAB,GRHL3,ACHE,TSPAN12,USH1C,SPRY1,WNT9A,NINJ1,RDH10,BAK1
GO:BP	chemical homeostasis	GO:0048878	1	0	1244	388	32	0.0824742	18092	BDH2,WNT5A,ADCYAP1R1,SCN3B,GRIN2C,OPRL1,NGFR,CHRNA9,GRHL3,ALOX5,ABCA12,APOE,CTSH,BBC3,IFIT1,PPP1R3G,LACC1,TBXA2R,SLC4A11,SESN2,SLC9A3R1,ISCU,SFN,GPD1L,ABHD4,DMPK,BAK1,CKB,S1PR3,TMEM64,SLC30A1,GRN
GO:BP	chemical homeostasis within a tissue	GO:0048875	1	0	13	388	2	0.00515464	18092	ABCA12,CTSH
GO:BP	negative regulation of lymphocyte proliferation	GO:0050672	1	0	87	388	4	0.0103093	18092	TYROBP,SCGB1A1,INPP5D,LAPTM5
GO:BP	epithelial cell proliferation	GO:0050673	1	0	471	388	20	0.0515464	18092	EPPK1,WNT5A,WNT7A,CEACAM1,PLXNB3,SERPINB5,NGFR,PGF,ALOX5,SNAI2,APOE,NUPR1,NOV,KLF9,SULF2,GPX1,SFN,STAT5A,DAB2IP,GRN
GO:BP	regulation of epithelial cell proliferation	GO:0050678	1	0	410	388	19	0.0489691	18092	EPPK1,WNT5A,WNT7A,CEACAM1,PLXNB3,SERPINB5,NGFR,PGF,ALOX5,SNAI2,APOE,NUPR1,KLF9,SULF2,GPX1,SFN,STAT5A,DAB2IP,GRN
GO:BP	positive regulation of epithelial cell proliferation	GO:0050679	1	0	221	388	6	0.0154639	18092	WNT5A,WNT7A,PLXNB3,PGF,STAT5A,GRN
GO:BP	positive regulation of neurogenesis	GO:0050769	1	0	234	388	11	0.0283505	18092	RGS14,PLXNB3,NGFR,NTN1,NEFL,EPHA4,SPINT1,CRABP2,MAPT,CAMK2B,TRAK1
GO:BP	negative regulation of neurogenesis	GO:0050768	1	0	149	388	8	0.0206186	18092	FGF13,WNT5A,WNT7A,DRAXIN,NGFR,NTN1,SEMA3B,SIRT2
GO:BP	regulation of neurogenesis	GO:0050767	1	0	376	388	18	0.0463918	18092	FGF13,RGS14,WNT5A,WNT7A,PLXNB3,DRAXIN,NGFR,NTN1,NEFL,EPHA4,SPINT1,CRABP2,MAPT,CAMK2B,SEMA3B,HES6,SIRT2,TRAK1
GO:BP	positive regulation of phagocytosis	GO:0050766	1	0	69	388	2	0.00515464	18092	TREM2,AZU1
GO:BP	regulation of phagocytosis	GO:0050764	1	0	100	388	3	0.00773196	18092	TREM2,AZU1,SYK
GO:BP	negative regulation of lipoprotein metabolic process	GO:0050748	1	0	5	388	1	0.00257732	18092	APOD
GO:BP	regulation of lipoprotein metabolic process	GO:0050746	1	0	15	388	1	0.00257732	18092	APOD
GO:BP	negative regulation of peptidyl-tyrosine phosphorylation	GO:0050732	1	0	59	388	1	0.00257732	18092	SOCS1
GO:BP	positive regulation of axonogenesis	GO:0050772	1	0	87	388	7	0.0180412	18092	PLXNB3,NGFR,NTN1,NEFL,CRABP2,MAPT,TRAK1
GO:BP	positive regulation of peptidyl-tyrosine phosphorylation	GO:0050731	1	0	197	388	6	0.0154639	18092	TREM2,ANGPT4,GH2,SYK,EPHA4,CRLF1
GO:BP	positive regulation of inflammatory response	GO:0050729	1	0	142	388	7	0.0180412	18092	TREM2,WNT5A,PDE2A,TLR3,NUPR1,VAMP8,GRN
GO:BP	negative regulation of inflammatory response	GO:0050728	1	0	179	388	8	0.0206186	18092	CST7,ALOX5,SMPDL3B,APOE,NOV,GPX1,METRNL,GRN
GO:BP	regulation of inflammatory response	GO:0050727	1	0	392	388	16	0.0412371	18092	TREM2,SCGB1A1,WNT5A,CST7,PDE2A,TLR3,ALOX5,SMPDL3B,APOE,NUPR1,NOV,VAMP8,LACC1,GPX1,METRNL,GRN
GO:BP	positive regulation of protein secretion	GO:0050714	1	0	138	388	2	0.00515464	18092	TREM2,ACHE
GO:BP	negative regulation of protein secretion	GO:0050709	1	0	79	388	3	0.00773196	18092	ENHO,APOE,NOV
GO:BP	regulation of protein secretion	GO:0050708	1	0	300	388	6	0.0154639	18092	TREM2,ALOX5,ACHE,ENHO,APOE,NOV
GO:BP	regulation of defense response to virus	GO:0050688	1	0	71	388	1	0.00257732	18092	IFIT1
GO:BP	negative regulation of epithelial cell proliferation	GO:0050680	1	0	180	388	11	0.0283505	18092	EPPK1,WNT5A,CEACAM1,NGFR,ALOX5,SNAI2,APOE,NUPR1,KLF9,SFN,DAB2IP
GO:BP	regulation of peptidyl-tyrosine phosphorylation	GO:0050730	1	0	269	388	8	0.0206186	18092	TREM2,ANGPT4,GH2,SYK,EPHA4,SOCS1,CRLF1,RAP2B
GO:BP	negative regulation of B cell activation	GO:0050869	1	0	35	388	4	0.0103093	18092	TYROBP,INPP5D,LAPTM5,PARP3
GO:BP	positive regulation of T cell activation	GO:0050870	1	0	219	388	6	0.0154639	18092	EPHB6,SYK,EFNB1,SOCS1,DOCK8,EBI3
GO:BP	positive regulation of B cell activation	GO:0050871	1	0	152	388	2	0.00515464	18092	SYK,INPP5D
GO:BP	regulation of DNA-binding transcription factor activity	GO:0051090	1	0	463	388	13	0.0335052	18092	WNT5A,TRIM8,SYK,TRIM22,TLR3,HAND1,PARP10,NUPR1,EOMES,HES6,EDA2R,DAB2IP,TRIM26
GO:BP	chaperone cofactor-dependent protein refolding	GO:0051085	1	0	29	388	1	0.00257732	18092	HSPA6
GO:BP	'de novo' posttranslational protein folding	GO:0051084	1	0	35	388	1	0.00257732	18092	HSPA6
GO:BP	dihydrobiopterin metabolic process	GO:0051066	1	0	2	388	1	0.00257732	18092	GCH1
GO:BP	negative regulation of small GTPase mediated signal transduction	GO:0051058	1	0	60	388	3	0.00773196	18092	RASAL1,SPRY1,DAB2IP
GO:BP	positive regulation of small GTPase mediated signal transduction	GO:0051057	1	0	83	388	1	0.00257732	18092	ADCYAP1R1
GO:BP	regulation of small GTPase mediated signal transduction	GO:0051056	1	0	331	388	7	0.0180412	18092	PSD2,RHOD,ADCYAP1R1,RASAL1,APOE,SPRY1,DAB2IP
GO:BP	negative regulation of lipid biosynthetic process	GO:0051055	1	0	63	388	6	0.0154639	18092	CEACAM1,WNT4,ENHO,SNAI2,APOE,CCDC3
GO:BP	positive regulation of DNA metabolic process	GO:0051054	1	0	206	388	1	0.00257732	18092	PARP3
GO:BP	N-acylphosphatidylethanolamine metabolic process	GO:0070292	1	0	9	388	1	0.00257732	18092	ABHD4
GO:BP	negative regulation of DNA metabolic process	GO:0051053	1	0	126	388	2	0.00515464	18092	PINX1,PARP3
GO:BP	regulation of DNA metabolic process	GO:0051052	1	0	371	388	3	0.00773196	18092	PINX1,PARP3,APAF1
GO:BP	negative regulation of transport	GO:0051051	1	0	479	388	13	0.0335052	18092	CRYAB,CEACAM1,OPRL1,RRAD,ENHO,APOE,APOD,NOV,VAMP8,SLC9A3R1,ISCU,RGS2,SLC30A1
GO:BP	positive regulation of transport	GO:0051050	1	0	930	388	29	0.0747423	18092	TREM2,SGIP1,LRRC38,WNT5A,SLC6A4,ADCYAP1R1,AZU1,ARC,SYK,FEZ1,SCN3B,OPRL1,PTAFR,ACHE,ABCA12,MDM2,APOE,NKX2-5,SORBS1,BBC3,VAMP8,ADRB2,PMAIP1,PLK3,MICALL2,SLC9A3R1,SFN,GPD1L,BAK1
GO:BP	regulation of transport	GO:0051049	1	0	1830	388	52	0.134021	18092	FGF13,TREM2,FXYD3,SGIP1,LRRC38,WNT5A,SLC6A4,WNT7A,ADCYAP1R1,AZU1,SYT8,CRYAB,ARC,SYK,CEACAM1,FEZ1,SCN3B,OPRL1,PTAFR,RRAD,GDF9,STON2,ALOX5,NEFL,ACHE,ENHO,KCNJ12,ABCA12,MDM2,SEPT5,APOE,APOD,REEP2,NKX2-5,SORBS1,BBC3,CAMK2B,NOV,VAMP8,ADRB2,PMAIP1,PLK3,KCNK6,MICALL2,SLC9A3R1,BVES,ISCU,SFN,GPD1L,RGS2,BAK1,SLC30A1
GO:BP	negative regulation of secretion	GO:0051048	1	0	180	388	6	0.0154639	18092	CEACAM1,ENHO,APOE,NOV,VAMP8,SLC30A1
GO:BP	positive regulation of secretion	GO:0051047	1	0	322	388	7	0.0180412	18092	TREM2,SLC6A4,SYK,OPRL1,PTAFR,ACHE,VAMP8
GO:BP	positive regulation of DNA-binding transcription factor activity	GO:0051091	1	0	273	388	6	0.0154639	18092	WNT5A,TRIM8,TRIM22,TLR3,EDA2R,TRIM26
GO:BP	positive regulation of NF-kappaB transcription factor activity	GO:0051092	1	0	163	388	5	0.0128866	18092	WNT5A,TRIM8,TRIM22,TLR3,EDA2R
GO:BP	negative regulation of developmental process	GO:0051093	1	0	1000	388	38	0.0979381	18092	FGF13,ANGPT4,WNT5A,SLC6A4,WNT7A,CEACAM1,WNT4,DRAXIN,INPP5D,NGFR,TP53INP1,NTN1,TLR3,ALOX5,EPHA4,SOCS1,SNAI2,MAPT,WNT11,SPRY1,NKX2-5,NOV,SEMA3B,ADAMTS7,ADRB2,GDF15,WNT9A,SIRT2,IRF1,PARP3,NOTCH3,RGS2,GADD45A,DAB2IP,S1PR3,LDB1,TMEM64,YBX3
GO:BP	regulation of helicase activity	GO:0051095	1	0	12	388	1	0.00257732	18092	IFIT1
GO:BP	negative regulation of muscle cell differentiation	GO:0051148	1	0	69	388	3	0.00773196	18092	NKX2-5,NOV,RGS2
GO:BP	regulation of muscle cell differentiation	GO:0051147	1	0	174	388	7	0.0180412	18092	MDM2,NKX2-5,NOV,DMPK,RGS2,RBM38,FBXO22
GO:BP	striated muscle cell differentiation	GO:0051146	1	0	301	388	14	0.0360825	18092	TNNT3,FLNC,NKX2-5,NOV,GPX1,GDF15,BVES,TMOD2,DMPK,RGS2,KRT19,RBM38,PLD3,FBXO22
GO:BP	smooth muscle cell differentiation	GO:0051145	1	0	80	388	1	0.00257732	18092	WNT4
GO:BP	positive regulation of cellular component organization	GO:0051130	1	0	1182	388	35	0.0902062	18092	TREM2,TYROBP,VIL1,PLEK,SGIP1,WNT5A,WNT7A,SYK,FEZ1,PLXNB3,WNT4,NGFR,NTN1,WDR63,NEFL,EPHA4,CRABP2,SNAI2,MAPT,APOE,WNT11,BBC3,CAMK2B,GPX1,ADRB2,PMAIP1,GDF15,SFN,SIRT2,TRAK1,RGS2,BAK1,ENC1,DAB2IP,GRN
GO:BP	negative regulation of cellular component organization	GO:0051129	1	0	753	388	23	0.0592784	18092	FGF13,VIL1,WNT5A,CRYAB,FEZ1,PLXNB3,DRAXIN,NGFR,NTN1,WDR63,EPHA4,MDM2,PINX1,MAPT,APOE,APOD,NUPR1,SEMA3B,RPL13A,GPX1,TMOD2,SIRT2,MID1IP1
GO:BP	regulation of cellular component organization	GO:0051128	1	0	2431	388	68	0.175258	18092	FGF13,TREM2,TYROBP,VIL1,PLEK,SGIP1,RHOD,POU3F2,WNT5A,WNT7A,CSMD3,CRYAB,ARC,SYK,CEACAM1,RASAL1,FEZ1,PLXNB3,WNT4,DRAXIN,NGFR,PDE2A,NTN1,GDF9,WDR63,STON2,GRHL3,NOTO,NEFL,EPHA4,PARP10,MDM2,USH1C,CRABP2,PINX1,SNAI2,MAPT,APOE,APOD,WNT11,NUPR1,BBC3,CAMK2B,NOV,SEMA3B,RPL13A,ANKRA2,VANGL2,GPX1,ADRB2,PMAIP1,GDF15,SESN2,SERTAD1,TMOD2,SFN,SIRT2,PARP3,MAPRE3,TRAK1,RGS2,BAK1,ENC1,DAB2IP,MID1IP1,LDB1,CYFIP2,GRN
GO:BP	negative regulation of actin nucleation	GO:0051126	1	0	10	388	1	0.00257732	18092	WDR63
GO:BP	regulation of secretion	GO:0051046	1	0	668	388	18	0.0463918	18092	TREM2,SLC6A4,WNT7A,SYT8,SYK,CEACAM1,OPRL1,PTAFR,GDF9,ALOX5,ACHE,ENHO,SEPT5,APOE,NOV,VAMP8,SLC9A3R1,SLC30A1
GO:BP	regulation of actin nucleation	GO:0051125	1	0	32	388	2	0.00515464	18092	VIL1,WDR63
GO:BP	hepoxilin metabolic process	GO:0051121	1	0	9	388	1	0.00257732	18092	ALOX5
GO:BP	positive regulation of DNA ligation	GO:0051106	1	0	5	388	1	0.00257732	18092	PARP3
GO:BP	regulation of DNA ligation	GO:0051105	1	0	6	388	1	0.00257732	18092	PARP3
GO:BP	regulation of DNA binding	GO:0051101	1	0	129	388	7	0.0180412	18092	ZFP90,PYHIN1,HAND1,ENHO,IFI16,PINX1,SIRT2
GO:BP	negative regulation of binding	GO:0051100	1	0	169	388	8	0.0206186	18092	ZFP90,CARD18,HAND1,ENHO,IFI16,IFIT1,ADRB2,IFIT2
GO:BP	positive regulation of binding	GO:0051099	1	0	181	388	10	0.0257732	18092	PLCL2,EPHB6,WNT5A,PYHIN1,CTHRC1,EPHA4,PINX1,APOE,SIRT2,MAPRE3
GO:BP	regulation of binding	GO:0051098	1	0	378	388	18	0.0463918	18092	PLCL2,ZFP90,CARD18,EPHB6,WNT5A,PYHIN1,CTHRC1,HAND1,EPHA4,ENHO,IFI16,PINX1,APOE,IFIT1,ADRB2,IFIT2,SIRT2,MAPRE3
GO:BP	negative regulation of helicase activity	GO:0051097	1	0	5	388	1	0.00257732	18092	IFIT1
GO:BP	hepoxilin biosynthetic process	GO:0051122	1	0	9	388	1	0.00257732	18092	ALOX5
GO:BP	positive regulation of membrane protein ectodomain proteolysis	GO:0051044	1	0	16	388	1	0.00257732	18092	APOE
GO:BP	regulation of membrane protein ectodomain proteolysis	GO:0051043	1	0	24	388	1	0.00257732	18092	APOE
GO:BP	regulation of endosome size	GO:0051036	1	0	5	388	1	0.00257732	18092	RILP
GO:BP	detection of mechanical stimulus involved in sensory perception of sound	GO:0050910	1	0	16	388	1	0.00257732	18092	CHRNA9
GO:BP	sensory perception of taste	GO:0050909	1	0	67	388	1	0.00257732	18092	REEP2
GO:BP	detection of stimulus involved in sensory perception	GO:0050906	1	0	512	388	1	0.00257732	18092	CHRNA9
GO:BP	neuromuscular process	GO:0050905	1	0	114	388	6	0.0154639	18092	SLC6A3,GRIN2C,NEFL,USH1C,GCH1,GAA
GO:BP	leukocyte tethering or rolling	GO:0050901	1	0	31	388	1	0.00257732	18092	PTAFR
GO:BP	leukocyte migration	GO:0050900	1	0	523	388	14	0.0360825	18092	TREM2,ANGPT4,UMODL1,WNT5A,AZU1,SYK,CEACAM1,INPP5D,PGF,PTAFR,ALOX5,APOD,DOCK8,NOV
GO:BP	intestinal absorption	GO:0050892	1	0	40	388	1	0.00257732	18092	VIL1
GO:BP	multicellular organismal water homeostasis	GO:0050891	1	0	77	388	3	0.00773196	18092	GRHL3,ABCA12,SFN
GO:BP	sensory perception of bitter taste	GO:0050913	1	0	44	388	1	0.00257732	18092	REEP2
GO:BP	cognition	GO:0050890	1	0	316	388	11	0.0283505	18092	FGF13,LCE1D,RGS14,PPP1R1B,SLC6A4,ARC,OPRL1,BTG2,MAPT,APOE,TMOD2
GO:BP	neuromuscular process controlling balance	GO:0050885	1	0	57	388	4	0.0103093	18092	GRIN2C,NEFL,USH1C,GAA
GO:BP	neuromuscular process controlling posture	GO:0050884	1	0	17	388	2	0.00515464	18092	GCH1,GAA
GO:BP	musculoskeletal movement	GO:0050881	1	0	58	388	4	0.0103093	18092	TNNC2,TNNT3,DMPK,GAA
GO:BP	multicellular organismal movement	GO:0050879	1	0	58	388	4	0.0103093	18092	TNNC2,TNNT3,DMPK,GAA
GO:BP	regulation of body fluid levels	GO:0050878	1	0	520	388	20	0.0515464	18092	PLEK,SLC6A3,GNA14,SYK,CEACAM1,OPRL1,GRHL3,ABCA12,SERPINA1,PLAT,APOE,DOCK8,VAMP8,TBXA2R,DGKA,SFN,IRF1,STAT5A,RAP2B,CYP4F11
GO:BP	nervous system process	GO:0050877	1	0	1465	388	35	0.0902062	18092	FGF13,LCE1D,RGS14,SLC6A3,PPP1R1B,CST7,COL2A1,SLC6A4,WNT7A,ARC,SCN3B,GRIN2C,OPRL1,GABRD,RGS16,CHRNA9,PTAFR,BTG2,NEFL,PDE6G,USH1C,GJA3,SNAI2,MAPT,APOE,REEP2,NOV,GPX1,ADRB2,GCH1,SLC9A3R1,TMOD2,NPTXR,RDH10,GAA
GO:BP	brown fat cell differentiation	GO:0050873	1	0	53	388	4	0.0103093	18092	FNDC5,ADRB2,METRNL,RGS2
GO:BP	white fat cell differentiation	GO:0050872	1	0	16	388	1	0.00257732	18092	SNAI2
GO:BP	endocrine process	GO:0050886	1	0	89	388	1	0.00257732	18092	GDF9
GO:BP	homeostasis of number of cells within a tissue	GO:0048873	1	0	31	388	1	0.00257732	18092	ILDR2
GO:BP	sensory perception of sweet taste	GO:0050916	1	0	6	388	1	0.00257732	18092	REEP2
GO:BP	negative chemotaxis	GO:0050919	1	0	48	388	3	0.00773196	18092	WNT5A,NTN1,SEMA3B
GO:BP	mRNA transport	GO:0051028	1	0	154	388	1	0.00257732	18092	ARC
GO:BP	actin filament bundle assembly	GO:0051017	1	0	162	388	7	0.0180412	18092	VIL1,PLEK,RHOD,WNT4,USH1C,WNT11,SORBS1
GO:BP	barbed-end actin filament capping	GO:0051016	1	0	26	388	1	0.00257732	18092	VIL1
GO:BP	actin filament severing	GO:0051014	1	0	17	388	1	0.00257732	18092	VIL1
GO:BP	positive regulation of nitric-oxide synthase activity	GO:0051000	1	0	23	388	2	0.00515464	18092	APOE,GCH1
GO:BP	regulation of nitric-oxide synthase activity	GO:0050999	1	0	54	388	2	0.00515464	18092	APOE,GCH1
GO:BP	regulation of lipid catabolic process	GO:0050994	1	0	60	388	1	0.00257732	18092	TYSND1
GO:BP	detection of mechanical stimulus	GO:0050982	1	0	52	388	1	0.00257732	18092	CHRNA9
GO:BP	positive chemotaxis	GO:0050918	1	0	68	388	4	0.0103093	18092	WNT5A,AZU1,PLXNB3,PGF
GO:BP	detection of mechanical stimulus involved in sensory perception	GO:0050974	1	0	34	388	1	0.00257732	18092	CHRNA9
GO:BP	sensory perception of mechanical stimulus	GO:0050954	1	0	182	388	6	0.0154639	18092	COL2A1,CHRNA9,USH1C,SNAI2,GPX1,SLC9A3R1
GO:BP	sensory perception of light stimulus	GO:0050953	1	0	222	388	6	0.0154639	18092	COL2A1,RGS16,PDE6G,USH1C,GJA3,RDH10
GO:BP	induction of positive chemotaxis	GO:0050930	1	0	15	388	2	0.00515464	18092	AZU1,PGF
GO:BP	positive regulation of positive chemotaxis	GO:0050927	1	0	26	388	2	0.00515464	18092	AZU1,PGF
GO:BP	regulation of positive chemotaxis	GO:0050926	1	0	27	388	2	0.00515464	18092	AZU1,PGF
GO:BP	negative regulation of chemotaxis	GO:0050922	1	0	66	388	3	0.00773196	18092	WNT5A,NOV,SEMA3B
GO:BP	positive regulation of chemotaxis	GO:0050921	1	0	142	388	5	0.0128866	18092	TREM2,WNT5A,AZU1,PGF,FGF18
GO:BP	regulation of chemotaxis	GO:0050920	1	0	227	388	7	0.0180412	18092	TREM2,WNT5A,AZU1,PGF,FGF18,NOV,SEMA3B
GO:BP	equilibrioception	GO:0050957	1	0	8	388	1	0.00257732	18092	USH1C
GO:BP	homeostasis of number of cells	GO:0048872	1	0	283	388	9	0.0231959	18092	ILDR2,INPP5D,ISG15,FAS,NOV,FAM210B,PMAIP1,BAK1,LDB1
GO:BP	multicellular organismal homeostasis	GO:0048871	1	0	538	388	21	0.0541237	18092	PLCL2,SGIP1,COL2A1,ILDR2,SYK,INPP5D,ELOVL3,GRHL3,ACHE,ABCA12,USH1C,VSIG1,CTSH,GPX1,ADRB2,SFN,METRNL,TP53INP2,PRKAB1,LDB1,TMEM64
GO:BP	cell motility	GO:0048870	1	0	1856	388	54	0.139175	18092	FGF13,TREM2,VIL1,EPPK1,RHOD,POU3F2,ANGPT4,UMODL1,WNT5A,WNT7A,AZU1,DNAH2,ARC,SYK,CEACAM1,PLXNB3,WNT4,CRB2,INPP5D,CTHRC1,TP53INP1,NTN1,PGF,PTAFR,FGF18,WDR63,ALOX5,EFNB1,EPHA4,MDM2,PLAT,SNAI2,APOE,APOD,DOCK8,WNT11,BEX4,CTSH,CAMK2B,NOV,SEMA3B,VANGL2,TBXA2R,GPX1,GLIPR2,SLC9A3R1,BVES,EPHB4,STAT5A,RAP2B,GADD45A,DAB2IP,LDB1,GRN
GO:BP	clathrin coat assembly	GO:0048268	1	0	18	388	1	0.00257732	18092	SGIP1
GO:BP	response to pain	GO:0048265	1	0	32	388	1	0.00257732	18092	GCH1
GO:BP	positive regulation of receptor-mediated endocytosis	GO:0048260	1	0	55	388	2	0.00515464	18092	SGIP1,SYK
GO:BP	regulation of receptor-mediated endocytosis	GO:0048259	1	0	111	388	3	0.00773196	18092	SGIP1,ARC,SYK
GO:BP	mRNA stabilization	GO:0048255	1	0	54	388	2	0.00515464	18092	RBM38,YBX3
GO:BP	lymphocyte chemotaxis	GO:0048247	1	0	63	388	1	0.00257732	18092	WNT5A
GO:BP	macrophage chemotaxis	GO:0048246	1	0	41	388	1	0.00257732	18092	AZU1
GO:BP	male gamete generation	GO:0048232	1	0	582	388	8	0.0206186	18092	WFDC2,MAEL,SYCE3,SLCO4C1,ADCYAP1R1,GAMT,RGS2,YBX3
GO:BP	COPII vesicle coating	GO:0048208	1	0	65	388	1	0.00257732	18092	SERPINA1
GO:BP	vesicle targeting, rough ER to cis-Golgi	GO:0048207	1	0	65	388	1	0.00257732	18092	SERPINA1
GO:BP	vesicle targeting, to, from or within Golgi	GO:0048199	1	0	73	388	1	0.00257732	18092	SERPINA1
GO:BP	Golgi vesicle budding	GO:0048194	1	0	80	388	1	0.00257732	18092	SERPINA1
GO:BP	Golgi vesicle transport	GO:0048193	1	0	383	388	3	0.00773196	18092	SERPINA1,VAMP8,GOLT1A
GO:BP	regulation of long-term neuronal synaptic plasticity	GO:0048169	1	0	26	388	1	0.00257732	18092	CAMK2B
GO:BP	regulation of neuronal synaptic plasticity	GO:0048168	1	0	53	388	3	0.00773196	18092	ARC,APOE,CAMK2B
GO:BP	regulation of synaptic plasticity	GO:0048167	1	0	195	388	8	0.0206186	18092	RGS14,TYROBP,ARC,GRIN2C,EPHA4,MAPT,APOE,CAMK2B
GO:BP	behavioral response to cocaine	GO:0048148	1	0	16	388	1	0.00257732	18092	PPP1R1B
GO:BP	vesicle docking	GO:0048278	1	0	68	388	2	0.00515464	18092	PLEK,BVES
GO:BP	organelle fusion	GO:0048284	1	0	146	388	3	0.00773196	18092	VAMP8,TAP1,BAK1
GO:BP	organelle fission	GO:0048285	1	0	500	388	7	0.0180412	18092	MAEL,SYCE3,WNT5A,WNT4,PINX1,MAPT,SIRT2
GO:BP	lung alveolus development	GO:0048286	1	0	46	388	1	0.00257732	18092	ABCA12
GO:BP	positive regulation of behavior	GO:0048520	1	0	28	388	1	0.00257732	18092	SGIP1
GO:BP	circadian behavior	GO:0048512	1	0	50	388	1	0.00257732	18092	OPRL1
GO:BP	rhythmic process	GO:0048511	1	0	313	388	7	0.0180412	18092	PROKR2,SLC6A4,OPRL1,NGFR,GDF9,ASS1,KLF9
GO:BP	synaptic vesicle endocytosis	GO:0048488	1	0	64	388	2	0.00515464	18092	SYT8,STON2
GO:BP	oogenesis	GO:0048477	1	0	96	388	3	0.00773196	18092	WNT4,GDF9,SIRT2
GO:BP	cell maturation	GO:0048469	1	0	181	388	2	0.00515464	18092	FAM210B,SIRT2
GO:BP	cell development	GO:0048468	1	0	2161	388	69	0.177835	18092	FGF13,TREM2,RGS14,TYROBP,POU3F2,DPYSL4,WNT5A,WNT7A,CSMD3,TNNT3,POU3F1,ARC,RASAL1,FEZ1,PLXNB3,WNT4,DRAXIN,NGFR,CTHRC1,PDE2A,NTN1,COL15A1,FGF18,GDF9,BTG2,NEFL,EFNB1,EPHA4,ACHE,SPINT1,MDM2,USH1C,CRABP2,UNC5B,VSIG1,FLNC,SNAI2,MAPT,APOE,APOD,SPRY1,NKX2-5,CAMK2B,SEMA3B,SULF2,DMRTA1,VANGL2,GPX1,FAM210B,MICALL2,HES6,SLC9A3R1,BVES,TMOD2,SFN,SIRT2,MICALL1,EPHB4,NOTCH3,RDH10,TRAK1,RGS2,ENC1,KRT19,DAB2IP,S1P…
GO:BP	regulation of retinoic acid receptor signaling pathway	GO:0048385	1	0	17	388	1	0.00257732	18092	CRABP2
GO:BP	negative regulation of fibroblast proliferation	GO:0048147	1	0	34	388	4	0.0103093	18092	TP53INP1,PARP10,NUPR1,DAB2IP
GO:BP	retinoic acid receptor signaling pathway	GO:0048384	1	0	34	388	1	0.00257732	18092	CRABP2
GO:BP	paraxial mesoderm formation	GO:0048341	1	0	8	388	2	0.00515464	18092	WNT5A,WNT11
GO:BP	paraxial mesoderm morphogenesis	GO:0048340	1	0	11	388	2	0.00515464	18092	WNT5A,WNT11
GO:BP	paraxial mesoderm development	GO:0048339	1	0	19	388	2	0.00515464	18092	WNT5A,WNT11
GO:BP	mesoderm morphogenesis	GO:0048332	1	0	79	388	5	0.0128866	18092	WNT5A,CRB2,HAND1,WNT11,EOMES
GO:BP	Golgi inheritance	GO:0048313	1	0	15	388	1	0.00257732	18092	PLK3
GO:BP	intracellular distribution of mitochondria	GO:0048312	1	0	9	388	1	0.00257732	18092	MAPT
GO:BP	mitochondrion distribution	GO:0048311	1	0	17	388	2	0.00515464	18092	MAPT,TRAK1
GO:BP	organelle inheritance	GO:0048308	1	0	15	388	1	0.00257732	18092	PLK3
GO:BP	mesendoderm development	GO:0048382	1	0	10	388	2	0.00515464	18092	EOMES,LDB1
GO:BP	positive regulation of fibroblast proliferation	GO:0048146	1	0	53	388	2	0.00515464	18092	WNT5A,NGFR
GO:BP	regulation of fibroblast proliferation	GO:0048145	1	0	89	388	6	0.0154639	18092	WNT5A,NGFR,TP53INP1,PARP10,NUPR1,DAB2IP
GO:BP	fibroblast proliferation	GO:0048144	1	0	90	388	6	0.0154639	18092	WNT5A,NGFR,TP53INP1,PARP10,NUPR1,DAB2IP
GO:BP	positive regulation of hemoglobin biosynthetic process	GO:0046985	1	0	4	388	1	0.00257732	18092	LDB1
GO:BP	regulation of hemoglobin biosynthetic process	GO:0046984	1	0	5	388	1	0.00257732	18092	LDB1
GO:BP	cytosol to endoplasmic reticulum transport	GO:0046967	1	0	4	388	1	0.00257732	18092	TAP1
GO:BP	ketone body biosynthetic process	GO:0046951	1	0	9	388	1	0.00257732	18092	BDH2
GO:BP	cellular ketone body metabolic process	GO:0046950	1	0	11	388	1	0.00257732	18092	BDH2
GO:BP	fatty-acyl-CoA biosynthetic process	GO:0046949	1	0	31	388	2	0.00515464	18092	ACSL6,ELOVL3
GO:BP	carboxylic acid transport	GO:0046942	1	0	298	388	7	0.0180412	18092	FOLR3,SYK,CEACAM1,SLC6A8,SLC9A3R1,SLC35D1,RGS2
GO:BP	nucleotide phosphorylation	GO:0046939	1	0	137	388	1	0.00257732	18092	NUPR1
GO:BP	regulation of response to osmotic stress	GO:0047484	1	0	14	388	1	0.00257732	18092	YBX3
GO:BP	negative regulation of neurotransmitter secretion	GO:0046929	1	0	12	388	1	0.00257732	18092	SLC30A1
GO:BP	cellular transition metal ion homeostasis	GO:0046916	1	0	115	388	2	0.00515464	18092	ISCU,SLC30A1
GO:BP	intracellular transport	GO:0046907	1	0	1777	388	36	0.0927835	18092	RGS14,RHOD,CRYAB,SYK,FEZ1,SYTL1,ZDHHC22,NGFR,NTN1,NEFL,MDM2,SERPINA1,MAPT,APOE,TYSND1,APOD,REEP2,LAPTM5,BBC3,RPL13A,VPS37D,RILP,ADRB2,PMAIP1,TAP1,GOLT1A,PLK3,PHYH,MICALL2,SLC9A3R1,BVES,SFN,MICALL1,TRAK1,MID1IP1,FBXO22
GO:BP	secretion	GO:0046903	1	0	1538	388	41	0.10567	18092	TREM2,PPY,TYROBP,PLEK,SLC6A3,FOLR3,SLCO4C1,ORM1,SLC6A4,WNT7A,AZU1,SYT8,ILDR2,SYK,CEACAM1,SYTL1,OPRL1,MAFA,PTAFR,HSPA6,GDF9,ALOX5,ACHE,ENHO,ABCA12,CPE,SERPINA1,SEPT5,APOE,CTSH,NOV,VAMP8,PORCN,CRISPLD2,SLC9A3R1,APAF1,STAT5A,RAP2B,GAA,SLC30A1,GRN
GO:BP	regulation of mitochondrial membrane permeability	GO:0046902	1	0	81	388	4	0.0103093	18092	BBC3,PMAIP1,SFN,BAK1
GO:BP	regulation of lipid biosynthetic process	GO:0046890	1	0	213	388	9	0.0231959	18092	CEACAM1,WNT4,ENHO,SNAI2,APOE,SORBS1,CCDC3,RDH10,MID1IP1
GO:BP	positive regulation of lipid biosynthetic process	GO:0046889	1	0	88	388	6	0.0154639	18092	WNT4,APOE,SORBS1,CCDC3,RDH10,MID1IP1
GO:BP	negative regulation of hormone secretion	GO:0046888	1	0	65	388	2	0.00515464	18092	ENHO,NOV
GO:BP	positive regulation of hormone secretion	GO:0046887	1	0	137	388	1	0.00257732	18092	VAMP8
GO:BP	regulation of neurotransmitter secretion	GO:0046928	1	0	103	388	3	0.00773196	18092	WNT7A,SEPT5,SLC30A1
GO:BP	positive regulation of viral process	GO:0048524	1	0	108	388	2	0.00515464	18092	APOE,IFIT1
GO:BP	vesicle transport along microtubule	GO:0047496	1	0	50	388	1	0.00257732	18092	TRAK1
GO:BP	antigen processing and presentation of peptide antigen	GO:0048002	1	0	192	388	8	0.0206186	18092	HLA-DQB2,TREM2,MR1,VAMP8,RILP,TAP1,HLA-DMA,PSMB8
GO:BP	astrocyte activation	GO:0048143	1	0	27	388	3	0.00773196	18092	TREM2,MAPT,GRN
GO:BP	establishment of body hair planar orientation	GO:0048105	1	0	4	388	1	0.00257732	18092	VANGL2
GO:BP	establishment of body hair or bristle planar orientation	GO:0048104	1	0	4	388	1	0.00257732	18092	VANGL2
GO:BP	somatic stem cell division	GO:0048103	1	0	12	388	2	0.00515464	18092	WNT7A,VANGL2
GO:BP	autophagic cell death	GO:0048102	1	0	12	388	3	0.00773196	18092	TREM2,TP53INP1,LAPTM5
GO:BP	chromatin-mediated maintenance of transcription	GO:0048096	1	0	13	388	1	0.00257732	18092	SERTAD1
GO:BP	post-embryonic eye morphogenesis	GO:0048050	1	0	7	388	1	0.00257732	18092	BAK1
GO:BP	embryonic eye morphogenesis	GO:0048048	1	0	38	388	1	0.00257732	18092	WNT5A
GO:BP	mitochondrion transport along microtubule	GO:0047497	1	0	25	388	4	0.0103093	18092	FEZ1,NEFL,MAPT,TRAK1
GO:BP	focal adhesion assembly	GO:0048041	1	0	85	388	6	0.0154639	18092	RHOD,WNT4,THSD1,APOD,SORBS1,LDB1
GO:BP	regulation of melanin biosynthetic process	GO:0048021	1	0	12	388	1	0.00257732	18092	WNT5A
GO:BP	inositol lipid-mediated signaling	GO:0048017	1	0	201	388	9	0.0231959	18092	PLCL2,CEACAM1,PTAFR,PIK3IP1,UNC5B,PLCD1,SLC9A3R1,SIRT2,DAB2IP
GO:BP	phosphatidylinositol-mediated signaling	GO:0048015	1	0	197	388	9	0.0231959	18092	PLCL2,CEACAM1,PTAFR,PIK3IP1,UNC5B,PLCD1,SLC9A3R1,SIRT2,DAB2IP
GO:BP	ephrin receptor signaling pathway	GO:0048013	1	0	88	388	4	0.0103093	18092	EPHB6,EFNB1,EPHA4,EPHB4
GO:BP	hepatocyte growth factor receptor signaling pathway	GO:0048012	1	0	15	388	1	0.00257732	18092	SIRT2
GO:BP	neurotrophin TRK receptor signaling pathway	GO:0048011	1	0	34	388	3	0.00773196	18092	NGFR,SPRY1,CYFIP2
GO:BP	vascular endothelial growth factor receptor signaling pathway	GO:0048010	1	0	99	388	5	0.0128866	18092	SH2D2A,PGF,FGF18,DAB2IP,CYFIP2
GO:BP	platelet-derived growth factor receptor signaling pathway	GO:0048008	1	0	60	388	4	0.0103093	18092	RGS14,PLAT,APOD,SLC9A3R1
GO:BP	negative regulation of melanin biosynthetic process	GO:0048022	1	0	5	388	1	0.00257732	18092	WNT5A
GO:BP	regulation of hormone biosynthetic process	GO:0046885	1	0	22	388	1	0.00257732	18092	WNT4
GO:BP	negative regulation of viral process	GO:0048525	1	0	115	388	6	0.0154639	18092	TRIM8,ISG15,PARP10,IFI16,IFIT1,TRIM26
GO:BP	spleen development	GO:0048536	1	0	34	388	1	0.00257732	18092	NKX2-5
GO:BP	tissue remodeling	GO:0048771	1	0	187	388	8	0.0206186	18092	SYK,CEACAM1,INPP5D,CTHRC1,MDM2,ADRB2,BAK1,TMEM64
GO:BP	mesenchymal cell differentiation	GO:0048762	1	0	236	388	12	0.0309278	18092	WNT5A,WNT4,CRB2,EFNB1,SNAI2,WNT11,SPRY1,SEMA3B,EOMES,GLIPR2,RDH10,DAB2IP
GO:BP	branching morphogenesis of an epithelial tube	GO:0048754	1	0	158	388	6	0.0154639	18092	WNT5A,WNT4,SPRY1,CTSH,VANGL2,RDH10
GO:BP	muscle fiber development	GO:0048747	1	0	64	388	3	0.00773196	18092	FLNC,GPX1,FBXO22
GO:BP	regulation of skeletal muscle fiber development	GO:0048742	1	0	13	388	1	0.00257732	18092	FBXO22
GO:BP	skeletal muscle fiber development	GO:0048741	1	0	36	388	2	0.00515464	18092	GPX1,FBXO22
GO:BP	cardiac muscle tissue development	GO:0048738	1	0	233	388	5	0.0128866	18092	WNT5A,HAND1,NKX2-5,BVES,RGS2
GO:BP	appendage development	GO:0048736	1	0	184	388	9	0.0231959	18092	WNT5A,COL2A1,WNT7A,CRABP2,WNT9A,PRKAB1,HOXC13,RDH10,BAK1
GO:BP	gland development	GO:0048732	1	0	458	388	15	0.0386598	18092	SLC6A3,POU3F2,WNT5A,CEACAM1,WNT4,SERPINB5,NTN1,SNAI2,ASS1,WNT11,NKX2-5,SULF2,GPX1,SLC9A3R1,STAT5A
GO:BP	epidermis morphogenesis	GO:0048730	1	0	33	388	1	0.00257732	18092	NGFR
GO:BP	tissue morphogenesis	GO:0048729	1	0	688	388	26	0.0670103	18092	WNT5A,WNT7A,CEACAM1,WNT4,CRB2,SERPINB5,NGFR,CTHRC1,NTN1,GRHL3,NOTO,HAND1,EPHA4,SPINT1,MDM2,SNAI2,WNT11,SPRY1,NKX2-5,CTSH,VANGL2,EOMES,SLC9A3R1,PSMB8,APAF1,RDH10
GO:BP	regulation of astrocyte differentiation	GO:0048710	1	0	30	388	1	0.00257732	18092	EPHA4
GO:BP	astrocyte differentiation	GO:0048708	1	0	82	388	5	0.0128866	18092	TREM2,POU3F2,EPHA4,MAPT,GRN
GO:BP	embryonic skeletal system development	GO:0048706	1	0	130	388	7	0.0180412	18092	WNT5A,COL2A1,WNT11,SULF2,WNT9A,SLC35D1,RDH10
GO:BP	skeletal system morphogenesis	GO:0048705	1	0	233	388	6	0.0154639	18092	COL2A1,WNT7A,ALPL,FGF18,WNT9A,RDH10
GO:BP	embryonic skeletal system morphogenesis	GO:0048704	1	0	96	388	3	0.00773196	18092	COL2A1,WNT9A,RDH10
GO:BP	embryonic viscerocranium morphogenesis	GO:0048703	1	0	11	388	1	0.00257732	18092	RDH10
GO:BP	calcium ion-regulated exocytosis of neurotransmitter	GO:0048791	1	0	25	388	1	0.00257732	18092	SYT8
GO:BP	genitalia development	GO:0048806	1	0	47	388	3	0.00773196	18092	HSD17B3,WNT5A,BAK1
GO:BP	neuron projection morphogenesis	GO:0048812	1	0	680	388	27	0.0695876	18092	FGF13,POU3F2,DPYSL4,WNT5A,WNT7A,ARC,RASAL1,FEZ1,PLXNB3,DRAXIN,NGFR,NTN1,NEFL,EFNB1,EPHA4,CRABP2,UNC5B,MAPT,APOE,CAMK2B,SEMA3B,VANGL2,EPHB4,NOTCH3,TRAK1,DAB2IP,CYFIP2
GO:BP	dendrite morphogenesis	GO:0048813	1	0	150	388	5	0.0128866	18092	WNT7A,ARC,EPHA4,CAMK2B,TRAK1
GO:BP	stem cell development	GO:0048864	1	0	86	388	5	0.0128866	18092	WNT7A,EFNB1,SNAI2,SEMA3B,RDH10
GO:BP	stem cell differentiation	GO:0048863	1	0	265	388	9	0.0231959	18092	WNT7A,EFNB1,SNAI2,NKX2-5,SEMA3B,EOMES,PSMB8,RDH10,LDB1
GO:BP	cell projection morphogenesis	GO:0048858	1	0	698	388	28	0.0721649	18092	FGF13,VIL1,POU3F2,DPYSL4,WNT5A,WNT7A,ARC,RASAL1,FEZ1,PLXNB3,DRAXIN,NGFR,NTN1,NEFL,EFNB1,EPHA4,CRABP2,UNC5B,MAPT,APOE,CAMK2B,SEMA3B,VANGL2,EPHB4,NOTCH3,TRAK1,DAB2IP,CYFIP2
GO:BP	neural nucleus development	GO:0048857	1	0	66	388	3	0.00773196	18092	NDRG2,SIRT2,CKB
GO:BP	brain morphogenesis	GO:0048854	1	0	38	388	2	0.00515464	18092	WNT5A,SLC6A4
GO:BP	forebrain morphogenesis	GO:0048853	1	0	13	388	1	0.00257732	18092	WNT5A
GO:BP	diencephalon morphogenesis	GO:0048852	1	0	4	388	1	0.00257732	18092	WNT5A
GO:BP	hypophysis morphogenesis	GO:0048850	1	0	3	388	1	0.00257732	18092	WNT5A
GO:BP	embryonic cranial skeleton morphogenesis	GO:0048701	1	0	46	388	1	0.00257732	18092	RDH10
GO:BP	axon extension involved in axon guidance	GO:0048846	1	0	37	388	2	0.00515464	18092	WNT5A,SEMA3B
GO:BP	negative regulation of axon extension involved in axon guidance	GO:0048843	1	0	26	388	2	0.00515464	18092	WNT5A,SEMA3B
GO:BP	regulation of axon extension involved in axon guidance	GO:0048841	1	0	32	388	2	0.00515464	18092	WNT5A,SEMA3B
GO:BP	inner ear development	GO:0048839	1	0	205	388	11	0.0283505	18092	WNT5A,COL2A1,CTHRC1,NTN1,CHRNA9,GRHL3,EPHA4,USH1C,VANGL2,SLC9A3R1,LRP10
GO:BP	erythrocyte development	GO:0048821	1	0	38	388	1	0.00257732	18092	FAM210B
GO:BP	hair follicle maturation	GO:0048820	1	0	16	388	1	0.00257732	18092	WNT5A
GO:BP	regulation of hair follicle maturation	GO:0048819	1	0	9	388	1	0.00257732	18092	WNT5A
GO:BP	positive regulation of hair follicle maturation	GO:0048818	1	0	5	388	1	0.00257732	18092	WNT5A
GO:BP	regulation of dendrite morphogenesis	GO:0048814	1	0	69	388	2	0.00515464	18092	EPHA4,CAMK2B
GO:BP	artery morphogenesis	GO:0048844	1	0	78	388	3	0.00773196	18092	APOE,WNT11,NOTCH3
GO:BP	generation of neurons	GO:0048699	1	0	1599	388	51	0.131443	18092	FGF13,RGS14,POU3F2,DPYSL4,WNT5A,SLC6A4,WNT7A,CSMD3,ARC,RASAL1,FEZ1,PLXNB3,WNT4,DRAXIN,NGFR,CTHRC1,NTN1,BTG2,NOTO,NEFL,EFNB1,EPHA4,SPINT1,MDM2,USH1C,CRABP2,UNC5B,MAPT,APOE,APOD,WNT11,NKX2-5,CAMK2B,SEMA3B,VANGL2,EOMES,WNT9A,MICALL2,HES6,SLC9A3R1,SIRT2,MICALL1,EPHB4,NOTCH3,TRAK1,RGS2,ENC1,DAB2IP,LDB1,CYFIP2,GRN
GO:BP	negative regulation of axon regeneration	GO:0048681	1	0	14	388	1	0.00257732	18092	EPHA4
GO:BP	positive regulation of axon regeneration	GO:0048680	1	0	12	388	1	0.00257732	18092	GRN
GO:BP	regulation of muscle organ development	GO:0048634	1	0	47	388	2	0.00515464	18092	SIRT2,YBX3
GO:BP	multicellular organismal reproductive process	GO:0048609	1	0	879	388	17	0.0438144	18092	WFDC2,MAEL,PPP1R1B,SYCE3,UMODL1,SLCO4C1,SLC6A4,ADCYAP1R1,WNT4,OPRL1,PTAFR,GDF9,DMRTA1,GAMT,SIRT2,RGS2,YBX3
GO:BP	reproductive structure development	GO:0048608	1	0	455	388	19	0.0489691	18092	HSD17B3,UMODL1,WNT5A,WNT7A,WNT4,SERPINB5,GDF9,TLR3,HAND1,GJB5,SPINT1,NUPR1,PLCD1,DMRTA1,EOMES,RDH10,BAK1,KRT19,YBX3
GO:BP	oocyte development	GO:0048599	1	0	47	388	3	0.00773196	18092	WNT4,GDF9,SIRT2
GO:BP	embryonic morphogenesis	GO:0048598	1	0	616	388	24	0.0618557	18092	WNT5A,COL2A1,WNT7A,WNT4,CRB2,CTHRC1,NTN1,CHRNA9,GRHL3,NOTO,HAND1,GJB5,SPINT1,USH1C,CRABP2,WNT11,NKX2-5,VANGL2,EOMES,WNT9A,SLC9A3R1,APAF1,RDH10,LDB1
GO:BP	post-embryonic camera-type eye morphogenesis	GO:0048597	1	0	3	388	1	0.00257732	18092	BAK1
GO:BP	embryonic camera-type eye morphogenesis	GO:0048596	1	0	29	388	1	0.00257732	18092	WNT5A
GO:BP	camera-type eye morphogenesis	GO:0048593	1	0	130	388	5	0.0128866	18092	WNT5A,TSPAN12,USH1C,WNT9A,BAK1
GO:BP	negative regulation of muscle organ development	GO:0048635	1	0	11	388	2	0.00515464	18092	SIRT2,YBX3
GO:BP	eye morphogenesis	GO:0048592	1	0	161	388	5	0.0128866	18092	WNT5A,TSPAN12,USH1C,WNT9A,BAK1
GO:BP	positive regulation of response to stimulus	GO:0048584	1	0	2374	388	71	0.18299	18092	HLA-DQB2,TREM2,PLCL2,KLF14,CD79B,GH2,WNT5A,WNT7A,ADCYAP1R1,AZU1,ERN2,TRIM8,PYHIN1,SYK,CEACAM1,CRB2,INPP5D,HIC1,TRIM22,NGFR,YPEL3,PDE2A,PGF,PTAFR,FGF18,GDF9,TLR3,MR1,EPHA4,ENHO,SOCS1,PDE6G,UNC5B,IFI16,APOE,WNT11,LAPTM5,SORBS1,CTSH,NUPR1,FAS,BBC3,NOV,SULF2,VAMP8,VANGL2,TBXA2R,GPX1,FGFBP3,ADRB2,PMAIP1,GDF15,ATF3,C1RL,WNT9A,GLIPR2,SRPX,CASP10,SLC9A3R1,PIM2,TMOD2,PARP3,PSMB8,APAF1,TRAF4,EDA2R,GADD45A,…
GO:BP	notochord morphogenesis	GO:0048570	1	0	9	388	3	0.00773196	18092	WNT5A,CRB2,WNT11
GO:BP	post-embryonic animal organ development	GO:0048569	1	0	17	388	1	0.00257732	18092	BAK1
GO:BP	embryonic organ development	GO:0048568	1	0	455	388	21	0.0541237	18092	WNT5A,COL2A1,CRB2,CTHRC1,NTN1,CHRNA9,GRHL3,NOTO,HAND1,GJB5,SPINT1,USH1C,WNT11,NKX2-5,PLCD1,VANGL2,EOMES,WNT9A,SLC9A3R1,RDH10,KRT19
GO:BP	digestive tract development	GO:0048565	1	0	136	388	4	0.0103093	18092	WNT5A,ASS1,WNT11,VANGL2
GO:BP	post-embryonic animal organ morphogenesis	GO:0048563	1	0	9	388	1	0.00257732	18092	BAK1
GO:BP	digestive tract morphogenesis	GO:0048546	1	0	49	388	3	0.00773196	18092	WNT5A,WNT11,VANGL2
GO:BP	response to steroid hormone	GO:0048545	1	0	354	388	8	0.0206186	18092	SCGB1A1,ALPL,PTAFR,NEFL,MDM2,ASS1,KLF9,CALCOCO1
GO:BP	developmental cell growth	GO:0048588	1	0	243	388	12	0.0309278	18092	FGF13,WNT5A,RASAL1,DRAXIN,NTN1,GDF9,CRABP2,MAPT,APOE,SEMA3B,RGS2,CYFIP2
GO:BP	hematopoietic or lymphoid organ development	GO:0048534	1	0	1002	388	29	0.0747423	18092	TREM2,PLCL2,TYROBP,CD79B,PLEK,WNT5A,SYK,CEACAM1,WNT4,INPP5D,ITM2A,PDE2A,ISG15,STON2,TLR3,MR1,FAXDC2,SOCS1,IFI16,NKX2-5,FAM210B,EOMES,BVES,IRF1,PSMB8,CRIP2,BAK1,LDB1,TMEM64
GO:BP	positive regulation of developmental growth	GO:0048639	1	0	193	388	8	0.0206186	18092	VIL1,SLC6A3,POU3F2,RASAL1,NTN1,CRABP2,MAPT,YBX3
GO:BP	regulation of skeletal muscle tissue development	GO:0048641	1	0	27	388	1	0.00257732	18092	YBX3
GO:BP	regulation of axon regeneration	GO:0048679	1	0	30	388	2	0.00515464	18092	EPHA4,GRN
GO:BP	response to axon injury	GO:0048678	1	0	83	388	5	0.0128866	18092	TYROBP,NEFL,EPHA4,APOD,GRN
GO:BP	axon extension	GO:0048675	1	0	125	388	6	0.0154639	18092	WNT5A,DRAXIN,NTN1,MAPT,APOE,SEMA3B
GO:BP	positive regulation of collateral sprouting	GO:0048672	1	0	12	388	1	0.00257732	18092	CRABP2
GO:BP	negative regulation of collateral sprouting	GO:0048671	1	0	10	388	1	0.00257732	18092	FGF13
GO:BP	regulation of collateral sprouting	GO:0048670	1	0	21	388	2	0.00515464	18092	FGF13,CRABP2
GO:BP	collateral sprouting	GO:0048668	1	0	28	388	2	0.00515464	18092	FGF13,CRABP2
GO:BP	cell morphogenesis involved in neuron differentiation	GO:0048667	1	0	617	388	24	0.0618557	18092	FGF13,POU3F2,WNT5A,WNT7A,ARC,FEZ1,PLXNB3,DRAXIN,NGFR,NTN1,NEFL,EFNB1,EPHA4,CRABP2,UNC5B,MAPT,APOE,CAMK2B,SEMA3B,VANGL2,SLC9A3R1,EPHB4,NOTCH3,TRAK1
GO:BP	negative regulation of developmental growth	GO:0048640	1	0	117	388	9	0.0231959	18092	FGF13,WNT5A,SLC6A4,DRAXIN,NTN1,SEMA3B,ADRB2,GDF15,RGS2
GO:BP	neuron development	GO:0048666	1	0	1175	388	39	0.100515	18092	FGF13,POU3F2,DPYSL4,WNT5A,WNT7A,CSMD3,ARC,RASAL1,FEZ1,PLXNB3,DRAXIN,NGFR,CTHRC1,NTN1,BTG2,NEFL,EFNB1,EPHA4,MDM2,USH1C,CRABP2,UNC5B,MAPT,APOE,APOD,CAMK2B,SEMA3B,VANGL2,MICALL2,SLC9A3R1,MICALL1,EPHB4,NOTCH3,TRAK1,RGS2,ENC1,DAB2IP,CYFIP2,GRN
GO:BP	neuron fate commitment	GO:0048663	1	0	65	388	2	0.00515464	18092	POU3F2,NOTCH3
GO:BP	negative regulation of smooth muscle cell proliferation	GO:0048662	1	0	69	388	3	0.00773196	18092	CNN1,APOD,NDRG2
GO:BP	positive regulation of smooth muscle cell proliferation	GO:0048661	1	0	105	388	3	0.00773196	18092	PTAFR,MDM2,NOTCH3
GO:BP	regulation of smooth muscle cell proliferation	GO:0048660	1	0	176	388	6	0.0154639	18092	PTAFR,CNN1,MDM2,APOD,NDRG2,NOTCH3
GO:BP	smooth muscle cell proliferation	GO:0048659	1	0	178	388	7	0.0180412	18092	PTAFR,CNN1,MDM2,APOD,NOV,NDRG2,NOTCH3
GO:BP	animal organ formation	GO:0048645	1	0	67	388	4	0.0103093	18092	WNT5A,WNT11,SPRY1,RDH10
GO:BP	muscle organ morphogenesis	GO:0048644	1	0	82	388	4	0.0103093	18092	WNT5A,HAND1,NKX2-5,VANGL2
GO:BP	negative regulation of skeletal muscle tissue development	GO:0048642	1	0	3	388	1	0.00257732	18092	YBX3
GO:BP	neuron fate specification	GO:0048665	1	0	30	388	1	0.00257732	18092	POU3F2
GO:BP	renal absorption	GO:0070293	1	0	19	388	1	0.00257732	18092	SLC9A3R1
GO:BP	protein localization to mitochondrion	GO:0070585	1	0	145	388	5	0.0128866	18092	MAPT,BBC3,PMAIP1,MICALL2,SFN
GO:BP	regulation of stress-activated protein kinase signaling cascade	GO:0070302	1	0	192	388	8	0.0206186	18092	WNT5A,WNT7A,TLR3,FAS,TRAF4,EDA2R,GADD45A,DAB2IP
GO:BP	regulation of microtubule plus-end binding	GO:1903031	1	0	2	388	1	0.00257732	18092	MAPRE3
GO:BP	negative regulation of RNA polymerase II regulatory region sequence-specific DNA binding	GO:1903026	1	0	7	388	2	0.00515464	18092	HAND1,ENHO
GO:BP	regulation of RNA polymerase II regulatory region sequence-specific DNA binding	GO:1903025	1	0	15	388	2	0.00515464	18092	HAND1,ENHO
GO:BP	negative regulation of glycoprotein metabolic process	GO:1903019	1	0	28	388	2	0.00515464	18092	ITM2A,ACER2
GO:BP	regulation of glycoprotein metabolic process	GO:1903018	1	0	62	388	2	0.00515464	18092	ITM2A,ACER2
GO:BP	organelle disassembly	GO:1903008	1	0	110	388	2	0.00515464	18092	SPATA18,PLK3
GO:BP	positive regulation of lipid transport across blood-brain barrier	GO:1903002	1	0	1	388	1	0.00257732	18092	APOE
GO:BP	regulation of lipid transport across blood-brain barrier	GO:1903000	1	0	1	388	1	0.00257732	18092	APOE
GO:BP	positive regulation of phospholipid efflux	GO:1902995	1	0	3	388	1	0.00257732	18092	APOE
GO:BP	regulation of phospholipid efflux	GO:1902994	1	0	3	388	1	0.00257732	18092	APOE
GO:BP	positive regulation of amyloid precursor protein catabolic process	GO:1902993	1	0	26	388	1	0.00257732	18092	EPHA4
GO:BP	negative regulation of amyloid precursor protein catabolic process	GO:1902992	1	0	30	388	1	0.00257732	18092	APOE
GO:BP	regulation of amyloid precursor protein catabolic process	GO:1902991	1	0	55	388	2	0.00515464	18092	EPHA4,APOE
GO:BP	neurofibrillary tangle assembly	GO:1902988	1	0	3	388	1	0.00257732	18092	MAPT
GO:BP	positive regulation of aspartic-type endopeptidase activity involved in amyloid precursor protein catabolic process	GO:1902961	1	0	7	388	1	0.00257732	18092	EPHA4
GO:BP	regulation of aspartic-type endopeptidase activity involved in amyloid precursor protein catabolic process	GO:1902959	1	0	9	388	1	0.00257732	18092	EPHA4
GO:BP	positive regulation of mitochondrial electron transport, NADH to ubiquinone	GO:1902958	1	0	3	388	1	0.00257732	18092	ISCU
GO:BP	positive regulation of microtubule plus-end binding	GO:1903033	1	0	2	388	1	0.00257732	18092	MAPRE3
GO:BP	regulation of response to wounding	GO:1903034	1	0	167	388	10	0.0257732	18092	VIL1,EPPK1,CEACAM1,WNT4,ALOX5,EPHA4,PLAT,APOE,TBXA2R,GRN
GO:BP	negative regulation of response to wounding	GO:1903035	1	0	91	388	7	0.0180412	18092	EPPK1,CEACAM1,WNT4,ALOX5,EPHA4,PLAT,APOE
GO:BP	positive regulation of response to wounding	GO:1903036	1	0	74	388	2	0.00515464	18092	TBXA2R,GRN
GO:BP	negative regulation of calcium ion transmembrane transport	GO:1903170	1	0	43	388	2	0.00515464	18092	OPRL1,RRAD
GO:BP	regulation of calcium ion transmembrane transport	GO:1903169	1	0	160	388	2	0.00515464	18092	OPRL1,RRAD
GO:BP	negative regulation of establishment of endothelial barrier	GO:1903141	1	0	2	388	1	0.00257732	18092	S1PR3
GO:BP	regulation of establishment of endothelial barrier	GO:1903140	1	0	17	388	1	0.00257732	18092	S1PR3
GO:BP	mononuclear cell differentiation	GO:1903131	1	0	437	388	14	0.0360825	18092	TREM2,PLCL2,CD79B,SYK,WNT4,INPP5D,ITM2A,PDE2A,MR1,SOCS1,IFI16,EOMES,IRF1,BAK1
GO:BP	regulation of TRAIL-activated apoptotic signaling pathway	GO:1903121	1	0	6	388	1	0.00257732	18092	ATF3
GO:BP	regulation of actin filament-based movement	GO:1903115	1	0	39	388	1	0.00257732	18092	FGF13
GO:BP	positive regulation of C-C chemokine receptor CCR7 signaling pathway	GO:1903082	1	0	1	388	1	0.00257732	18092	TREM2
GO:BP	regulation of mitochondrial electron transport, NADH to ubiquinone	GO:1902956	1	0	6	388	1	0.00257732	18092	ISCU
GO:BP	regulation of C-C chemokine receptor CCR7 signaling pathway	GO:1903080	1	0	1	388	1	0.00257732	18092	TREM2
GO:BP	regulation of protein localization to plasma membrane	GO:1903076	1	0	105	388	4	0.0103093	18092	TREM2,VIL1,SORBS1,VAMP8
GO:BP	negative regulation of proteolysis involved in cellular protein catabolic process	GO:1903051	1	0	69	388	2	0.00515464	18092	LAMP3,EPHA4
GO:BP	mitotic cell cycle process	GO:1903047	1	0	921	388	18	0.0463918	18092	NABP1,KLF11,TM4SF5,BTG2,MDM2,USH1C,PINX1,SPRY1,PLK3,WNT9A,PIM2,SFN,SIRT2,PARP3,PSMB8,GADD45A,PPM1D,RBM38
GO:BP	meiotic cell cycle process	GO:1903046	1	0	203	388	5	0.0128866	18092	MAEL,SYCE3,WNT5A,WNT4,SIRT2
GO:BP	protein localization to membrane raft	GO:1903044	1	0	9	388	1	0.00257732	18092	REEP2
GO:BP	positive regulation of leukocyte cell-cell adhesion	GO:1903039	1	0	241	388	8	0.0206186	18092	EPHB6,SYK,PTAFR,ALOX5,EFNB1,SOCS1,DOCK8,EBI3
GO:BP	negative regulation of leukocyte cell-cell adhesion	GO:1903038	1	0	145	388	6	0.0154639	18092	SCGB1A1,CEACAM1,SOCS1,ASS1,LAPTM5,IRF1
GO:BP	regulation of leukocyte cell-cell adhesion	GO:1903037	1	0	339	388	13	0.0335052	18092	SCGB1A1,EPHB6,SYK,CEACAM1,PTAFR,ALOX5,EFNB1,SOCS1,ASS1,DOCK8,LAPTM5,EBI3,IRF1
GO:BP	positive regulation of protein localization to plasma membrane	GO:1903078	1	0	63	388	3	0.00773196	18092	TREM2,VIL1,SORBS1
GO:BP	regulation of oxidative stress-induced cell death	GO:1903201	1	0	81	388	1	0.00257732	18092	GPX1
GO:BP	positive regulation of dendritic spine maintenance	GO:1902952	1	0	4	388	1	0.00257732	18092	APOE
GO:BP	positive regulation of voltage-gated chloride channel activity	GO:1902943	1	0	2	388	1	0.00257732	18092	PTAFR
GO:BP	negative regulation of lens fiber cell differentiation	GO:1902747	1	0	6	388	1	0.00257732	18092	SPRY1
GO:BP	regulation of lens fiber cell differentiation	GO:1902746	1	0	10	388	1	0.00257732	18092	SPRY1
GO:BP	positive regulation of lamellipodium organization	GO:1902745	1	0	36	388	1	0.00257732	18092	VIL1
GO:BP	negative regulation of lamellipodium organization	GO:1902744	1	0	8	388	1	0.00257732	18092	PLXNB3
GO:BP	regulation of lamellipodium organization	GO:1902743	1	0	54	388	2	0.00515464	18092	VIL1,PLXNB3
GO:BP	apoptotic process involved in development	GO:1902742	1	0	42	388	3	0.00773196	18092	CRYAB,NKX2-5,BAK1
GO:BP	negative regulation of chondrocyte proliferation	GO:1902731	1	0	5	388	1	0.00257732	18092	NOV
GO:BP	mitochondrial outer membrane permeabilization involved in programmed cell death	GO:1902686	1	0	66	388	4	0.0103093	18092	BBC3,PMAIP1,SFN,BAK1
GO:BP	positive regulation of receptor localization to synapse	GO:1902685	1	0	4	388	1	0.00257732	18092	TYROBP
GO:BP	regulation of receptor localization to synapse	GO:1902683	1	0	18	388	1	0.00257732	18092	TYROBP
GO:BP	positive regulation of RNA biosynthetic process	GO:1902680	1	0	1680	388	39	0.100515	18092	KLF14,ZFP90,POU3F2,EVX1,WNT5A,WNT7A,POU3F1,PYHIN1,WNT4,NGFR,TP53INP1,MAFA,GRHL3,TLR3,HAND1,MDM2,IFI16,APOE,WNT11,NKX2-5,NUPR1,ADRB2,EOMES,ATF3,SESN2,ABHD14B,SERTAD1,CALCOCO1,IRF5,PIM2,SIRT2,IRF1,TP53INP2,NOTCH3,STAT5A,MAPRE3,HOXC13,DAB2IP,LDB1
GO:BP	negative regulation of RNA biosynthetic process	GO:1902679	1	0	1407	388	35	0.0902062	18092	KLF11,ETV7,MAEL,ZFP90,SCGB1A1,WNT5A,ERN2,CRYAB,WNT4,HIC1,TRIM22,PDE2A,BTG2,NOTO,HAND1,PARP10,MDM2,IFI16,SNAI2,DNAJC17,WNT11,NKX2-5,PRDM13,EOMES,PLK3,ATF3,HES6,SIRT2,IRF1,NOTCH3,GADD45A,PPM1D,DAB2IP,LDB1,YBX3
GO:BP	secondary alcohol biosynthetic process	GO:1902653	1	0	74	388	1	0.00257732	18092	APOE
GO:BP	secondary alcohol metabolic process	GO:1902652	1	0	163	388	3	0.00773196	18092	FDXR,APOE,APOL1
GO:BP	tertiary alcohol biosynthetic process	GO:1902645	1	0	10	388	1	0.00257732	18092	WNT4
GO:BP	tertiary alcohol metabolic process	GO:1902644	1	0	20	388	1	0.00257732	18092	WNT4
GO:BP	proton transmembrane transport	GO:1902600	1	0	159	388	2	0.00515464	18092	SLC4A11,SLC9A3R1
GO:BP	regulation of cell cycle G2/M phase transition	GO:1902749	1	0	219	388	2	0.00515464	18092	PINX1,PSMB8
GO:BP	negative regulation of cell cycle G2/M phase transition	GO:1902750	1	0	109	388	2	0.00515464	18092	PINX1,PSMB8
GO:BP	regulation of cell cycle G1/S phase transition	GO:1902806	1	0	208	388	7	0.0180412	18092	TM4SF5,BTG2,MDM2,PLK3,SFN,GADD45A,RBM38
GO:BP	negative regulation of cell cycle G1/S phase transition	GO:1902807	1	0	134	388	6	0.0154639	18092	BTG2,MDM2,PLK3,SFN,GADD45A,RBM38
GO:BP	regulation of voltage-gated chloride channel activity	GO:1902941	1	0	2	388	1	0.00257732	18092	PTAFR
GO:BP	positive regulation of alcohol biosynthetic process	GO:1902932	1	0	26	388	3	0.00773196	18092	ADCYAP1R1,WNT4,PTAFR
GO:BP	negative regulation of alcohol biosynthetic process	GO:1902931	1	0	17	388	2	0.00515464	18092	PLEK,APOE
GO:BP	regulation of alcohol biosynthetic process	GO:1902930	1	0	79	388	5	0.0128866	18092	PLEK,ADCYAP1R1,WNT4,PTAFR,APOE
GO:BP	negative regulation of protein polyubiquitination	GO:1902915	1	0	13	388	1	0.00257732	18092	PARP10
GO:BP	regulation of protein polyubiquitination	GO:1902914	1	0	28	388	1	0.00257732	18092	PARP10
GO:BP	positive regulation of supramolecular fiber organization	GO:1902905	1	0	216	388	8	0.0206186	18092	VIL1,PLEK,WNT4,WDR63,MAPT,APOE,WNT11,GPX1
GO:BP	negative regulation of supramolecular fiber organization	GO:1902904	1	0	164	388	7	0.0180412	18092	FGF13,VIL1,CRYAB,WDR63,APOE,TMOD2,MID1IP1
GO:BP	regulation of dendritic spine maintenance	GO:1902950	1	0	12	388	1	0.00257732	18092	APOE
GO:BP	regulation of supramolecular fiber organization	GO:1902903	1	0	387	388	14	0.0360825	18092	FGF13,VIL1,PLEK,CRYAB,WNT4,WDR63,MAPT,APOE,WNT11,GPX1,TMOD2,MAPRE3,MID1IP1,CYFIP2
GO:BP	terminal web assembly	GO:1902896	1	0	3	388	1	0.00257732	18092	VIL1
GO:BP	positive regulation of pri-miRNA transcription by RNA polymerase II	GO:1902895	1	0	41	388	1	0.00257732	18092	NGFR
GO:BP	regulation of pri-miRNA transcription by RNA polymerase II	GO:1902893	1	0	51	388	1	0.00257732	18092	NGFR
GO:BP	regulation of response to oxidative stress	GO:1902882	1	0	101	388	5	0.0128866	18092	ALOX5,SESN1,GPX1,SESN2,GCH1
GO:BP	microtubule cytoskeleton organization involved in mitosis	GO:1902850	1	0	150	388	2	0.00515464	18092	SPRY1,PARP3
GO:BP	negative regulation of netrin-activated signaling pathway	GO:1902842	1	0	4	388	1	0.00257732	18092	NTN1
GO:BP	regulation of netrin-activated signaling pathway	GO:1902841	1	0	4	388	1	0.00257732	18092	NTN1
GO:BP	positive regulation of cell cycle G1/S phase transition	GO:1902808	1	0	58	388	1	0.00257732	18092	MDM2
GO:BP	negative regulation of autophagosome assembly	GO:1902902	1	0	16	388	2	0.00515464	18092	FEZ1,NUPR1
GO:BP	negative regulation of oxidative stress-induced cell death	GO:1903202	1	0	60	388	1	0.00257732	18092	GPX1
GO:BP	regulation of protein targeting to mitochondrion	GO:1903214	1	0	44	388	1	0.00257732	18092	MICALL2
GO:BP	regulation of leukocyte tethering or rolling	GO:1903236	1	0	14	388	1	0.00257732	18092	PTAFR
GO:BP	regulation of cardiac conduction	GO:1903779	1	0	59	388	3	0.00773196	18092	FXYD3,NKX2-5,DMPK
GO:BP	positive regulation of establishment of protein localization to mitochondrion	GO:1903749	1	0	58	388	4	0.0103093	18092	BBC3,PMAIP1,MICALL2,SFN
GO:BP	negative regulation of establishment of protein localization to mitochondrion	GO:1903748	1	0	8	388	1	0.00257732	18092	MAPT
GO:BP	regulation of establishment of protein localization to mitochondrion	GO:1903747	1	0	72	388	5	0.0128866	18092	MAPT,BBC3,PMAIP1,MICALL2,SFN
GO:BP	positive regulation of hemopoiesis	GO:1903708	1	0	160	388	5	0.0128866	18092	TYROBP,SYK,INPP5D,SOCS1,TMEM64
GO:BP	negative regulation of hemopoiesis	GO:1903707	1	0	112	388	5	0.0128866	18092	CEACAM1,INPP5D,TLR3,SOCS1,IRF1
GO:BP	regulation of hemopoiesis	GO:1903706	1	0	428	388	12	0.0309278	18092	TYROBP,SYK,CEACAM1,INPP5D,ISG15,TLR3,FAXDC2,SOCS1,FAM210B,IRF1,LDB1,TMEM64
GO:BP	negative regulation of sprouting angiogenesis	GO:1903671	1	0	36	388	1	0.00257732	18092	ALOX5
GO:BP	regulation of sprouting angiogenesis	GO:1903670	1	0	70	388	2	0.00515464	18092	CEACAM1,ALOX5
GO:BP	regulation of DNA catabolic process	GO:1903624	1	0	15	388	1	0.00257732	18092	APAF1
GO:BP	positive regulation of calcium-dependent ATPase activity	GO:1903612	1	0	1	388	1	0.00257732	18092	TNNT3
GO:BP	regulation of calcium-dependent ATPase activity	GO:1903610	1	0	2	388	1	0.00257732	18092	TNNT3
GO:BP	positive regulation of histamine secretion by mast cell	GO:1903595	1	0	5	388	1	0.00257732	18092	VAMP8
GO:BP	regulation of histamine secretion by mast cell	GO:1903593	1	0	5	388	1	0.00257732	18092	VAMP8
GO:BP	negative regulation of blood vessel endothelial cell proliferation involved in sprouting angiogenesis	GO:1903588	1	0	29	388	1	0.00257732	18092	NGFR
GO:BP	regulation of blood vessel endothelial cell proliferation involved in sprouting angiogenesis	GO:1903587	1	0	53	388	1	0.00257732	18092	NGFR
GO:BP	positive regulation of ATP metabolic process	GO:1903580	1	0	45	388	2	0.00515464	18092	TREM2,NUPR1
GO:BP	regulation of amino acid transmembrane transport	GO:1903789	1	0	13	388	1	0.00257732	18092	RGS2
GO:BP	negative regulation of anion transport	GO:1903792	1	0	240	388	5	0.0128866	18092	ENHO,APOE,APOD,NOV,RGS2
GO:BP	positive regulation of anion transport	GO:1903793	1	0	507	388	14	0.0360825	18092	TREM2,SLC6A4,PTAFR,ACHE,ABCA12,MDM2,APOE,SORBS1,BBC3,VAMP8,PMAIP1,PLK3,MICALL2,SFN
GO:BP	regulation of inorganic anion transmembrane transport	GO:1903795	1	0	7	388	1	0.00257732	18092	PTAFR
GO:BP	positive regulation of establishment of T cell polarity	GO:1903905	1	0	2	388	1	0.00257732	18092	DOCK8
GO:BP	regulation of establishment of T cell polarity	GO:1903903	1	0	4	388	1	0.00257732	18092	DOCK8
GO:BP	negative regulation of viral life cycle	GO:1903901	1	0	25	388	2	0.00515464	18092	TRIM8,TRIM26
GO:BP	regulation of viral life cycle	GO:1903900	1	0	166	388	8	0.0206186	18092	TRIM8,LAMP3,TRIM22,ISG15,PARP10,IFI16,IFIT1,TRIM26
GO:BP	positive regulation of IRE1-mediated unfolded protein response	GO:1903896	1	0	8	388	3	0.00773196	18092	BBC3,BAK1,DAB2IP
GO:BP	regulation of IRE1-mediated unfolded protein response	GO:1903894	1	0	15	388	3	0.00773196	18092	BBC3,BAK1,DAB2IP
GO:BP	positive regulation of oxidative phosphorylation	GO:1903862	1	0	6	388	1	0.00257732	18092	NUPR1
GO:BP	positive regulation of dendrite extension	GO:1903861	1	0	23	388	1	0.00257732	18092	RASAL1
GO:BP	negative regulation of ATP metabolic process	GO:1903579	1	0	30	388	1	0.00257732	18092	NUPR1
GO:BP	regulation of dendrite extension	GO:1903859	1	0	26	388	1	0.00257732	18092	RASAL1
GO:BP	magnesium ion transmembrane transport	GO:1903830	1	0	16	388	1	0.00257732	18092	NIPAL4
GO:BP	positive regulation of cellular protein localization	GO:1903829	1	0	306	388	16	0.0412371	18092	TREM2,TYROBP,VIL1,TRIM8,PYHIN1,NGFR,ABCA12,PINX1,MAPT,SORBS1,BBC3,PMAIP1,SESN2,MICALL2,SFN,GPD1L
GO:BP	negative regulation of cellular protein localization	GO:1903828	1	0	120	388	3	0.00773196	18092	MAPT,APOD,TP53INP2
GO:BP	regulation of cellular protein localization	GO:1903827	1	0	580	388	23	0.0592784	18092	TREM2,TYROBP,VIL1,WNT5A,TRIM8,PYHIN1,ARC,NGFR,ABCA12,MDM2,PINX1,MAPT,APOD,SORBS1,BBC3,VAMP8,PMAIP1,PLK3,SESN2,MICALL2,SFN,TP53INP2,GPD1L
GO:BP	organic acid transmembrane transport	GO:1903825	1	0	153	388	2	0.00515464	18092	RGS2,MID1IP1
GO:BP	positive regulation of voltage-gated potassium channel activity	GO:1903818	1	0	19	388	2	0.00515464	18092	TREM2,LRRC38
GO:BP	glycine import across plasma membrane	GO:1903804	1	0	4	388	1	0.00257732	18092	RGS2
GO:BP	positive regulation of inorganic anion transmembrane transport	GO:1903797	1	0	3	388	1	0.00257732	18092	PTAFR
GO:BP	regulation of cellular response to transforming growth factor beta stimulus	GO:1903844	1	0	134	388	1	0.00257732	18092	SPRY1
GO:BP	regulation of ATP metabolic process	GO:1903578	1	0	121	388	2	0.00515464	18092	TREM2,NUPR1
GO:BP	negative regulation of response to endoplasmic reticulum stress	GO:1903573	1	0	46	388	1	0.00257732	18092	ALOX5
GO:BP	positive regulation of tumor necrosis factor superfamily cytokine production	GO:1903557	1	0	93	388	8	0.0206186	18092	TYROBP,WNT5A,ORM1,AZU1,SYK,PTAFR,TLR3,FRMD8
GO:BP	negative regulation of cellular protein catabolic process	GO:1903363	1	0	82	388	3	0.00773196	18092	LAMP3,EPHA4,DAB2IP
GO:BP	regulation of cellular protein catabolic process	GO:1903362	1	0	256	388	14	0.0360825	18092	TREM2,PYHIN1,LAMP3,EPHA4,MDM2,APOE,LAPTM5,NUPR1,GPX1,PLK3,SIRT2,RNF19B,DAB2IP,FBXO22
GO:BP	cellular response to dopamine	GO:1903351	1	0	87	388	2	0.00515464	18092	GNA14,SLC9A3R1
GO:BP	response to dopamine	GO:1903350	1	0	88	388	2	0.00515464	18092	GNA14,SLC9A3R1
GO:BP	positive regulation of protein folding	GO:1903334	1	0	4	388	1	0.00257732	18092	GRN
GO:BP	regulation of protein folding	GO:1903332	1	0	12	388	1	0.00257732	18092	GRN
GO:BP	positive regulation of protein modification by small protein conjugation or removal	GO:1903322	1	0	143	388	1	0.00257732	18092	ADRB2
GO:BP	negative regulation of protein modification by small protein conjugation or removal	GO:1903321	1	0	98	388	3	0.00773196	18092	ISG15,PARP10,PINX1
GO:BP	regulation of fear response	GO:1903365	1	0	10	388	1	0.00257732	18092	APOE
GO:BP	regulation of protein modification by small protein conjugation or removal	GO:1903320	1	0	247	388	4	0.0103093	18092	ISG15,PARP10,PINX1,ADRB2
GO:BP	regulation of protein maturation	GO:1903317	1	0	70	388	3	0.00773196	18092	CARD18,CST7,MDM2
GO:BP	positive regulation of mRNA metabolic process	GO:1903313	1	0	87	388	1	0.00257732	18092	BTG2
GO:BP	negative regulation of mRNA metabolic process	GO:1903312	1	0	93	388	2	0.00515464	18092	RBM38,YBX3
GO:BP	regulation of mRNA metabolic process	GO:1903311	1	0	356	388	6	0.0154639	18092	SCGB1A1,CSDC2,BTG2,PSMB8,RBM38,YBX3
GO:BP	positive regulation of regulated secretory pathway	GO:1903307	1	0	56	388	3	0.00773196	18092	SYK,PTAFR,VAMP8
GO:BP	negative regulation of regulated secretory pathway	GO:1903306	1	0	24	388	1	0.00257732	18092	CEACAM1
GO:BP	regulation of regulated secretory pathway	GO:1903305	1	0	157	388	7	0.0180412	18092	WNT7A,SYT8,SYK,CEACAM1,PTAFR,SEPT5,VAMP8
GO:BP	positive regulation of leukocyte tethering or rolling	GO:1903238	1	0	9	388	1	0.00257732	18092	PTAFR
GO:BP	negative regulation of protein maturation	GO:1903318	1	0	32	388	3	0.00773196	18092	CARD18,CST7,MDM2
GO:BP	multi-organism localization	GO:1902579	1	0	66	388	2	0.00515464	18092	IFIT1,VPS37D
GO:BP	regulation of homophilic cell adhesion	GO:1903385	1	0	3	388	1	0.00257732	18092	CEACAM1
GO:BP	regulation of reactive oxygen species biosynthetic process	GO:1903426	1	0	111	388	2	0.00515464	18092	ALOX5,ASS1
GO:BP	negative regulation of tumor necrosis factor superfamily cytokine production	GO:1903556	1	0	74	388	1	0.00257732	18092	ORM1
GO:BP	regulation of tumor necrosis factor superfamily cytokine production	GO:1903555	1	0	170	388	8	0.0206186	18092	TYROBP,WNT5A,ORM1,AZU1,SYK,PTAFR,TLR3,FRMD8
GO:BP	protein localization to postsynaptic membrane	GO:1903539	1	0	44	388	1	0.00257732	18092	GRIN2C
GO:BP	regulation of protein targeting	GO:1903533	1	0	82	388	1	0.00257732	18092	MICALL2
GO:BP	positive regulation of secretion by cell	GO:1903532	1	0	293	388	6	0.0154639	18092	TREM2,SLC6A4,SYK,PTAFR,ACHE,VAMP8
GO:BP	negative regulation of secretion by cell	GO:1903531	1	0	155	388	6	0.0154639	18092	CEACAM1,ENHO,APOE,NOV,VAMP8,SLC30A1
GO:BP	regulation of secretion by cell	GO:1903530	1	0	608	388	16	0.0412371	18092	TREM2,SLC6A4,WNT7A,SYT8,SYK,CEACAM1,PTAFR,GDF9,ALOX5,ACHE,ENHO,SEPT5,APOE,NOV,VAMP8,SLC30A1
GO:BP	positive regulation of blood circulation	GO:1903524	1	0	44	388	4	0.0103093	18092	SCN3B,NKX2-5,GCH1,RGS2
GO:BP	reactive oxygen species biosynthetic process	GO:1903409	1	0	137	388	3	0.00773196	18092	ALOX5,ASS1,GCH1
GO:BP	regulation of blood circulation	GO:1903522	1	0	306	388	16	0.0412371	18092	FGF13,FXYD3,SMTNL2,SCN3B,PTAFR,KCNJ12,MDM2,NKX2-5,TBXA2R,KCNK6,GCH1,BVES,GPD1L,DMPK,RGS2,GAA
GO:BP	liposaccharide metabolic process	GO:1903509	1	0	112	388	1	0.00257732	18092	ESYT3
GO:BP	positive regulation of nucleic acid-templated transcription	GO:1903508	1	0	1679	388	39	0.100515	18092	KLF14,ZFP90,POU3F2,EVX1,WNT5A,WNT7A,POU3F1,PYHIN1,WNT4,NGFR,TP53INP1,MAFA,GRHL3,TLR3,HAND1,MDM2,IFI16,APOE,WNT11,NKX2-5,NUPR1,ADRB2,EOMES,ATF3,SESN2,ABHD14B,SERTAD1,CALCOCO1,IRF5,PIM2,SIRT2,IRF1,TP53INP2,NOTCH3,STAT5A,MAPRE3,HOXC13,DAB2IP,LDB1
GO:BP	negative regulation of nucleic acid-templated transcription	GO:1903507	1	0	1405	388	35	0.0902062	18092	KLF11,ETV7,MAEL,ZFP90,SCGB1A1,WNT5A,ERN2,CRYAB,WNT4,HIC1,TRIM22,PDE2A,BTG2,NOTO,HAND1,PARP10,MDM2,IFI16,SNAI2,DNAJC17,WNT11,NKX2-5,PRDM13,EOMES,PLK3,ATF3,HES6,SIRT2,IRF1,NOTCH3,GADD45A,PPM1D,DAB2IP,LDB1,YBX3
GO:BP	regulation of nucleic acid-templated transcription	GO:1903506	1	0	3564	388	73	0.188144	18092	RGS14,KLF11,KLF14,ETV7,MAEL,ZFP90,SCGB1A1,POU3F2,EVX1,WNT5A,WNT7A,ERN2,TRIM8,POU3F1,CRYAB,PYHIN1,SYK,WNT4,HIC1,TRIM22,NGFR,TP53INP1,PDE2A,MAFA,PTAFR,BTG2,GRHL3,TLR3,NOTO,HAND1,PARP10,MDM2,CRABP2,IFI16,SNAI2,APOE,DNAJC17,WNT11,NKX2-5,PRDM13,NUPR1,KRBA1,KLF9,ANKRA2,DMRTA1,ADRB2,EOMES,PLK3,ATF3,SESN2,ABHD14B,SERTAD1,HES6,CALCOCO1,IRF5,PIM2,SIRT2,IRF1,MLF2,PSMB8,TP53INP2,NOTCH3,STAT5A,MAPRE3,EDA2R,HO…
GO:BP	regulation of TORC1 signaling	GO:1903432	1	0	40	388	2	0.00515464	18092	SESN1,SESN2
GO:BP	positive regulation of cell maturation	GO:1903431	1	0	9	388	1	0.00257732	18092	SIRT2
GO:BP	regulation of cell maturation	GO:1903429	1	0	22	388	1	0.00257732	18092	SIRT2
GO:BP	positive regulation of reactive oxygen species biosynthetic process	GO:1903428	1	0	62	388	1	0.00257732	18092	ASS1
GO:BP	mucopolysaccharide metabolic process	GO:1903510	1	0	116	388	5	0.0128866	18092	DSE,EGFLAM,ITIH5,CHST2,SLC35D1
GO:BP	protein localization to nucleolus	GO:1902570	1	0	15	388	1	0.00257732	18092	PINX1
GO:BP	positive regulation of neutrophil activation	GO:1902565	1	0	5	388	1	0.00257732	18092	PTAFR
GO:BP	negative regulation of neutrophil activation	GO:1902564	1	0	6	388	1	0.00257732	18092	GRN
GO:BP	fatty acid derivative metabolic process	GO:1901568	1	0	80	388	6	0.0154639	18092	BDH2,ACSL6,ELOVL3,ALOX5,CYP4F3,CYP4F11
GO:BP	organonitrogen compound biosynthetic process	GO:1901566	1	0	1854	388	34	0.0876289	18092	TREM2,DSE,BDH2,SLC6A3,ALG1L2,ASPG,ACSL6,ZDHHC22,ITM2A,ELOVL3,PTAFR,ACER2,BTG2,HS3ST6,PARP10,ACHE,CHST2,APOE,ASS1,RPL13A,PANK1,VANGL2,PORCN,GAMT,SESN2,GCH1,SLC35D1,TRAK1,RGS2,ENC1,RFK,CKB,LDB1,YBX3
GO:BP	organonitrogen compound catabolic process	GO:1901565	1	0	1363	388	39	0.100515	18092	TREM2,SLC6A3,ALDH1L1,SARDH,WNT5A,PDE4C,PYHIN1,LAMP3,CEACAM1,GRIN2C,PDE2A,ISG15,ACER2,SMPDL3B,EPHA4,PRODH,ASB2,MDM2,APOE,LAPTM5,CTSH,NUPR1,SPATA18,VPS37D,GPX1,ADAMTS7,RILP,PMAIP1,PLK3,TRIM3,SIRT2,PSMB8,TP53INP2,RNF19B,UBE2L6,ENC1,DAB2IP,PCNP,FBXO22
GO:BP	organonitrogen compound metabolic process	GO:1901564	1	0	6780	388	168	0.43299	18092	FGF13,TREM2,RGS14,WFDC2,DSE,PLCL2,WFDC5,BDH2,VIL1,ESYT3,SLC6A3,SLC52A1,ALDH1L1,EGFLAM,CARD18,EPHB6,SARDH,ANGPT4,PPP1R1B,GH2,UMODL1,ALG1L2,WNT5A,ASPG,CST7,COL2A1,PDE4C,WNT7A,TGM5,AMZ1,AZU1,ERN2,TRIM8,CRYAB,PYHIN1,ITIH5,LAMP3,SYK,CEACAM1,ACSL6,CRB2,SERPINB5,GRIN2C,ZDHHC22,TRIM22,NGFR,ITM2A,ELOVL3,PDE2A,ISG15,PGF,PTAFR,FGF18,SBK1,GDF9,ACER2,BTG2,TLR3,SMPDL3B,EPHA4,HS3ST6,FAXDC2,PARP10,ACHE,PRODH,SOC…
GO:BP	negative regulation of endothelial cell development	GO:1901551	1	0	2	388	1	0.00257732	18092	S1PR3
GO:BP	regulation of endothelial cell development	GO:1901550	1	0	17	388	1	0.00257732	18092	S1PR3
GO:BP	regulation of hematopoietic progenitor cell differentiation	GO:1901532	1	0	89	388	2	0.00515464	18092	PSMB8,LDB1
GO:BP	positive regulation of anion channel activity	GO:1901529	1	0	4	388	1	0.00257732	18092	PTAFR
GO:BP	icosanoid catabolic process	GO:1901523	1	0	8	388	2	0.00515464	18092	CYP4F3,CYP4F11
GO:BP	positive regulation of transcription from RNA polymerase II promoter involved in cellular response to chemical stimulus	GO:1901522	1	0	23	388	1	0.00257732	18092	SESN2
GO:BP	ether biosynthetic process	GO:1901503	1	0	12	388	1	0.00257732	18092	ALOX5
GO:BP	negative regulation of voltage-gated calcium channel activity	GO:1901386	1	0	16	388	2	0.00515464	18092	OPRL1,RRAD
GO:BP	regulation of voltage-gated calcium channel activity	GO:1901385	1	0	36	388	2	0.00515464	18092	OPRL1,RRAD
GO:BP	positive regulation of potassium ion transmembrane transport	GO:1901381	1	0	43	388	2	0.00515464	18092	TREM2,LRRC38
GO:BP	regulation of potassium ion transmembrane transport	GO:1901379	1	0	95	388	2	0.00515464	18092	TREM2,LRRC38
GO:BP	organic cyclic compound biosynthetic process	GO:1901362	1	0	4449	388	94	0.242268	18092	NABP1,TREM2,RGS14,KLF11,KLF14,ETV7,MAEL,ZFP90,SCGB1A1,SLC6A3,POU3F2,HSD17B3,EVX1,PPP1R1B,WNT5A,PDE4C,WNT7A,ERN2,TRIM8,POU3F1,CRYAB,PYHIN1,SYK,ACSL6,WNT4,HIC1,TRIM22,NGFR,ELOVL3,TP53INP1,PDE2A,ISG15,MAFA,PTAFR,BTG2,GRHL3,TLR3,NOTO,ALOX5,HAND1,FAXDC2,PARP10,MDM2,CRABP2,IFI16,FDXR,PINX1,SNAI2,APOE,DNAJC17,WNT11,NKX2-5,PRDM13,NUPR1,KRBA1,KLF9,ANKRA2,PANK1,DMRTA1,GPX1,ADRB2,EOMES,PLK3,ATF3,SESN2,ABHD1…
GO:BP	organic cyclic compound catabolic process	GO:1901361	1	0	650	388	15	0.0386598	18092	SCGB1A1,SLC6A3,ALDH1L1,PDE4C,ERN2,PDE2A,CSDC2,BTG2,APOE,RPL13A,GPX1,PSMB8,APAF1,RBM38,YBX3
GO:BP	fatty acid derivative catabolic process	GO:1901569	1	0	15	388	2	0.00515464	18092	CYP4F3,CYP4F11
GO:BP	fatty acid derivative biosynthetic process	GO:1901570	1	0	61	388	4	0.0103093	18092	BDH2,ACSL6,ELOVL3,ALOX5
GO:BP	organic substance catabolic process	GO:1901575	1	0	2271	388	63	0.162371	18092	TREM2,PLCL2,BDH2,SCGB1A1,SLC6A3,ALDH1L1,BCO2,SARDH,WNT5A,ASPG,PDE4C,ERN2,PYHIN1,LAMP3,CEACAM1,GRIN2C,PDE2A,ISG15,CSDC2,ACER2,BTG2,SMPDL3B,EPHA4,ACHE,PRODH,ASB2,MDM2,APOE,TYSND1,LAPTM5,CTSH,NUPR1,PLCD1,RPL13A,SPATA18,VPS37D,GPX1,ADAMTS7,RILP,PMAIP1,PLK3,TRIM3,SESN2,PHYH,CYP4F3,SIRT2,PSMB8,INPP1,TP53INP2,GPD1L,ABHD4,APAF1,RNF19B,CYP4F11,UBE2L6,GAA,ENC1,RBM38,DAB2IP,PLD3,PCNP,YBX3,FBXO22
GO:BP	organic substance biosynthetic process	GO:1901576	1	0	6267	388	129	0.332474	18092	NABP1,TREM2,RGS14,DSE,KLF11,BDH2,KLF14,ETV7,MAEL,ZFP90,SCGB1A1,PLEK,SLC6A3,POU3F2,HSD17B3,EVX1,PPP1R1B,ALG1L2,WNT5A,ASPG,PDE4C,WNT7A,ADCYAP1R1,AZU1,ERN2,TRIM8,POU3F1,CRYAB,PYHIN1,SYK,CEACAM1,ACSL6,WNT4,INPP5D,ZDHHC22,HIC1,TRIM22,NGFR,ITM2A,ELOVL3,TP53INP1,PDE2A,ISG15,MAFA,PTAFR,ACER2,BTG2,GRHL3,TLR3,NOTO,ALOX5,HAND1,HS3ST6,FAXDC2,PARP10,ACHE,ENHO,CHST2,MDM2,CRABP2,IFI16,FDXR,PINX1,SNAI2,APOE,DNAJ…
GO:BP	cellular response to oxygen-containing compound	GO:1901701	1	0	1251	388	36	0.0927835	18092	TREM2,KLF11,GNA14,GH2,UMODL1,UGT3A2,WNT5A,SLC6A4,CEACAM1,NGFR,TP53INP1,PDE2A,PTAFR,EPHA4,ENHO,SOCS1,MDM2,SESN1,SNAI2,MAPT,ASS1,WNT11,SORBS1,KLF9,TBXA2R,FAM210B,ADRB2,GDF15,WNT9A,SESN2,GCH1,SLC9A3R1,SIRT2,STAT5A,APLP1,DAB2IP
GO:BP	response to oxygen-containing compound	GO:1901700	1	0	1774	388	58	0.149485	18092	TREM2,KLF11,SCGB1A1,SLC6A3,GNA14,PPP1R1B,GH2,UMODL1,UGT3A2,WNT5A,SLC6A4,WNT7A,ADCYAP1R1,ILDR2,CRYAB,CEACAM1,OPRL1,ALPL,NGFR,TP53INP1,PDE2A,MAFA,PTAFR,ACER2,BTG2,NEFL,EPHA4,ENHO,SOCS1,MDM2,SESN1,SNAI2,MAPT,APOE,APOD,ASS1,WNT11,SORBS1,CTSH,KLF9,TBXA2R,GPX1,FAM210B,ADRB2,GDF15,PLK3,WNT9A,SESN2,GCH1,SLC9A3R1,IRF5,SIRT2,GPX3,STAT5A,RGS2,APLP1,BAK1,DAB2IP
GO:BP	cellular response to nitrogen compound	GO:1901699	1	0	726	388	26	0.0670103	18092	TREM2,KLF11,GNA14,GH2,UMODL1,SLC6A4,CEACAM1,NGFR,PDE2A,PTAFR,TLR3,EPHA4,ENHO,SOCS1,MDM2,SESN1,ASS1,SORBS1,IFIT1,ADRB2,GDF15,SESN2,SLC9A3R1,SIRT2,STAT5A,APLP1
GO:BP	response to nitrogen compound	GO:1901698	1	0	1178	388	36	0.0927835	18092	TREM2,KLF11,SLC6A3,GNA14,PPP1R1B,GH2,UMODL1,SLC6A4,SYK,CEACAM1,NGFR,PDE2A,PTAFR,BTG2,TLR3,NEFL,EPHA4,ENHO,SOCS1,MDM2,SESN1,APOE,ASS1,SORBS1,IFIT1,ADRB2,PMAIP1,GDF15,SESN2,RRM2B,SLC9A3R1,IRF5,SIRT2,STAT5A,RGS2,APLP1
GO:BP	quinone biosynthetic process	GO:1901663	1	0	19	388	1	0.00257732	18092	FDXR
GO:BP	quinone catabolic process	GO:1901662	1	0	5	388	2	0.00515464	18092	CYP4F3,CYP4F11
GO:BP	quinone metabolic process	GO:1901661	1	0	37	388	3	0.00773196	18092	FDXR,CYP4F3,CYP4F11
GO:BP	cellular response to ketone	GO:1901655	1	0	103	388	3	0.00773196	18092	UGT3A2,ASS1,KLF9
GO:BP	organic cyclic compound metabolic process	GO:1901360	1	0	6218	388	106	0.273196	18092	NABP1,TREM2,RGS14,KLF11,BDH2,KLF14,ETV7,MAEL,ZFP90,SCGB1A1,SLC6A3,SLC52A1,POU3F2,ALDH1L1,HSD17B3,EVX1,PPP1R1B,SYCE3,WNT5A,PDE4C,WNT7A,ERN2,TRIM8,POU3F1,CRYAB,PYHIN1,SYK,ACSL6,WNT4,HIC1,TRIM22,NGFR,ELOVL3,TP53INP1,PDE2A,ISG15,MAFA,PTAFR,CSDC2,BTG2,GRHL3,TLR3,NOTO,ALOX5,HAND1,FAXDC2,PARP10,MDM2,CRABP2,IFI16,FDXR,PINX1,SNAI2,MAPT,APOE,DNAJC17,WNT11,NKX2-5,PRDM13,NUPR1,KRBA1,RPL13A,KLF9,ANKRA2,PANK1,…
GO:BP	response to ketone	GO:1901654	1	0	210	388	6	0.0154639	18092	UGT3A2,PTAFR,NEFL,ASS1,KLF9,TBXA2R
GO:BP	response to peptide	GO:1901652	1	0	553	388	19	0.0489691	18092	TREM2,KLF11,GH2,UMODL1,CEACAM1,NGFR,BTG2,NEFL,EPHA4,ENHO,SOCS1,MDM2,ASS1,SORBS1,ADRB2,GDF15,SESN2,IRF5,STAT5A
GO:BP	regulation of lymphocyte chemotaxis	GO:1901623	1	0	26	388	1	0.00257732	18092	WNT5A
GO:BP	organic hydroxy compound biosynthetic process	GO:1901617	1	0	258	388	12	0.0309278	18092	PLEK,SLC6A3,HSD17B3,WNT5A,ADCYAP1R1,WNT4,PTAFR,ACER2,FAXDC2,SNAI2,APOE,GCH1
GO:BP	organic hydroxy compound catabolic process	GO:1901616	1	0	79	388	5	0.0128866	18092	SLC6A3,APOE,CYP4F3,INPP1,CYP4F11
GO:BP	organic hydroxy compound metabolic process	GO:1901615	1	0	573	388	21	0.0541237	18092	PLEK,SLC6A3,HSD17B3,WNT5A,ADCYAP1R1,WNT4,INPP5D,PTAFR,ACER2,FAXDC2,FDXR,SNAI2,APOE,PLCD1,RETSAT,GCH1,CYP4F3,APOL1,INPP1,RDH10,CYP4F11
GO:BP	alpha-amino acid biosynthetic process	GO:1901607	1	0	66	388	1	0.00257732	18092	ASS1
GO:BP	alpha-amino acid catabolic process	GO:1901606	1	0	91	388	2	0.00515464	18092	SARDH,PRODH
GO:BP	alpha-amino acid metabolic process	GO:1901605	1	0	197	388	3	0.00773196	18092	SARDH,PRODH,ASS1
GO:BP	cellular response to peptide	GO:1901653	1	0	409	388	15	0.0386598	18092	TREM2,KLF11,GH2,UMODL1,CEACAM1,NGFR,EPHA4,ENHO,SOCS1,MDM2,ASS1,SORBS1,ADRB2,GDF15,STAT5A
GO:BP	negative regulation of vasculature development	GO:1901343	1	0	166	388	5	0.0128866	18092	ANGPT4,WNT4,ALOX5,GADD45A,DAB2IP
GO:BP	regulation of vasculature development	GO:1901342	1	0	367	388	14	0.0360825	18092	ANGPT4,WNT5A,CEACAM1,WNT4,PGF,FGF18,TLR3,ALOX5,TSPAN12,CTSH,TBXA2R,GADD45A,DAB2IP,GRN
GO:BP	positive regulation of heart induction	GO:1901321	1	0	4	388	2	0.00515464	18092	WNT5A,WNT11
GO:BP	positive regulation of engulfment of apoptotic cell	GO:1901076	1	0	2	388	1	0.00257732	18092	TREM2
GO:BP	regulation of engulfment of apoptotic cell	GO:1901074	1	0	3	388	1	0.00257732	18092	TREM2
GO:BP	glucosamine-containing compound metabolic process	GO:1901071	1	0	27	388	1	0.00257732	18092	CHST2
GO:BP	sarcosine catabolic process	GO:1901053	1	0	1	388	1	0.00257732	18092	SARDH
GO:BP	sarcosine metabolic process	GO:1901052	1	0	2	388	1	0.00257732	18092	SARDH
GO:BP	regulation of response to reactive oxygen species	GO:1901031	1	0	41	388	3	0.00773196	18092	SESN1,SESN2,GCH1
GO:BP	positive regulation of mitochondrial outer membrane permeabilization involved in apoptotic signaling pathway	GO:1901030	1	0	37	388	4	0.0103093	18092	BBC3,PMAIP1,SFN,BAK1
GO:BP	regulation of mitochondrial outer membrane permeabilization involved in apoptotic signaling pathway	GO:1901028	1	0	47	388	4	0.0103093	18092	BBC3,PMAIP1,SFN,BAK1
GO:BP	regulation of autophagosome maturation	GO:1901096	1	0	14	388	1	0.00257732	18092	ADRB2
GO:BP	negative regulation of calcium ion transmembrane transporter activity	GO:1901020	1	0	35	388	2	0.00515464	18092	OPRL1,RRAD
GO:BP	positive regulation of potassium ion transmembrane transporter activity	GO:1901018	1	0	28	388	2	0.00515464	18092	TREM2,LRRC38
GO:BP	regulation of potassium ion transmembrane transporter activity	GO:1901016	1	0	70	388	2	0.00515464	18092	TREM2,LRRC38
GO:BP	negative regulation of glycine import across plasma membrane	GO:1900924	1	0	2	388	1	0.00257732	18092	RGS2
GO:BP	regulation of glycine import across plasma membrane	GO:1900923	1	0	2	388	1	0.00257732	18092	RGS2
GO:BP	negative regulation of vascular endothelial growth factor signaling pathway	GO:1900747	1	0	20	388	1	0.00257732	18092	DAB2IP
GO:BP	regulation of vascular endothelial growth factor signaling pathway	GO:1900746	1	0	32	388	2	0.00515464	18092	TSPAN12,DAB2IP
GO:BP	positive regulation of p38MAPK cascade	GO:1900745	1	0	32	388	1	0.00257732	18092	GADD45A
GO:BP	regulation of p38MAPK cascade	GO:1900744	1	0	47	388	2	0.00515464	18092	GADD45A,DAB2IP
GO:BP	regulation of calcium ion transmembrane transporter activity	GO:1901019	1	0	89	388	2	0.00515464	18092	OPRL1,RRAD
GO:BP	regulation of myoblast fusion	GO:1901739	1	0	22	388	1	0.00257732	18092	GDF15
GO:BP	positive regulation of autophagosome maturation	GO:1901098	1	0	7	388	1	0.00257732	18092	ADRB2
GO:BP	carbohydrate derivative metabolic process	GO:1901135	1	0	1148	388	26	0.0670103	18092	TREM2,DSE,ESYT3,EGFLAM,ALG1L2,COL2A1,PDE4C,ITIH5,ACSL6,ITM2A,ELOVL3,PDE2A,ACER2,HS3ST6,CHST2,NUPR1,SULF2,PANK1,VANGL2,PORCN,ABHD14B,RRM2B,GPD1L,SLC35D1,TRAK1,RFK
GO:BP	nucleoside phosphate biosynthetic process	GO:1901293	1	0	276	388	7	0.0180412	18092	TREM2,ACSL6,ELOVL3,PARP10,PANK1,RRM2B,RFK
GO:BP	nucleoside phosphate catabolic process	GO:1901292	1	0	73	388	3	0.00773196	18092	PDE4C,PDE2A,GPX1
GO:BP	carbohydrate derivative transport	GO:1901264	1	0	100	388	2	0.00515464	18092	VAMP8,SLC35D1
GO:BP	positive regulation of NIK/NF-kappaB signaling	GO:1901224	1	0	65	388	1	0.00257732	18092	TLR3
GO:BP	negative regulation of NIK/NF-kappaB signaling	GO:1901223	1	0	36	388	1	0.00257732	18092	NOV
GO:BP	regulation of NIK/NF-kappaB signaling	GO:1901222	1	0	108	388	2	0.00515464	18092	TLR3,NOV
GO:BP	positive regulation of neuron death	GO:1901216	1	0	99	388	6	0.0154639	18092	TYROBP,WNT5A,MAPT,NUPR1,BBC3,GRN
GO:BP	negative regulation of neuron death	GO:1901215	1	0	224	388	7	0.0180412	18092	DRAXIN,BTG2,NEFL,CRLF1,UNC5B,APOE,GRN
GO:BP	negative regulation of signal transduction in absence of ligand	GO:1901099	1	0	36	388	3	0.00773196	18092	COL2A1,UNC5B,SNAI2
GO:BP	regulation of neuron death	GO:1901214	1	0	334	388	12	0.0309278	18092	TYROBP,WNT5A,DRAXIN,BTG2,NEFL,CRLF1,UNC5B,MAPT,APOE,NUPR1,BBC3,GRN
GO:BP	regulation of formation of translation preinitiation complex	GO:1901193	1	0	1	388	1	0.00257732	18092	RPL13A
GO:BP	positive regulation of ERBB signaling pathway	GO:1901186	1	0	41	388	1	0.00257732	18092	PDE6G
GO:BP	negative regulation of ERBB signaling pathway	GO:1901185	1	0	54	388	2	0.00515464	18092	SPRY1,DAB2IP
GO:BP	regulation of ERBB signaling pathway	GO:1901184	1	0	97	388	4	0.0103093	18092	CEACAM1,PDE6G,SPRY1,DAB2IP
GO:BP	insulin catabolic process	GO:1901143	1	0	3	388	1	0.00257732	18092	CEACAM1
GO:BP	insulin metabolic process	GO:1901142	1	0	7	388	2	0.00515464	18092	CEACAM1,CPE
GO:BP	carbohydrate derivative biosynthetic process	GO:1901137	1	0	690	388	15	0.0386598	18092	TREM2,DSE,ALG1L2,ACSL6,ITM2A,ELOVL3,ACER2,HS3ST6,CHST2,PANK1,VANGL2,RRM2B,SLC35D1,TRAK1,RFK
GO:BP	carbohydrate derivative catabolic process	GO:1901136	1	0	194	388	3	0.00773196	18092	PDE4C,PDE2A,GPD1L
GO:BP	negative regulation of formation of translation preinitiation complex	GO:1901194	1	0	1	388	1	0.00257732	18092	RPL13A
GO:BP	response to sodium arsenite	GO:1903935	1	0	6	388	1	0.00257732	18092	NEFL
GO:BP	positive regulation of myoblast fusion	GO:1901741	1	0	20	388	1	0.00257732	18092	GDF15
GO:BP	leukotriene A4 biosynthetic process	GO:1901753	1	0	1	388	1	0.00257732	18092	ALOX5
GO:BP	apoptotic process involved in blood vessel morphogenesis	GO:1902262	1	0	5	388	1	0.00257732	18092	BAK1
GO:BP	negative regulation of intrinsic apoptotic signaling pathway by p53 class mediator	GO:1902254	1	0	24	388	2	0.00515464	18092	MDM2,RRM2B
GO:BP	regulation of intrinsic apoptotic signaling pathway by p53 class mediator	GO:1902253	1	0	32	388	2	0.00515464	18092	MDM2,RRM2B
GO:BP	positive regulation of endoplasmic reticulum stress-induced intrinsic apoptotic signaling pathway	GO:1902237	1	0	11	388	2	0.00515464	18092	BBC3,PMAIP1
GO:BP	regulation of endoplasmic reticulum stress-induced intrinsic apoptotic signaling pathway	GO:1902235	1	0	33	388	2	0.00515464	18092	BBC3,PMAIP1
GO:BP	negative regulation of intrinsic apoptotic signaling pathway in response to DNA damage	GO:1902230	1	0	31	388	1	0.00257732	18092	SNAI2
GO:BP	regulation of intrinsic apoptotic signaling pathway in response to DNA damage	GO:1902229	1	0	39	388	1	0.00257732	18092	SNAI2
GO:BP	ketone body metabolic process	GO:1902224	1	0	12	388	1	0.00257732	18092	BDH2
GO:BP	negative regulation of intrinsic apoptotic signaling pathway in response to osmotic stress	GO:1902219	1	0	5	388	1	0.00257732	18092	YBX3
GO:BP	regulation of intrinsic apoptotic signaling pathway in response to osmotic stress	GO:1902218	1	0	6	388	1	0.00257732	18092	YBX3
GO:BP	negative regulation of viral release from host cell	GO:1902187	1	0	16	388	2	0.00515464	18092	TRIM8,TRIM26
GO:BP	regulation of viral release from host cell	GO:1902186	1	0	31	388	2	0.00515464	18092	TRIM8,TRIM26
GO:BP	negative regulation of oxidative stress-induced intrinsic apoptotic signaling pathway	GO:1902176	1	0	20	388	1	0.00257732	18092	GPX1
GO:BP	regulation of oxidative stress-induced intrinsic apoptotic signaling pathway	GO:1902175	1	0	28	388	1	0.00257732	18092	GPX1
GO:BP	positive regulation of DNA damage response, signal transduction by p53 class mediator resulting in transcription of p21 class mediator	GO:1902164	1	0	3	388	1	0.00257732	18092	PYHIN1
GO:BP	regulation of DNA damage response, signal transduction by p53 class mediator resulting in transcription of p21 class mediator	GO:1902162	1	0	3	388	1	0.00257732	18092	PYHIN1
GO:BP	negative regulation of organelle assembly	GO:1902116	1	0	43	388	2	0.00515464	18092	FEZ1,NUPR1
GO:BP	regulation of chromatin organization	GO:1902275	1	0	202	388	2	0.00515464	18092	PARP10,SNAI2
GO:BP	neuron projection extension involved in neuron projection guidance	GO:1902284	1	0	37	388	2	0.00515464	18092	WNT5A,SEMA3B
GO:BP	semaphorin-plexin signaling pathway involved in neuron projection guidance	GO:1902285	1	0	13	388	1	0.00257732	18092	PLXNB3
GO:BP	semaphorin-plexin signaling pathway involved in axon guidance	GO:1902287	1	0	12	388	1	0.00257732	18092	PLXNB3
GO:BP	regulation of neutrophil activation	GO:1902563	1	0	14	388	3	0.00773196	18092	SYK,PTAFR,GRN
GO:BP	negative regulation of cellular response to vascular endothelial growth factor stimulus	GO:1902548	1	0	22	388	1	0.00257732	18092	DAB2IP
GO:BP	regulation of cellular response to vascular endothelial growth factor stimulus	GO:1902547	1	0	34	388	2	0.00515464	18092	TSPAN12,DAB2IP
GO:BP	positive regulation of intracellular signal transduction	GO:1902533	1	0	1054	388	32	0.0824742	18092	TREM2,WNT5A,WNT7A,ADCYAP1R1,ERN2,TRIM8,PYHIN1,SYK,HIC1,TRIM22,FGF18,TLR3,EPHA4,PDE6G,UNC5B,APOE,WNT11,NUPR1,BBC3,VANGL2,GPX1,ADRB2,PMAIP1,GDF15,GLIPR2,CASP10,SLC9A3R1,PIM2,TRAF4,EDA2R,GADD45A,DAB2IP
GO:BP	regulation of organelle transport along microtubule	GO:1902513	1	0	11	388	1	0.00257732	18092	FEZ1
GO:BP	regulation of apoptotic DNA fragmentation	GO:1902510	1	0	13	388	1	0.00257732	18092	APAF1
GO:BP	chloride transmembrane transport	GO:1902476	1	0	96	388	3	0.00773196	18092	FXYD3,GABRD,APOL1
GO:BP	L-alpha-amino acid transmembrane transport	GO:1902475	1	0	62	388	1	0.00257732	18092	RGS2
GO:BP	regulation of organelle assembly	GO:1902115	1	0	194	388	3	0.00773196	18092	FEZ1,NOTO,NUPR1
GO:BP	regulation of protein localization to synapse	GO:1902473	1	0	27	388	4	0.0103093	18092	TYROBP,WNT5A,WNT7A,MAPT
GO:BP	protein localization to cell junction	GO:1902414	1	0	119	388	5	0.0128866	18092	TYROBP,WNT5A,WNT7A,GRIN2C,MAPT
GO:BP	signal transduction involved in mitotic DNA integrity checkpoint	GO:1902403	1	0	61	388	6	0.0154639	18092	BTG2,MDM2,PLK3,SFN,GADD45A,RBM38
GO:BP	signal transduction involved in mitotic DNA damage checkpoint	GO:1902402	1	0	61	388	6	0.0154639	18092	BTG2,MDM2,PLK3,SFN,GADD45A,RBM38
GO:BP	intracellular signal transduction involved in G1 DNA damage checkpoint	GO:1902400	1	0	59	388	6	0.0154639	18092	BTG2,MDM2,PLK3,SFN,GADD45A,RBM38
GO:BP	negative regulation of mRNA catabolic process	GO:1902373	1	0	61	388	2	0.00515464	18092	RBM38,YBX3
GO:BP	negative regulation of RNA catabolic process	GO:1902369	1	0	71	388	2	0.00515464	18092	RBM38,YBX3
GO:BP	negative regulation of sodium ion transmembrane transport	GO:1902306	1	0	13	388	1	0.00257732	18092	SLC9A3R1
GO:BP	regulation of sodium ion transmembrane transport	GO:1902305	1	0	64	388	5	0.0128866	18092	FGF13,FXYD3,SCN3B,SLC9A3R1,GPD1L
GO:BP	negative regulation of amyloid-beta formation	GO:1902430	1	0	27	388	1	0.00257732	18092	APOE
GO:BP	positive regulation of mitochondrial membrane permeability involved in apoptotic process	GO:1902110	1	0	64	388	4	0.0103093	18092	BBC3,PMAIP1,SFN,BAK1
GO:BP	regulation of mitochondrial membrane permeability involved in apoptotic process	GO:1902108	1	0	70	388	4	0.0103093	18092	BBC3,PMAIP1,SFN,BAK1
GO:BP	positive regulation of leukocyte differentiation	GO:1902107	1	0	160	388	5	0.0128866	18092	TYROBP,SYK,INPP5D,SOCS1,TMEM64
GO:BP	regulation of protein acetylation	GO:1901983	1	0	77	388	1	0.00257732	18092	SNAI2
GO:BP	positive regulation of inward rectifier potassium channel activity	GO:1901980	1	0	2	388	1	0.00257732	18092	TREM2
GO:BP	regulation of inward rectifier potassium channel activity	GO:1901979	1	0	8	388	1	0.00257732	18092	TREM2
GO:BP	positive regulation of cell junction assembly	GO:1901890	1	0	104	388	2	0.00515464	18092	WNT7A,WNT4
GO:BP	negative regulation of cell junction assembly	GO:1901889	1	0	36	388	2	0.00515464	18092	WNT5A,APOD
GO:BP	regulation of cell junction assembly	GO:1901888	1	0	209	388	8	0.0206186	18092	RHOD,WNT5A,WNT7A,WNT4,NTN1,SNAI2,APOD,LDB1
GO:BP	positive regulation of protein depolymerization	GO:1901881	1	0	20	388	2	0.00515464	18092	VIL1,PLEK
GO:BP	negative regulation of protein depolymerization	GO:1901880	1	0	74	388	4	0.0103093	18092	FGF13,VIL1,TMOD2,MID1IP1
GO:BP	positive regulation of protein acetylation	GO:1901985	1	0	45	388	1	0.00257732	18092	SNAI2
GO:BP	regulation of protein depolymerization	GO:1901879	1	0	91	388	5	0.0128866	18092	FGF13,VIL1,PLEK,TMOD2,MID1IP1
GO:BP	regulation of muscle tissue development	GO:1901861	1	0	45	388	2	0.00515464	18092	SIRT2,YBX3
GO:BP	negative regulation of high voltage-gated calcium channel activity	GO:1901842	1	0	6	388	1	0.00257732	18092	RRAD
GO:BP	regulation of high voltage-gated calcium channel activity	GO:1901841	1	0	15	388	1	0.00257732	18092	RRAD
GO:BP	positive regulation of proteasomal protein catabolic process	GO:1901800	1	0	108	388	8	0.0206186	18092	TREM2,MDM2,NUPR1,PLK3,SIRT2,RNF19B,DAB2IP,FBXO22
GO:BP	negative regulation of proteasomal protein catabolic process	GO:1901799	1	0	53	388	1	0.00257732	18092	LAMP3
GO:BP	positive regulation of signal transduction by p53 class mediator	GO:1901798	1	0	24	388	3	0.00773196	18092	PYHIN1,HIC1,PMAIP1
GO:BP	negative regulation of signal transduction by p53 class mediator	GO:1901797	1	0	34	388	3	0.00773196	18092	MDM2,SNAI2,RRM2B
GO:BP	regulation of signal transduction by p53 class mediator	GO:1901796	1	0	184	388	9	0.0231959	18092	PYHIN1,HIC1,TP53INP1,MDM2,SNAI2,PMAIP1,PLK3,RRM2B,PRKAB1
GO:BP	negative regulation of muscle tissue development	GO:1901862	1	0	11	388	2	0.00515464	18092	SIRT2,YBX3
GO:BP	leukotriene A4 metabolic process	GO:1901751	1	0	2	388	1	0.00257732	18092	ALOX5
GO:BP	regulation of cell cycle phase transition	GO:1901987	1	0	491	388	10	0.0257732	18092	TM4SF5,BTG2,MDM2,PINX1,PLK3,SFN,SIRT2,PSMB8,GADD45A,RBM38
GO:BP	positive regulation of cell cycle phase transition	GO:1901989	1	0	109	388	1	0.00257732	18092	MDM2
GO:BP	negative regulation of leukocyte differentiation	GO:1902106	1	0	108	388	5	0.0128866	18092	CEACAM1,INPP5D,TLR3,SOCS1,IRF1
GO:BP	regulation of leukocyte differentiation	GO:1902105	1	0	292	388	8	0.0206186	18092	TYROBP,SYK,CEACAM1,INPP5D,TLR3,SOCS1,IRF1,TMEM64
GO:BP	response to salt	GO:1902074	1	0	19	388	1	0.00257732	18092	NEFL
GO:BP	positive regulation of sphingolipid mediated signaling pathway	GO:1902070	1	0	1	388	1	0.00257732	18092	KLF14
GO:BP	regulation of sphingolipid mediated signaling pathway	GO:1902068	1	0	1	388	1	0.00257732	18092	KLF14
GO:BP	positive regulation of extrinsic apoptotic signaling pathway via death domain receptors	GO:1902043	1	0	15	388	2	0.00515464	18092	PMAIP1,ATF3
GO:BP	negative regulation of extrinsic apoptotic signaling pathway via death domain receptors	GO:1902042	1	0	41	388	2	0.00515464	18092	FAS,GPX1
GO:BP	regulation of extrinsic apoptotic signaling pathway via death domain receptors	GO:1902041	1	0	61	388	4	0.0103093	18092	FAS,GPX1,PMAIP1,ATF3
GO:BP	negative regulation of cell cycle phase transition	GO:1901988	1	0	274	388	8	0.0206186	18092	BTG2,MDM2,PINX1,PLK3,SFN,PSMB8,GADD45A,RBM38
GO:BP	regulation of hematopoietic stem cell differentiation	GO:1902036	1	0	76	388	2	0.00515464	18092	PSMB8,LDB1
GO:BP	negative regulation of translation in response to endoplasmic reticulum stress	GO:1902010	1	0	1	388	1	0.00257732	18092	SESN2
GO:BP	positive regulation of amyloid-beta formation	GO:1902004	1	0	21	388	1	0.00257732	18092	EPHA4
GO:BP	regulation of amyloid-beta formation	GO:1902003	1	0	47	388	2	0.00515464	18092	EPHA4,APOE
GO:BP	fatty acid transmembrane transport	GO:1902001	1	0	51	388	1	0.00257732	18092	MID1IP1
GO:BP	toxin transport	GO:1901998	1	0	43	388	1	0.00257732	18092	DNAJC17
GO:BP	positive regulation of mitotic cell cycle phase transition	GO:1901992	1	0	91	388	1	0.00257732	18092	MDM2
GO:BP	negative regulation of mitotic cell cycle phase transition	GO:1901991	1	0	255	388	8	0.0206186	18092	BTG2,MDM2,PINX1,PLK3,SFN,PSMB8,GADD45A,RBM38
GO:BP	regulation of mitotic cell cycle phase transition	GO:1901990	1	0	450	388	10	0.0257732	18092	TM4SF5,BTG2,MDM2,PINX1,PLK3,SFN,SIRT2,PSMB8,GADD45A,RBM38
GO:BP	regulation of cilium assembly	GO:1902017	1	0	59	388	1	0.00257732	18092	NOTO
GO:BP	positive regulation of protein insertion into mitochondrial membrane involved in apoptotic signaling pathway	GO:1900740	1	0	27	388	3	0.00773196	18092	BBC3,PMAIP1,SFN
GO:BP	response to acrylamide	GO:1903937	1	0	2	388	1	0.00257732	18092	NEFL
GO:BP	regulation of anion transmembrane transport	GO:1903959	1	0	121	388	3	0.00773196	18092	PTAFR,SORBS1,RGS2
GO:BP	regulation of actin cytoskeleton reorganization	GO:2000249	1	0	41	388	1	0.00257732	18092	RHOD
GO:BP	positive regulation of reproductive process	GO:2000243	1	0	86	388	4	0.0103093	18092	WNT5A,WNT4,PTAFR,SIRT2
GO:BP	negative regulation of reproductive process	GO:2000242	1	0	62	388	2	0.00515464	18092	WNT5A,WNT4
GO:BP	regulation of reproductive process	GO:2000241	1	0	176	388	7	0.0180412	18092	UMODL1,WNT5A,WNT4,PTAFR,GDF9,NUPR1,SIRT2
GO:BP	negative regulation of testosterone biosynthetic process	GO:2000225	1	0	2	388	1	0.00257732	18092	WNT4
GO:BP	regulation of testosterone biosynthetic process	GO:2000224	1	0	3	388	1	0.00257732	18092	WNT4
GO:BP	regulation of anoikis	GO:2000209	1	0	25	388	1	0.00257732	18092	SNAI2
GO:BP	regulation of female gonad development	GO:2000194	1	0	7	388	2	0.00515464	18092	GDF9,NUPR1
GO:BP	regulation of fatty acid transport	GO:2000191	1	0	56	388	1	0.00257732	18092	SYK
GO:BP	negative regulation of blood vessel morphogenesis	GO:2000181	1	0	165	388	5	0.0128866	18092	ANGPT4,WNT4,ALOX5,GADD45A,DAB2IP
GO:BP	negative regulation of androgen biosynthetic process	GO:2000180	1	0	1	388	1	0.00257732	18092	WNT4
GO:BP	regulation of neural precursor cell proliferation	GO:2000177	1	0	95	388	5	0.0128866	18092	WNT5A,SLC6A4,BTG2,SPINT1,SIRT2
GO:BP	positive regulation of cell motility	GO:2000147	1	0	600	388	20	0.0515464	18092	TREM2,VIL1,RHOD,ANGPT4,WNT5A,WNT7A,NTN1,PGF,PTAFR,FGF18,MDM2,SNAI2,DOCK8,WNT11,CTSH,SEMA3B,GLIPR2,STAT5A,DAB2IP,GRN
GO:BP	negative regulation of cell motility	GO:2000146	1	0	372	388	15	0.0386598	18092	EPPK1,ANGPT4,PLXNB3,WNT4,TP53INP1,WDR63,APOE,APOD,WNT11,NOV,TBXA2R,SLC9A3R1,RAP2B,GADD45A,DAB2IP
GO:BP	regulation of cell motility	GO:2000145	1	0	1076	388	36	0.0927835	18092	TREM2,VIL1,EPPK1,RHOD,ANGPT4,WNT5A,WNT7A,CEACAM1,PLXNB3,WNT4,TP53INP1,NTN1,PGF,PTAFR,FGF18,WDR63,MDM2,SNAI2,APOE,APOD,DOCK8,WNT11,BEX4,CTSH,CAMK2B,NOV,SEMA3B,TBXA2R,GLIPR2,SLC9A3R1,STAT5A,RAP2B,GADD45A,DAB2IP,LDB1,GRN
GO:BP	positive regulation of DNA-templated transcription, initiation	GO:2000144	1	0	37	388	1	0.00257732	18092	NKX2-5
GO:BP	regulation of DNA-templated transcription, initiation	GO:2000142	1	0	45	388	1	0.00257732	18092	NKX2-5
GO:BP	positive regulation of feeding behavior	GO:2000253	1	0	10	388	1	0.00257732	18092	SGIP1
GO:BP	positive regulation of signaling receptor activity	GO:2000273	1	0	38	388	2	0.00515464	18092	ARC,ADRB2
GO:BP	regulation of DNA biosynthetic process	GO:2000278	1	0	113	388	2	0.00515464	18092	PINX1,PARP3
GO:BP	negative regulation of DNA biosynthetic process	GO:2000279	1	0	42	388	2	0.00515464	18092	PINX1,PARP3
GO:BP	negative regulation of T cell migration	GO:2000405	1	0	6	388	1	0.00257732	18092	APOD
GO:BP	regulation of T cell migration	GO:2000404	1	0	44	388	3	0.00773196	18092	WNT5A,APOD,DOCK8
GO:BP	positive regulation of lymphocyte migration	GO:2000403	1	0	38	388	2	0.00515464	18092	WNT5A,DOCK8
GO:BP	negative regulation of lymphocyte migration	GO:2000402	1	0	14	388	1	0.00257732	18092	APOD
GO:BP	regulation of lymphocyte migration	GO:2000401	1	0	63	388	3	0.00773196	18092	WNT5A,APOD,DOCK8
GO:BP	positive regulation of lamellipodium morphogenesis	GO:2000394	1	0	7	388	1	0.00257732	18092	VIL1
GO:BP	regulation of lamellipodium morphogenesis	GO:2000392	1	0	11	388	1	0.00257732	18092	VIL1
GO:BP	positive regulation of reactive oxygen species metabolic process	GO:2000379	1	0	107	388	5	0.0128866	18092	TYROBP,SYK,MAPT,ASS1,GADD45A
GO:BP	negative regulation of G1/S transition of mitotic cell cycle	GO:2000134	1	0	128	388	6	0.0154639	18092	BTG2,MDM2,PLK3,SFN,GADD45A,RBM38
GO:BP	negative regulation of reactive oxygen species metabolic process	GO:2000378	1	0	70	388	2	0.00515464	18092	CRYAB,SIRT2
GO:BP	regulation of ovarian follicle development	GO:2000354	1	0	6	388	1	0.00257732	18092	UMODL1
GO:BP	positive regulation of CD40 signaling pathway	GO:2000350	1	0	1	388	1	0.00257732	18092	TREM2
GO:BP	regulation of CD40 signaling pathway	GO:2000348	1	0	6	388	1	0.00257732	18092	TREM2
GO:BP	negative regulation of hepatocyte proliferation	GO:2000346	1	0	4	388	1	0.00257732	18092	CEACAM1
GO:BP	regulation of hepatocyte proliferation	GO:2000345	1	0	16	388	2	0.00515464	18092	CEACAM1,SULF2
GO:BP	regulation of AMPA receptor activity	GO:2000311	1	0	27	388	2	0.00515464	18092	ARC,ADRB2
GO:BP	regulation of NMDA receptor activity	GO:2000310	1	0	37	388	1	0.00257732	18092	NEFL
GO:BP	regulation of synaptic vesicle exocytosis	GO:2000300	1	0	69	388	2	0.00515464	18092	WNT7A,SEPT5
GO:BP	regulation of reactive oxygen species metabolic process	GO:2000377	1	0	205	388	10	0.0257732	18092	TYROBP,BCO2,CRYAB,SYK,ALOX5,MAPT,ASS1,GCH1,SIRT2,GADD45A
GO:BP	positive regulation of T cell migration	GO:2000406	1	0	31	388	2	0.00515464	18092	WNT5A,DOCK8
GO:BP	regulation of removal of superoxide radicals	GO:2000121	1	0	8	388	1	0.00257732	18092	GCH1
GO:BP	negative regulation of cellular macromolecule biosynthetic process	GO:2000113	1	0	1656	388	41	0.10567	18092	KLF11,ETV7,MAEL,ZFP90,SCGB1A1,WNT5A,ERN2,CRYAB,WNT4,HIC1,ITM2A,PDE2A,ACER2,BTG2,NOTO,HAND1,MDM2,IFI16,PINX1,SNAI2,DNAJC17,WNT11,NKX2-5,PRDM13,RPL13A,EOMES,PLK3,ATF3,SESN2,HES6,SIRT2,IRF1,PARP3,NOTCH3,RGS2,GADD45A,PPM1D,ENC1,DAB2IP,LDB1,YBX3
GO:BP	vascular associated smooth muscle cell proliferation	GO:1990874	1	0	86	388	2	0.00515464	18092	CNN1,MDM2
GO:BP	cellular response to chemokine	GO:1990869	1	0	97	388	2	0.00515464	18092	TREM2,DOCK8
GO:BP	response to chemokine	GO:1990868	1	0	97	388	2	0.00515464	18092	TREM2,DOCK8
GO:BP	adaptive thermogenesis	GO:1990845	1	0	156	388	6	0.0154639	18092	PLCL2,SYK,ELOVL3,ACHE,ADRB2,PRKAB1
GO:BP	cellular response to leukemia inhibitory factor	GO:1990830	1	0	99	388	2	0.00515464	18092	ABCG4,LAPTM5
GO:BP	response to leukemia inhibitory factor	GO:1990823	1	0	100	388	2	0.00515464	18092	ABCG4,LAPTM5
GO:BP	response to water-immersion restraint stress	GO:1990785	1	0	3	388	1	0.00257732	18092	MDM2
GO:BP	protein localization to cell periphery	GO:1990778	1	0	345	388	10	0.0257732	18092	FGF13,TREM2,VIL1,SCN3B,GRIN2C,ZDHHC22,ABCA12,SORBS1,VAMP8,SLC9A3R1
GO:BP	cellular detoxification	GO:1990748	1	0	113	388	8	0.0206186	18092	TP53INP1,SESN1,APOE,GPX1,SESN2,GCH1,PXDN,GPX3
GO:BP	conditioned place preference	GO:1990708	1	0	3	388	1	0.00257732	18092	OPRL1
GO:BP	vesicle fusion with endoplasmic reticulum-Golgi intermediate compartment (ERGIC) membrane	GO:1990668	1	0	6	388	1	0.00257732	18092	TAP1
GO:BP	potassium ion import across plasma membrane	GO:1990573	1	0	48	388	2	0.00515464	18092	KCNK9,KCNJ12
GO:BP	UDP-N-acetylglucosamine transmembrane transport	GO:1990569	1	0	6	388	1	0.00257732	18092	SLC35D1
GO:BP	mitochondrial transmembrane transport	GO:1990542	1	0	110	388	1	0.00257732	18092	MID1IP1
GO:BP	bone regeneration	GO:1990523	1	0	4	388	1	0.00257732	18092	NOV
GO:BP	positive regulation of transcription from RNA polymerase II promoter in response to endoplasmic reticulum stress	GO:1990440	1	0	12	388	1	0.00257732	18092	ATF3
GO:BP	cellular response to brain-derived neurotrophic factor stimulus	GO:1990416	1	0	10	388	1	0.00257732	18092	MAPT
GO:BP	response to psychosocial stress	GO:1990911	1	0	4	388	1	0.00257732	18092	ADRB2
GO:BP	response to amino acid starvation	GO:1990928	1	0	49	388	4	0.0103093	18092	SESN1,FAS,ATF3,SESN2
GO:BP	regulation of protein localization to cell surface	GO:2000008	1	0	40	388	3	0.00773196	18092	TYROBP,ABCA12,GPD1L
GO:BP	positive regulation of protein localization to cell surface	GO:2000010	1	0	17	388	3	0.00773196	18092	TYROBP,ABCA12,GPD1L
GO:BP	regulation of cellular macromolecule biosynthetic process	GO:2000112	1	0	4038	388	82	0.21134	18092	RGS14,KLF11,KLF14,ETV7,MAEL,ZFP90,SCGB1A1,POU3F2,EVX1,WNT5A,WNT7A,ERN2,TRIM8,POU3F1,CRYAB,PYHIN1,SYK,WNT4,HIC1,TRIM22,NGFR,ITM2A,TP53INP1,PDE2A,MAFA,PTAFR,ACER2,BTG2,GRHL3,TLR3,NOTO,HAND1,PARP10,MDM2,CRABP2,IFI16,PINX1,SNAI2,APOE,DNAJC17,WNT11,NKX2-5,SORBS1,PRDM13,NUPR1,KRBA1,RPL13A,PPP1R3G,KLF9,ANKRA2,DMRTA1,ADRB2,EOMES,PLK3,ATF3,SESN2,ABHD14B,SERTAD1,HES6,CALCOCO1,IRF5,PIM2,SIRT2,IRF1,PARP3,MLF…
GO:BP	positive regulation of leukocyte apoptotic process	GO:2000108	1	0	32	388	2	0.00515464	18092	WNT5A,BBC3
GO:BP	negative regulation of leukocyte apoptotic process	GO:2000107	1	0	49	388	1	0.00257732	18092	DOCK8
GO:BP	regulation of leukocyte apoptotic process	GO:2000106	1	0	89	388	3	0.00773196	18092	WNT5A,DOCK8,BBC3
GO:BP	negative regulation of smooth muscle cell-matrix adhesion	GO:2000098	1	0	2	388	1	0.00257732	18092	APOD
GO:BP	regulation of smooth muscle cell-matrix adhesion	GO:2000097	1	0	3	388	1	0.00257732	18092	APOD
GO:BP	positive regulation of cortisol biosynthetic process	GO:2000066	1	0	1	388	1	0.00257732	18092	WNT4
GO:BP	regulation of cortisol biosynthetic process	GO:2000064	1	0	7	388	1	0.00257732	18092	WNT4
GO:BP	regulation of establishment of cell polarity	GO:2000114	1	0	22	388	1	0.00257732	18092	DOCK8
GO:BP	positive regulation of ubiquitin-dependent protein catabolic process	GO:2000060	1	0	105	388	7	0.0180412	18092	PYHIN1,MDM2,LAPTM5,PLK3,SIRT2,RNF19B,FBXO22
GO:BP	positive regulation of non-canonical Wnt signaling pathway	GO:2000052	1	0	15	388	1	0.00257732	18092	WNT5A
GO:BP	regulation of non-canonical Wnt signaling pathway	GO:2000050	1	0	26	388	1	0.00257732	18092	WNT5A
GO:BP	positive regulation of cell-cell adhesion mediated by cadherin	GO:2000049	1	0	11	388	1	0.00257732	18092	WNT5A
GO:BP	regulation of cell-cell adhesion mediated by cadherin	GO:2000047	1	0	21	388	1	0.00257732	18092	WNT5A
GO:BP	regulation of G1/S transition of mitotic cell cycle	GO:2000045	1	0	184	388	7	0.0180412	18092	TM4SF5,BTG2,MDM2,PLK3,SFN,GADD45A,RBM38
GO:BP	regulation of animal organ morphogenesis	GO:2000027	1	0	189	388	11	0.0283505	18092	WNT5A,WNT7A,WNT4,NGFR,CTHRC1,GRHL3,SNAI2,WNT11,SPRY1,VANGL2,PSMB8
GO:BP	negative regulation of male gonad development	GO:2000019	1	0	1	388	1	0.00257732	18092	WNT4
GO:BP	regulation of male gonad development	GO:2000018	1	0	10	388	1	0.00257732	18092	WNT4
GO:BP	regulation of ubiquitin-dependent protein catabolic process	GO:2000058	1	0	165	388	7	0.0180412	18092	PYHIN1,MDM2,LAPTM5,PLK3,SIRT2,RNF19B,FBXO22
GO:BP	regulation of apoptotic cell clearance	GO:2000425	1	0	10	388	1	0.00257732	18092	TREM2
GO:BP	positive regulation of apoptotic cell clearance	GO:2000427	1	0	8	388	1	0.00257732	18092	TREM2
GO:BP	positive regulation of excitatory postsynaptic potential	GO:2000463	1	0	28	388	2	0.00515464	18092	WNT7A,ADRB2
GO:BP	regulation of vasculogenesis	GO:2001212	1	0	17	388	1	0.00257732	18092	CEACAM1
GO:BP	positive regulation of osteoclast development	GO:2001206	1	0	5	388	1	0.00257732	18092	TYROBP
GO:BP	regulation of osteoclast development	GO:2001204	1	0	11	388	1	0.00257732	18092	TYROBP
GO:BP	negative regulation of CD8-positive, alpha-beta T cell activation	GO:2001186	1	0	5	388	1	0.00257732	18092	SOCS1
GO:BP	regulation of CD8-positive, alpha-beta T cell activation	GO:2001185	1	0	18	388	2	0.00515464	18092	SOCS1,IRF1
GO:BP	positive regulation of ATP biosynthetic process	GO:2001171	1	0	14	388	1	0.00257732	18092	TREM2
GO:BP	regulation of ATP biosynthetic process	GO:2001169	1	0	22	388	1	0.00257732	18092	TREM2
GO:BP	regulation of RNA biosynthetic process	GO:2001141	1	0	3569	388	73	0.188144	18092	RGS14,KLF11,KLF14,ETV7,MAEL,ZFP90,SCGB1A1,POU3F2,EVX1,WNT5A,WNT7A,ERN2,TRIM8,POU3F1,CRYAB,PYHIN1,SYK,WNT4,HIC1,TRIM22,NGFR,TP53INP1,PDE2A,MAFA,PTAFR,BTG2,GRHL3,TLR3,NOTO,HAND1,PARP10,MDM2,CRABP2,IFI16,SNAI2,APOE,DNAJC17,WNT11,NKX2-5,PRDM13,NUPR1,KRBA1,KLF9,ANKRA2,DMRTA1,ADRB2,EOMES,PLK3,ATF3,SESN2,ABHD14B,SERTAD1,HES6,CALCOCO1,IRF5,PIM2,SIRT2,IRF1,MLF2,PSMB8,TP53INP2,NOTCH3,STAT5A,MAPRE3,EDA2R,HO…
GO:BP	positive regulation of phospholipid transport	GO:2001140	1	0	10	388	1	0.00257732	18092	APOE
GO:BP	regulation of phospholipid transport	GO:2001138	1	0	11	388	1	0.00257732	18092	APOE
GO:BP	regulation of endocytic recycling	GO:2001135	1	0	12	388	1	0.00257732	18092	BVES
GO:BP	positive regulation of Rho guanyl-nucleotide exchange factor activity	GO:2001108	1	0	1	388	1	0.00257732	18092	EPHA4
GO:BP	reactive nitrogen species metabolic process	GO:2001057	1	0	91	388	2	0.00515464	18092	ASS1,GCH1
GO:BP	positive regulation of double-strand break repair via nonhomologous end joining	GO:2001034	1	0	16	388	1	0.00257732	18092	PARP3
GO:BP	regulation of double-strand break repair via nonhomologous end joining	GO:2001032	1	0	29	388	1	0.00257732	18092	PARP3
GO:BP	positive regulation of endothelial cell chemotaxis	GO:2001028	1	0	15	388	1	0.00257732	18092	FGF18
GO:BP	regulation of endothelial cell chemotaxis	GO:2001026	1	0	25	388	1	0.00257732	18092	FGF18
GO:BP	positive regulation of vasculogenesis	GO:2001214	1	0	12	388	1	0.00257732	18092	CEACAM1
GO:BP	regulation of neuron migration	GO:2001222	1	0	47	388	2	0.00515464	18092	CAMK2B,DAB2IP
GO:BP	positive regulation of neuron migration	GO:2001224	1	0	17	388	1	0.00257732	18092	DAB2IP
GO:BP	regulation of chloride transport	GO:2001225	1	0	11	388	1	0.00257732	18092	PTAFR
GO:BP	positive regulation of cysteine-type endopeptidase activity involved in apoptotic signaling pathway	GO:2001269	1	0	11	388	1	0.00257732	18092	FAS
GO:BP	regulation of cysteine-type endopeptidase activity involved in apoptotic signaling pathway	GO:2001267	1	0	17	388	1	0.00257732	18092	FAS
GO:BP	positive regulation of cation channel activity	GO:2001259	1	0	77	388	4	0.0103093	18092	TREM2,LRRC38,ARC,ADRB2
GO:BP	negative regulation of cation channel activity	GO:2001258	1	0	55	388	2	0.00515464	18092	OPRL1,RRAD
GO:BP	regulation of cation channel activity	GO:2001257	1	0	192	388	8	0.0206186	18092	FGF13,TREM2,LRRC38,ARC,OPRL1,RRAD,NEFL,ADRB2
GO:BP	positive regulation of chromosome organization	GO:2001252	1	0	170	388	1	0.00257732	18092	SNAI2
GO:BP	negative regulation of chromosome organization	GO:2001251	1	0	90	388	1	0.00257732	18092	PINX1
GO:BP	positive regulation of intrinsic apoptotic signaling pathway	GO:2001244	1	0	64	388	4	0.0103093	18092	NUPR1,BBC3,PMAIP1,SLC9A3R1
GO:BP	positive regulation of response to DNA damage stimulus	GO:2001022	1	0	112	388	4	0.0103093	18092	PYHIN1,HIC1,PMAIP1,PARP3
GO:BP	negative regulation of intrinsic apoptotic signaling pathway	GO:2001243	1	0	102	388	5	0.0128866	18092	MDM2,SNAI2,GPX1,RRM2B,YBX3
GO:BP	positive regulation of extrinsic apoptotic signaling pathway in absence of ligand	GO:2001241	1	0	11	388	1	0.00257732	18092	SRPX
GO:BP	negative regulation of extrinsic apoptotic signaling pathway in absence of ligand	GO:2001240	1	0	36	388	3	0.00773196	18092	COL2A1,UNC5B,SNAI2
GO:BP	regulation of extrinsic apoptotic signaling pathway in absence of ligand	GO:2001239	1	0	47	388	4	0.0103093	18092	COL2A1,UNC5B,SNAI2,SRPX
GO:BP	positive regulation of extrinsic apoptotic signaling pathway	GO:2001238	1	0	52	388	3	0.00773196	18092	PMAIP1,ATF3,SRPX
GO:BP	negative regulation of extrinsic apoptotic signaling pathway	GO:2001237	1	0	109	388	5	0.0128866	18092	COL2A1,UNC5B,SNAI2,FAS,GPX1
GO:BP	regulation of extrinsic apoptotic signaling pathway	GO:2001236	1	0	164	388	8	0.0206186	18092	COL2A1,UNC5B,SNAI2,FAS,GPX1,PMAIP1,ATF3,SRPX
GO:BP	negative regulation of apoptotic signaling pathway	GO:2001234	1	0	241	388	9	0.0231959	18092	COL2A1,WNT4,MDM2,UNC5B,SNAI2,FAS,GPX1,RRM2B,YBX3
GO:BP	regulation of apoptotic signaling pathway	GO:2001233	1	0	378	388	19	0.0489691	18092	COL2A1,WNT4,NGFR,MDM2,UNC5B,SNAI2,CTSH,NUPR1,FAS,BBC3,GPX1,PMAIP1,ATF3,SRPX,RRM2B,SLC9A3R1,APAF1,DAB2IP,YBX3
GO:BP	regulation of intrinsic apoptotic signaling pathway	GO:2001242	1	0	172	388	9	0.0231959	18092	MDM2,SNAI2,NUPR1,BBC3,GPX1,PMAIP1,RRM2B,SLC9A3R1,YBX3
GO:BP	negative regulation of response to DNA damage stimulus	GO:2001021	1	0	84	388	2	0.00515464	18092	MDM2,SNAI2
GO:BP	regulation of response to DNA damage stimulus	GO:2001020	1	0	234	388	7	0.0180412	18092	PYHIN1,HIC1,MDM2,SNAI2,MAPT,PMAIP1,PARP3
GO:BP	mesenchymal cell differentiation involved in renal system development	GO:2001012	1	0	8	388	1	0.00257732	18092	WNT4
GO:BP	negative regulation of motor neuron apoptotic process	GO:2000672	1	0	4	388	1	0.00257732	18092	CRLF1
GO:BP	regulation of motor neuron apoptotic process	GO:2000671	1	0	5	388	1	0.00257732	18092	CRLF1
GO:BP	negative regulation of sodium ion transmembrane transporter activity	GO:2000650	1	0	12	388	1	0.00257732	18092	SLC9A3R1
GO:BP	regulation of sodium ion transmembrane transporter activity	GO:2000649	1	0	54	388	5	0.0128866	18092	FGF13,FXYD3,SCN3B,SLC9A3R1,GPD1L
GO:BP	negative regulation of stem cell proliferation	GO:2000647	1	0	12	388	1	0.00257732	18092	SNAI2
GO:BP	positive regulation of receptor catabolic process	GO:2000646	1	0	7	388	2	0.00515464	18092	APOE,LAPTM5
GO:BP	regulation of receptor catabolic process	GO:2000644	1	0	11	388	2	0.00515464	18092	APOE,LAPTM5
GO:BP	regulation of CD8-positive, alpha-beta T cell proliferation	GO:2000564	1	0	8	388	1	0.00257732	18092	IRF1
GO:BP	regulation of transcription regulatory region DNA binding	GO:2000677	1	0	53	388	2	0.00515464	18092	HAND1,ENHO
GO:BP	positive regulation of endothelial cell chemotaxis to fibroblast growth factor	GO:2000546	1	0	4	388	1	0.00257732	18092	FGF18
GO:BP	positive regulation of T cell costimulation	GO:2000525	1	0	3	388	1	0.00257732	18092	EPHB6
GO:BP	regulation of T cell costimulation	GO:2000523	1	0	6	388	1	0.00257732	18092	EPHB6
GO:BP	positive regulation of CD4-positive, alpha-beta T cell activation	GO:2000516	1	0	36	388	1	0.00257732	18092	SOCS1
GO:BP	regulation of CD4-positive, alpha-beta T cell activation	GO:2000514	1	0	64	388	1	0.00257732	18092	SOCS1
GO:BP	positive regulation of cAMP-dependent protein kinase activity	GO:2000481	1	0	6	388	1	0.00257732	18092	ADRB2
GO:BP	regulation of cAMP-dependent protein kinase activity	GO:2000479	1	0	21	388	2	0.00515464	18092	ADRB2,SESN2
GO:BP	positive regulation of glycogen (starch) synthase activity	GO:2000467	1	0	5	388	1	0.00257732	18092	PPP1R3G
GO:BP	regulation of glycogen (starch) synthase activity	GO:2000465	1	0	9	388	1	0.00257732	18092	PPP1R3G
GO:BP	regulation of endothelial cell chemotaxis to fibroblast growth factor	GO:2000544	1	0	11	388	1	0.00257732	18092	FGF18
GO:BP	epithelium regeneration	GO:1990399	1	0	4	388	1	0.00257732	18092	EPPK1
GO:BP	negative regulation of transcription regulatory region DNA binding	GO:2000678	1	0	22	388	2	0.00515464	18092	HAND1,ENHO
GO:BP	positive regulation of stem cell differentiation	GO:2000738	1	0	18	388	1	0.00257732	18092	NKX2-5
GO:BP	positive regulation of AMPA receptor activity	GO:2000969	1	0	8	388	2	0.00515464	18092	ARC,ADRB2
GO:BP	regulation of progesterone secretion	GO:2000870	1	0	2	388	1	0.00257732	18092	GDF9
GO:BP	regulation of steroid hormone secretion	GO:2000831	1	0	19	388	1	0.00257732	18092	GDF9
GO:BP	regulation of heart morphogenesis	GO:2000826	1	0	12	388	2	0.00515464	18092	WNT5A,WNT11
GO:BP	regulation of behavioral fear response	GO:2000822	1	0	10	388	1	0.00257732	18092	APOE
GO:BP	negative regulation of anoikis	GO:2000811	1	0	18	388	1	0.00257732	18092	SNAI2
GO:BP	regulation of bicellular tight junction assembly	GO:2000810	1	0	28	388	1	0.00257732	18092	SNAI2
GO:BP	regulation of autophagosome assembly	GO:2000785	1	0	40	388	2	0.00515464	18092	FEZ1,NUPR1
GO:BP	regulation of stem cell differentiation	GO:2000736	1	0	117	388	3	0.00773196	18092	NKX2-5,PSMB8,LDB1
GO:BP	positive regulation of double-strand break repair	GO:2000781	1	0	41	388	1	0.00257732	18092	PARP3
GO:BP	positive regulation of proteasomal ubiquitin-dependent protein catabolic process involved in cellular response to hypoxia	GO:2000777	1	0	2	388	2	0.00515464	18092	PLK3,SIRT2
GO:BP	positive regulation of cellular senescence	GO:2000774	1	0	20	388	1	0.00257732	18092	YPEL3
GO:BP	regulation of cellular senescence	GO:2000772	1	0	53	388	1	0.00257732	18092	YPEL3
GO:BP	positive regulation of cytoplasmic translation	GO:2000767	1	0	12	388	1	0.00257732	18092	YBX3
GO:BP	negative regulation of cytoplasmic translation	GO:2000766	1	0	8	388	1	0.00257732	18092	RPL13A
GO:BP	regulation of cytoplasmic translation	GO:2000765	1	0	21	388	2	0.00515464	18092	RPL13A,YBX3
GO:BP	positive regulation of peptidyl-lysine acetylation	GO:2000758	1	0	33	388	1	0.00257732	18092	SNAI2
GO:BP	regulation of peptidyl-lysine acetylation	GO:2000756	1	0	62	388	1	0.00257732	18092	SNAI2
GO:BP	regulation of double-strand break repair	GO:2000779	1	0	89	388	1	0.00257732	18092	PARP3
GO:BP	hyaloid vascular plexus regression	GO:1990384	1	0	8	388	2	0.00515464	18092	SLC6A3,NINJ1
GO:BP	lipid transport across blood-brain barrier	GO:1990379	1	0	6	388	1	0.00257732	18092	APOE
GO:BP	gap junction-mediated intercellular transport	GO:1990349	1	0	6	388	1	0.00257732	18092	GJA3
GO:BP	cellular response to amyloid-beta	GO:1904646	1	0	44	388	4	0.0103093	18092	TREM2,NGFR,EPHA4,ADRB2
GO:BP	response to amyloid-beta	GO:1904645	1	0	55	388	4	0.0103093	18092	TREM2,NGFR,EPHA4,ADRB2
GO:BP	cellular response to 2,3,7,8-tetrachlorodibenzodioxine	GO:1904613	1	0	2	388	1	0.00257732	18092	PDE2A
GO:BP	response to 2,3,7,8-tetrachlorodibenzodioxine	GO:1904612	1	0	4	388	1	0.00257732	18092	PDE2A
GO:BP	negative regulation of protein import	GO:1904590	1	0	13	388	1	0.00257732	18092	APOD
GO:BP	regulation of protein import	GO:1904589	1	0	66	388	1	0.00257732	18092	APOD
GO:BP	positive regulation of microtubule binding	GO:1904528	1	0	6	388	1	0.00257732	18092	MAPRE3
GO:BP	regulation of microtubule binding	GO:1904526	1	0	10	388	1	0.00257732	18092	MAPRE3
GO:BP	positive regulation of lipophagy	GO:1904504	1	0	5	388	2	0.00515464	18092	ADRB2,SESN2
GO:BP	regulation of lipophagy	GO:1904502	1	0	5	388	2	0.00515464	18092	ADRB2,SESN2
GO:BP	negative regulation of iron ion import across plasma membrane	GO:1904439	1	0	1	388	1	0.00257732	18092	ISCU
GO:BP	regulation of iron ion import across plasma membrane	GO:1904438	1	0	4	388	1	0.00257732	18092	ISCU
[truncated: 3,619 more rows]

## Sheet: Table S6 down - AN vs Con
source	term_name	term_id	adjusted_p_value	negative_log10_of_adjusted_p_value	term_size	query_size	intersection_size	intersection_size/query_size	effective_domain_size	intersections	selected
GO:BP	sister chromatid segregation	GO:0000819	1.16614e-31	30.9332	189	328	43	0.131098	18092	DLGAP5,UBE2C,KIF18B,KIF14,NEK2,AURKB,TTK,NUF2,PRC1,CDC20,KIFC1,PLK1,CDC6,BUB1,KIF18A,ESCO2,CENPF,CDCA5,ESPL1,CDCA8,CENPE,NCAPH,NUSAP1,TOP2A,ZWINT,CCNB1,CENPK,MAD2L1,NCAPG2,NDC80,KIF23,TACC3,DSCC1,KIF22,SMC4,SMC2,FBXO5,INCENP,DSN1,KNSTRN,STAG1,PSRC1,SPDL1	1
GO:BP	mitotic sister chromatid segregation	GO:0000070	6.76001e-31	30.1701	161	328	40	0.121951	18092	DLGAP5,UBE2C,KIF18B,KIF14,NEK2,AURKB,TTK,NUF2,PRC1,CDC20,KIFC1,PLK1,CDC6,BUB1,KIF18A,CENPF,CDCA5,ESPL1,CDCA8,CENPE,NCAPH,NUSAP1,ZWINT,CCNB1,CENPK,MAD2L1,NCAPG2,NDC80,KIF23,TACC3,DSCC1,KIF22,SMC4,SMC2,FBXO5,INCENP,DSN1,KNSTRN,PSRC1,SPDL1	1
GO:BP	spindle organization	GO:0007051	4.96267e-22	21.3043	189	328	35	0.106707	18092	DLGAP5,MYBL2,ASPM,NEK2,AURKB,TTK,NUF2,PRC1,CDC20,KIFC1,PLK1,ESPL1,CENPE,KIF11,WDR62,TPX2,CCNB1,TUBB,STIL,AURKA,NDC80,KIF23,TACC3,POC1A,PCNT,FBXO5,INCENP,KNSTRN,CENPJ,STAG1,PSRC1,CEP72,HAUS8,HAUS6,MAP4	1
GO:BP	DNA-dependent DNA replication	GO:0006261	7.47116e-22	21.1266	164	328	33	0.10061	18092	RFC3,POLQ,CDC6,CDC45,BLM,ORC1,DBF4B,TRAIP,POLE2,MCM2,BRCA2,ORC6,E2F8,PRIM2,POLA1,MCM5,DNA2,DSCC1,GINS1,CHTF18,MCM6,FBXO5,GINS3,WDHD1,MCM3,CDK2,TIMELESS,MCM4,TOPBP1,POLA2,RFC2,POLE,HMGA1	1
GO:BP	microtubule cytoskeleton organization involved in mitosis	GO:1902850	1.42553e-19	18.846	150	328	30	0.0914634	18092	DLGAP5,MYBL2,NEK2,AURKB,TTK,NUF2,PRC1,CDC20,KIFC1,PLK1,SAPCD2,ESPL1,CENPE,KIF11,NUSAP1,WDR62,TPX2,CCNB1,MAD2L1,STIL,AURKA,NDC80,KIF23,TACC3,POC1A,PCNT,STAG1,PSRC1,SPDL1,MAP4	1
GO:BP	mitotic spindle organization	GO:0007052	2.63388e-16	15.5794	121	328	25	0.0762195	18092	DLGAP5,MYBL2,NEK2,AURKB,TTK,NUF2,PRC1,CDC20,KIFC1,PLK1,CENPE,KIF11,WDR62,TPX2,CCNB1,STIL,AURKA,NDC80,KIF23,TACC3,POC1A,PCNT,STAG1,PSRC1,MAP4	1
GO:BP	cell cycle DNA replication	GO:0044786	5.81925e-15	14.2351	65	328	19	0.0579268	18092	RFC3,CDC45,DBF4B,POLE2,MCM2,BRCA2,E2F8,PRIM2,POLA1,MCM5,DNA2,GINS1,MCM6,FBXO5,MCM3,MCM4,POLA2,RFC2,POLE	1
GO:BP	mitotic cell cycle checkpoint	GO:0007093	9.71532e-15	14.0125	169	328	27	0.0823171	18092	AURKB,TTK,CDC20,PLK1,CDC6,BUB1,CENPF,BLM,ORC1,FANCD2,CLSPN,E2F1,CDK1,TOP2A,ZWINT,CCNB1,MAD2L1,AURKA,NDC80,E2F8,ZWILCH,KNTC1,MDC1,CDK2,TOPBP1,SPDL1,PRKDC	1
GO:BP	DNA replication initiation	GO:0006270	3.35653e-14	13.4741	43	328	16	0.0487805	18092	CDC6,CDC45,ORC1,POLE2,MCM2,ORC6,PRIM2,POLA1,MCM5,MCM6,MCM3,CDK2,MCM4,TOPBP1,POLA2,POLE	1
GO:BP	metaphase/anaphase transition of mitotic cell cycle	GO:0007091	3.43069e-13	12.4646	58	328	17	0.0518293	18092	DLGAP5,UBE2C,AURKB,TTK,CDC20,PLK1,CDC6,BUB1,CENPF,ESPL1,CENPE,CCNB1,MAD2L1,NDC80,TACC3,FBXO5,SPDL1	1
GO:BP	metaphase/anaphase transition of cell cycle	GO:0044784	6.50784e-13	12.1866	60	328	17	0.0518293	18092	DLGAP5,UBE2C,AURKB,TTK,CDC20,PLK1,CDC6,BUB1,CENPF,ESPL1,CENPE,CCNB1,MAD2L1,NDC80,TACC3,FBXO5,SPDL1	1
GO:BP	nuclear DNA replication	GO:0033260	6.50784e-13	12.1866	60	328	17	0.0518293	18092	RFC3,CDC45,DBF4B,POLE2,MCM2,BRCA2,PRIM2,POLA1,MCM5,DNA2,GINS1,MCM6,MCM3,MCM4,POLA2,RFC2,POLE	1
GO:BP	regulation of mitotic sister chromatid separation	GO:0010965	6.50784e-13	12.1866	60	328	17	0.0518293	18092	DLGAP5,UBE2C,AURKB,TTK,CDC20,PLK1,CDC6,BUB1,CENPF,ESPL1,CENPE,CCNB1,MAD2L1,NDC80,TACC3,FBXO5,SPDL1	1
GO:BP	regulation of chromosome segregation	GO:0051983	7.04582e-13	12.1521	82	328	19	0.0579268	18092	DLGAP5,UBE2C,AURKB,TTK,CDC20,PLK1,CDC6,BUB1,CENPF,MKI67,ESPL1,CENPE,CCNB1,MAD2L1,NDC80,TACC3,FBXO5,RAD18,SPDL1	1
GO:BP	meiotic nuclear division	GO:0140013	1.36748e-12	11.8641	187	328	26	0.0792683	18092	ASPM,TTK,NUF2,CDC20,PLK1,BUB1,KIF18A,ESPL1,RAD51AP1,NCAPH,FANCD2,TOP2A,BRIP1,AURKA,BRCA2,NDC80,MND1,CDC25B,MASTL,SMC4,EREG,SMC2,FBXO5,INCENP,FIGNL1,CKS2	1
GO:BP	mitotic sister chromatid separation	GO:0051306	1.62081e-12	11.7903	63	328	17	0.0518293	18092	DLGAP5,UBE2C,AURKB,TTK,CDC20,PLK1,CDC6,BUB1,CENPF,ESPL1,CENPE,CCNB1,MAD2L1,NDC80,TACC3,FBXO5,SPDL1	1
GO:BP	regulation of chromosome separation	GO:1905818	3.83255e-12	11.4165	66	328	17	0.0518293	18092	DLGAP5,UBE2C,AURKB,TTK,CDC20,PLK1,CDC6,BUB1,CENPF,ESPL1,CENPE,CCNB1,MAD2L1,NDC80,TACC3,FBXO5,SPDL1	1
GO:BP	regulation of sister chromatid segregation	GO:0033045	3.83255e-12	11.4165	66	328	17	0.0518293	18092	DLGAP5,UBE2C,AURKB,TTK,CDC20,PLK1,CDC6,BUB1,CENPF,ESPL1,CENPE,CCNB1,MAD2L1,NDC80,TACC3,FBXO5,SPDL1	1
GO:BP	regulation of mitotic metaphase/anaphase transition	GO:0030071	4.26089e-12	11.3705	56	328	16	0.0487805	18092	DLGAP5,UBE2C,AURKB,TTK,CDC20,PLK1,CDC6,BUB1,CENPF,ESPL1,CENPE,CCNB1,MAD2L1,NDC80,FBXO5,SPDL1	1
GO:BP	regulation of metaphase/anaphase transition of cell cycle	GO:1902099	7.91678e-12	11.1015	58	328	16	0.0487805	18092	DLGAP5,UBE2C,AURKB,TTK,CDC20,PLK1,CDC6,BUB1,CENPF,ESPL1,CENPE,CCNB1,MAD2L1,NDC80,FBXO5,SPDL1	1
GO:BP	chromosome separation	GO:0051304	1.05806e-11	10.9755	94	328	19	0.0579268	18092	DLGAP5,UBE2C,AURKB,TTK,CDC20,PLK1,CDC6,BUB1,CENPF,ESPL1,CENPE,NCAPH,TOP2A,CCNB1,MAD2L1,NDC80,TACC3,FBXO5,SPDL1	1
GO:BP	metaphase plate congression	GO:0051310	2.53477e-11	10.5961	62	328	16	0.0487805	18092	KIF14,AURKB,NUF2,KIFC1,KIF18A,CENPF,CDCA5,CDCA8,CENPE,CCNB1,NDC80,KIF22,INCENP,PSRC1,CENPQ,SPDL1	1
GO:BP	establishment of chromosome localization	GO:0051303	1.22914e-10	9.9104	80	328	17	0.0518293	18092	DLGAP5,KIF14,AURKB,NUF2,KIFC1,KIF18A,CENPF,CDCA5,CDCA8,CENPE,CCNB1,NDC80,KIF22,INCENP,PSRC1,CENPQ,SPDL1	1
GO:BP	chromosome localization	GO:0050000	1.22914e-10	9.9104	80	328	17	0.0518293	18092	DLGAP5,KIF14,AURKB,NUF2,KIFC1,KIF18A,CENPF,CDCA5,CDCA8,CENPE,CCNB1,NDC80,KIF22,INCENP,PSRC1,CENPQ,SPDL1	1
GO:BP	regulation of mitotic nuclear division	GO:0007088	1.53998e-10	9.81248	108	328	19	0.0579268	18092	DLGAP5,NEK2,AURKB,TTK,CDC20,PLK1,BUB1,CENPF,MKI67,ESPL1,NUSAP1,CCNB1,MAD2L1,AURKA,NDC80,EREG,FBXO5,SPDL1,KIF20B	1
GO:BP	DNA integrity checkpoint	GO:0031570	5.28439e-10	9.277	164	328	22	0.0670732	18092	DTL,PLK1,CDC6,CDC45,BLM,ORC1,FANCD2,CLSPN,E2F1,CDK1,TOP2A,CCNB1,BRIP1,AURKA,E2F8,WDR76,DNA2,MDC1,CDK2,TIMELESS,TOPBP1,PRKDC	1
GO:BP	spindle assembly	GO:0051225	8.1771e-10	9.0874	118	328	19	0.0579268	18092	MYBL2,ASPM,NEK2,AURKB,PRC1,CDC20,KIFC1,PLK1,KIF11,TPX2,TUBB,AURKA,NDC80,KIF23,FBXO5,INCENP,STAG1,HAUS8,HAUS6	1
GO:BP	regulation of nuclear division	GO:0051783	1.31033e-09	8.88262	137	328	20	0.0609756	18092	DLGAP5,NEK2,AURKB,TTK,CDC20,PLK1,BUB1,CENPF,MKI67,ESPL1,RAD51AP1,NUSAP1,CCNB1,MAD2L1,AURKA,NDC80,EREG,FBXO5,SPDL1,KIF20B	1
GO:BP	regulation of cell division	GO:0051302	1.60053e-09	8.79574	173	328	22	0.0670732	18092	ASPM,KIF18B,KIF14,AURKB,CIT,PRC1,PLK1,CDC6,BLM,PLK4,AURKA,BRCA2,ORC6,E2F8,KIF23,CDC25B,EREG,RBL1,INCENP,PDGFD,NCOA3,KIF20B	1
GO:BP	mitotic metaphase plate congression	GO:0007080	3.03781e-09	8.51744	47	328	13	0.0396341	18092	KIF14,AURKB,NUF2,KIFC1,KIF18A,CDCA5,CDCA8,CENPE,CCNB1,NDC80,KIF22,PSRC1,SPDL1	1
GO:BP	regulation of DNA replication	GO:0006275	3.55581e-09	8.44906	112	328	18	0.054878	18092	RFC3,CDC6,ESCO2,BLM,DBF4B,CDK1,BRCA2,E2F8,GLI1,DNA2,DSCC1,CHTF18,EREG,FBXO5,CDK2,TIMELESS,RFC2,FAF1	1
GO:BP	DNA geometric change	GO:0032392	1.19506e-08	7.92261	120	328	18	0.054878	18092	RFC3,POLQ,ERCC6L,BLM,TOP2A,BRIP1,MCM2,MCM5,DNA2,DSCC1,CHTF18,MCM6,RTEL1-TNFRSF6B,HMGB2,MCM3,MCM4,RFC2,HMGA1	1
GO:BP	DNA duplex unwinding	GO:0032508	4.46189e-08	7.35048	113	328	17	0.0518293	18092	RFC3,POLQ,ERCC6L,BLM,TOP2A,BRIP1,MCM2,MCM5,DNA2,DSCC1,CHTF18,MCM6,RTEL1-TNFRSF6B,MCM3,MCM4,RFC2,HMGA1	1
GO:BP	centrosome cycle	GO:0007098	6.20327e-08	7.20738	132	328	18	0.054878	18092	NEK2,PLK1,KIF11,PLK4,XRCC2,CDK1,WDR62,STIL,AURKA,BRCA2,NDC80,POC1A,CENPJ,SASS6,CEP72,CDK2,HAUS8,HAUS6	1
GO:BP	negative regulation of mitotic metaphase/anaphase transition	GO:0045841	6.88485e-08	7.16211	37	328	11	0.0335366	18092	AURKB,TTK,CDC20,PLK1,BUB1,CENPF,CCNB1,MAD2L1,NDC80,FBXO5,SPDL1	1
GO:BP	negative regulation of metaphase/anaphase transition of cell cycle	GO:1902100	9.53433e-08	7.02071	38	328	11	0.0335366	18092	AURKB,TTK,CDC20,PLK1,BUB1,CENPF,CCNB1,MAD2L1,NDC80,FBXO5,SPDL1	1
GO:BP	negative regulation of mitotic sister chromatid separation	GO:2000816	1.30669e-07	6.88383	39	328	11	0.0335366	18092	AURKB,TTK,CDC20,PLK1,BUB1,CENPF,CCNB1,MAD2L1,NDC80,FBXO5,SPDL1	1
GO:BP	negative regulation of sister chromatid segregation	GO:0033046	1.30669e-07	6.88383	39	328	11	0.0335366	18092	AURKB,TTK,CDC20,PLK1,BUB1,CENPF,CCNB1,MAD2L1,NDC80,FBXO5,SPDL1	1
GO:BP	negative regulation of mitotic sister chromatid segregation	GO:0033048	1.30669e-07	6.88383	39	328	11	0.0335366	18092	AURKB,TTK,CDC20,PLK1,BUB1,CENPF,CCNB1,MAD2L1,NDC80,FBXO5,SPDL1	1
GO:BP	negative regulation of chromosome segregation	GO:0051985	1.77342e-07	6.75119	40	328	11	0.0335366	18092	AURKB,TTK,CDC20,PLK1,BUB1,CENPF,CCNB1,MAD2L1,NDC80,FBXO5,SPDL1	1
GO:BP	negative regulation of chromosome separation	GO:1905819	1.77342e-07	6.75119	40	328	11	0.0335366	18092	AURKB,TTK,CDC20,PLK1,BUB1,CENPF,CCNB1,MAD2L1,NDC80,FBXO5,SPDL1	1
GO:BP	microtubule organizing center organization	GO:0031023	2.41225e-07	6.61758	143	328	18	0.054878	18092	NEK2,PLK1,KIF11,PLK4,XRCC2,CDK1,WDR62,STIL,AURKA,BRCA2,NDC80,POC1A,CENPJ,SASS6,CEP72,CDK2,HAUS8,HAUS6	1
GO:BP	regulation of mitotic sister chromatid segregation	GO:0033047	3.1792e-07	6.49768	42	328	11	0.0335366	18092	AURKB,TTK,CDC20,PLK1,BUB1,CENPF,CCNB1,MAD2L1,NDC80,FBXO5,SPDL1	1
GO:BP	female meiotic nuclear division	GO:0007143	6.21474e-07	6.20658	34	328	10	0.0304878	18092	TTK,PLK1,NCAPH,TOP2A,AURKA,NDC80,CDC25B,MASTL,EREG,FBXO5	1
GO:BP	negative regulation of mitotic nuclear division	GO:0045839	7.182e-07	6.14375	45	328	11	0.0335366	18092	AURKB,TTK,CDC20,PLK1,BUB1,CENPF,CCNB1,MAD2L1,NDC80,FBXO5,SPDL1	1
GO:BP	spindle checkpoint	GO:0031577	8.56183e-07	6.06743	35	328	10	0.0304878	18092	AURKB,TTK,CDC20,PLK1,BUB1,CENPF,CCNB1,MAD2L1,NDC80,SPDL1	1
GO:BP	mitotic spindle checkpoint	GO:0071174	8.56183e-07	6.06743	35	328	10	0.0304878	18092	AURKB,TTK,CDC20,PLK1,BUB1,CENPF,CCNB1,MAD2L1,NDC80,SPDL1	1
GO:BP	mitotic spindle assembly checkpoint	GO:0007094	8.56183e-07	6.06743	35	328	10	0.0304878	18092	AURKB,TTK,CDC20,PLK1,BUB1,CENPF,CCNB1,MAD2L1,NDC80,SPDL1	1
GO:BP	spindle assembly checkpoint	GO:0071173	8.56183e-07	6.06743	35	328	10	0.0304878	18092	AURKB,TTK,CDC20,PLK1,BUB1,CENPF,CCNB1,MAD2L1,NDC80,SPDL1	1
GO:BP	cytokinesis	GO:0000910	9.63323e-07	6.01623	175	328	19	0.0579268	18092	KIF14,AURKB,CIT,PRC1,ANLN,PLK1,CDC6,ESPL1,CEP55,PLK4,NUSAP1,AURKA,BRCA2,E2F8,KIF23,CDC25B,INCENP,KIF20B,SEPT9	1
GO:BP	positive regulation of mitotic cell cycle	GO:0045931	1.11415e-06	5.95306	120	328	16	0.0487805	18092	DLGAP5,UBE2C,DTL,CDC6,CDC45,CDCA5,ESPL1,DBF4B,CDK1,CCNB1,BRCA2,CDC25B,PRKCA,RPTOR,CDC25A,FBXO5	1
GO:BP	regulation of cytokinesis	GO:0032465	1.25824e-06	5.90024	88	328	14	0.0426829	18092	KIF14,AURKB,CIT,PRC1,PLK1,CDC6,PLK4,AURKA,BRCA2,E2F8,KIF23,CDC25B,INCENP,KIF20B	1
GO:BP	negative regulation of chromosome organization	GO:2001251	1.71141e-06	5.76665	90	328	14	0.0426829	18092	AURKB,TTK,CDC20,PLK1,BUB1,CENPF,ESPL1,TOP2A,CCNB1,MAD2L1,MCM2,NDC80,FBXO5,SPDL1	1
GO:BP	positive regulation of mitotic cell cycle phase transition	GO:1901992	1.98985e-06	5.70118	91	328	14	0.0426829	18092	DLGAP5,UBE2C,DTL,CDC6,CDC45,CDCA5,ESPL1,DBF4B,CDK1,CCNB1,CDC25B,RPTOR,CDC25A,FBXO5	1
GO:BP	positive regulation of cell cycle phase transition	GO:1901989	2.48329e-06	5.60497	109	328	15	0.0457317	18092	DLGAP5,UBE2C,DTL,CDC6,CDC45,CDCA5,ESPL1,DBF4B,CDK1,CCNB1,CDC25B,GLI1,RPTOR,CDC25A,FBXO5	1
GO:BP	regulation of DNA-dependent DNA replication	GO:0090329	3.05834e-06	5.51451	51	328	11	0.0335366	18092	RFC3,BLM,DBF4B,BRCA2,E2F8,DSCC1,CHTF18,FBXO5,CDK2,TIMELESS,RFC2	1
GO:BP	mitotic DNA integrity checkpoint	GO:0044774	3.21779e-06	5.49244	111	328	15	0.0457317	18092	CDC6,BLM,ORC1,FANCD2,CLSPN,E2F1,CDK1,TOP2A,CCNB1,AURKA,E2F8,MDC1,CDK2,TOPBP1,PRKDC	1
GO:BP	negative regulation of nuclear division	GO:0051784	4.73914e-06	5.3243	53	328	11	0.0335366	18092	AURKB,TTK,CDC20,PLK1,BUB1,CENPF,CCNB1,MAD2L1,NDC80,FBXO5,SPDL1	1
GO:BP	double-strand break repair via homologous recombination	GO:0000724	1.10539e-05	4.95648	140	328	16	0.0487805	18092	POLQ,CDC45,BLM,RAD51AP1,XRCC2,MCM2,BRCA2,PARPBP,MCM5,MCM6,RTEL1-TNFRSF6B,MCM3,TIMELESS,FIGNL1,MCM4,SPIDR	1
GO:BP	recombinational repair	GO:0000725	1.36e-05	4.86646	142	328	16	0.0487805	18092	POLQ,CDC45,BLM,RAD51AP1,XRCC2,MCM2,BRCA2,PARPBP,MCM5,MCM6,RTEL1-TNFRSF6B,MCM3,TIMELESS,FIGNL1,MCM4,SPIDR	1
GO:BP	chromosome condensation	GO:0030261	1.99135e-05	4.70085	47	328	10	0.0304878	18092	CDCA5,NCAPH,NUSAP1,CDK1,TOP2A,CCNB1,NCAPG2,SMC4,SMC2,INCENP	1
GO:BP	DNA damage checkpoint	GO:0000077	4.39355e-05	4.35718	154	328	16	0.0487805	18092	DTL,PLK1,BLM,FANCD2,CLSPN,E2F1,CDK1,CCNB1,BRIP1,AURKA,E2F8,WDR76,MDC1,CDK2,TOPBP1,PRKDC	1
GO:BP	mitotic spindle assembly	GO:0090307	6.37326e-05	4.19564	67	328	11	0.0335366	18092	MYBL2,NEK2,AURKB,PRC1,CDC20,KIFC1,PLK1,KIF11,TPX2,KIF23,STAG1	1
GO:BP	anaphase-promoting complex-dependent catabolic process	GO:0031145	7.55024e-05	4.12204	84	328	12	0.0365854	18092	UBE2C,AURKB,CDC20,PLK1,CDK1,CCNB1,MAD2L1,AURKA,FBXO5,CDK2,UBE2S,PSMC5	1
GO:BP	centromere complex assembly	GO:0034508	0.000141439	3.84943	57	328	10	0.0304878	18092	DLGAP5,CENPI,CENPF,CENPE,CENPK,ITGB3BP,CENPM,MIS18BP1,MIS18A,CENPQ	1
GO:BP	meiosis I cell cycle process	GO:0061982	0.000237593	3.62417	131	328	14	0.0426829	18092	PLK1,ESPL1,RAD51AP1,FANCD2,TOP2A,BRIP1,AURKA,BRCA2,NDC80,MND1,CDC25B,CDC25A,FBXO5,CKS2	1
GO:BP	female gamete generation	GO:0007292	0.000264445	3.57767	153	328	15	0.0457317	18092	ASPM,TTK,PLK1,NCAPH,TOP2A,CCNB1,AURKA,BRCA2,NDC80,CDC25B,MASTL,DIAPH2,EREG,FBXO5,INHBB	1
GO:BP	ciliary basal body-plasma membrane docking	GO:0097711	0.000305632	3.5148	95	328	12	0.0365854	18092	NEK2,PLK1,PLK4,CDK1,TUBB,PCNT,CENPJ,CEP72,HAUS8,TUBB4B,HAUS6,TUBA4A	1
GO:BP	telomere maintenance	GO:0000723	0.000657651	3.182	164	328	15	0.0457317	18092	RFC3,NEK2,AURKB,EXO1,BLM,POLE2,BRCA2,PRIM2,POLA1,DNA2,RTEL1-TNFRSF6B,POLA2,RFC2,POLE,PRKDC	1
GO:BP	mitotic DNA damage checkpoint	GO:0044773	0.000835557	3.07802	104	328	12	0.0365854	18092	BLM,FANCD2,CLSPN,E2F1,CDK1,CCNB1,AURKA,E2F8,MDC1,CDK2,TOPBP1,PRKDC	1
GO:BP	cytoskeleton-dependent cytokinesis	GO:0061640	0.000928231	3.03234	105	328	12	0.0365854	18092	AURKB,CIT,PRC1,ANLN,PLK1,ESPL1,CEP55,NUSAP1,KIF23,INCENP,KIF20B,SEPT9	1
GO:BP	meiosis I	GO:0007127	0.00102024	2.9913	126	328	13	0.0396341	18092	PLK1,ESPL1,RAD51AP1,FANCD2,TOP2A,BRIP1,AURKA,BRCA2,NDC80,MND1,CDC25B,FBXO5,CKS2	1
GO:BP	protein localization to chromosome	GO:0034502	0.0014241	2.84646	90	328	11	0.0335366	18092	AURKB,TTK,PLK1,ESCO2,CDCA5,CDK1,BRCA2,NDC80,CENPQ,SPIDR,SPDL1	1
GO:BP	centrosome duplication	GO:0051298	0.00157457	2.80284	73	328	10	0.0304878	18092	PLK4,WDR62,STIL,BRCA2,NDC80,POC1A,CENPJ,SASS6,CEP72,CDK2	1
GO:BP	telomere organization	GO:0032200	0.00188666	2.72431	178	328	15	0.0457317	18092	RFC3,NEK2,AURKB,EXO1,BLM,POLE2,BRCA2,PRIM2,POLA1,DNA2,RTEL1-TNFRSF6B,POLA2,RFC2,POLE,PRKDC	1
GO:BP	mitotic cytokinesis	GO:0000281	0.00230549	2.63724	76	328	10	0.0304878	18092	CIT,PRC1,ANLN,PLK1,ESPL1,CEP55,NUSAP1,KIF23,INCENP,KIF20B	1
GO:BP	meiotic chromosome segregation	GO:0045132	0.00246599	2.60801	95	328	11	0.0335366	18092	TTK,NUF2,PLK1,BUB1,ESPL1,NCAPH,FANCD2,TOP2A,BRIP1,SMC4,SMC2	1
GO:BP	organelle localization by membrane tethering	GO:0140056	0.00806213	2.09355	175	328	14	0.0426829	18092	NEK2,PLK1,PLK4,CDK1,TUBB,PCNT,SNAP25,CENPJ,EXOC4,CEP72,HAUS8,TUBB4B,HAUS6,TUBA4A	1
GO:BP	negative regulation of cell cycle G2/M phase transition	GO:1902750	0.00967409	2.01439	109	328	11	0.0335366	18092	AURKB,DTL,PLK1,CDC6,BLM,ORC1,CLSPN,CDK1,AURKA,TOPBP1,PSMC5	1
GO:BP	nucleosome organization	GO:0034728	0.0127255	1.89533	182	328	14	0.0426829	18092	CENPI,ASF1B,CENPK,CHAF1A,MCM2,HMGB2,ITGB3BP,CENPM,MIS18BP1,MIS18A,CENPQ,ANP32E,HAT1,HMGA1	1
GO:BP	membrane docking	GO:0022406	0.0144377	1.8405	184	328	14	0.0426829	18092	NEK2,PLK1,PLK4,CDK1,TUBB,PCNT,SNAP25,CENPJ,EXOC4,CEP72,HAUS8,TUBB4B,HAUS6,TUBA4A	1
GO:BP	nucleosome assembly	GO:0006334	0.0227631	1.64277	142	328	12	0.0365854	18092	CENPI,ASF1B,CENPK,CHAF1A,MCM2,HMGB2,ITGB3BP,CENPM,MIS18BP1,MIS18A,CENPQ,HAT1	1
GO:BP	regulation of cyclin-dependent protein serine/threonine kinase activity	GO:0000079	0.0260476	1.58423	99	328	10	0.0304878	18092	PLK1,CDC6,BLM,CDKN2C,CCNB1,CDKN3,CKS1B,CDC25A,PSRC1,CKS2	1
GO:BP	chromatin assembly	GO:0031497	0.0280341	1.55231	195	328	14	0.0426829	18092	CENPI,ASF1B,CENPK,CHAF1A,MCM2,SUV39H1,HMGB2,ITGB3BP,CENPM,MIS18BP1,MIS18A,CENPQ,HAT1,HMGA1	1
GO:BP	DNA biosynthetic process	GO:0071897	0.0297045	1.52718	196	328	14	0.0426829	18092	RFC3,NEK2,AURKB,DTL,POLQ,CENPF,GREM1,POLE2,TK1,POLA1,DSCC1,CHTF18,RFC2,POLE	1
GO:BP	regulation of cyclin-dependent protein kinase activity	GO:1904029	0.0370026	1.43177	103	328	10	0.0304878	18092	PLK1,CDC6,BLM,CDKN2C,CCNB1,CDKN3,CKS1B,CDC25A,PSRC1,CKS2	1
GO:BP	cell cycle	GO:0007049	1.61087e-63	62.7929	1914	328	157	0.478659	18092	RFC3,DLGAP5,MYBL2,UBE2C,HMMR,ASPM,KIF18B,KIF14,NEK2,AURKB,DTL,RRM2,TTK,NUF2,CIT,PRC1,ANLN,CDC20,IQGAP3,KIFC1,ERCC6L,SKA1,EXO1,PLK1,CDC6,SAPCD2,BUB1,KIF18A,ESCO2,PBK,CENPF,CDC45,CDCA5,MKI67,ESPL1,CDCA8,CEP55,BLM,FAM64A,RAD51AP1,ORC1,DBF4B,CENPE,E2F2,KIF11,NCAPH,FANCD2,CLSPN,SPC24,PLK4,NUSAP1,E2F1,XRCC2,MELK,CDK1,CDCA3,WDR62,TOP2A,TPX2,ZWINT,CDKN2C,CCNB1,CENPK,TUBB,MAD2L1,NCAPG2,CHAF1A,POLE2,STIL,B…
GO:BP	mitotic cell cycle	GO:0000278	2.30347e-61	60.6376	1069	328	121	0.368902	18092	DLGAP5,MYBL2,UBE2C,HMMR,KIF18B,KIF14,NEK2,AURKB,DTL,RRM2,TTK,NUF2,CIT,PRC1,ANLN,CDC20,IQGAP3,KIFC1,SKA1,PLK1,CDC6,SAPCD2,BUB1,KIF18A,PBK,CENPF,CDC45,CDCA5,MKI67,ESPL1,CDCA8,CEP55,BLM,ORC1,DBF4B,CENPE,KIF11,NCAPH,FANCD2,CLSPN,PLK4,NUSAP1,E2F1,XRCC2,MELK,CDK1,WDR62,TOP2A,TPX2,ZWINT,CDKN2C,CCNB1,CENPK,TUBB,MAD2L1,NCAPG2,POLE2,STIL,MCM2,AURKA,TUBA1B,BRCA2,NDC80,ORC6,E2F8,KIF23,PRIM2,CDC25B,POLA1,MCM5…
GO:BP	mitotic cell cycle process	GO:1903047	2.4246e-59	58.6154	921	328	112	0.341463	18092	DLGAP5,MYBL2,UBE2C,HMMR,KIF18B,KIF14,NEK2,AURKB,DTL,RRM2,TTK,NUF2,CIT,PRC1,ANLN,CDC20,IQGAP3,KIFC1,PLK1,CDC6,SAPCD2,BUB1,KIF18A,CENPF,CDC45,CDCA5,MKI67,ESPL1,CDCA8,CEP55,BLM,ORC1,DBF4B,CENPE,KIF11,NCAPH,FANCD2,CLSPN,PLK4,NUSAP1,E2F1,MELK,CDK1,WDR62,TOP2A,TPX2,ZWINT,CDKN2C,CCNB1,CENPK,TUBB,MAD2L1,NCAPG2,POLE2,STIL,MCM2,AURKA,BRCA2,NDC80,ORC6,E2F8,KIF23,PRIM2,CDC25B,POLA1,MCM5,TACC3,PRKCA,DNA2,RPTO…
GO:BP	cell cycle process	GO:0022402	1.48846e-55	54.8273	1447	328	131	0.39939	18092	RFC3,DLGAP5,MYBL2,UBE2C,HMMR,ASPM,KIF18B,KIF14,NEK2,AURKB,DTL,RRM2,TTK,NUF2,CIT,PRC1,ANLN,CDC20,IQGAP3,KIFC1,PLK1,CDC6,SAPCD2,BUB1,KIF18A,ESCO2,CENPF,CDC45,CDCA5,MKI67,ESPL1,CDCA8,CEP55,BLM,RAD51AP1,ORC1,DBF4B,CENPE,KIF11,NCAPH,FANCD2,CLSPN,PLK4,NUSAP1,E2F1,XRCC2,MELK,CDK1,WDR62,TOP2A,TPX2,ZWINT,CDKN2C,CCNB1,CENPK,TUBB,MAD2L1,NCAPG2,POLE2,STIL,BRIP1,MCM2,AURKA,BRCA2,NDC80,ORC6,BARD1,MND1,E2F8,KIF…
GO:BP	cell division	GO:0051301	3.81564e-48	47.4184	626	328	86	0.262195	18092	UBE2C,ASPM,KIF18B,KIF14,NEK2,AURKB,NUF2,CIT,PRC1,ANLN,CDC20,KIFC1,ERCC6L,SKA1,PLK1,CDC6,SAPCD2,BUB1,CENPF,CDCA5,ESPL1,CDCA8,CEP55,BLM,FAM64A,CENPE,KIF11,NCAPH,SPC24,PLK4,NUSAP1,CDK1,CDCA3,TOP2A,TPX2,ZWINT,CCNB1,TUBB,MAD2L1,NCAPG2,BRIP1,AURKA,CDCA2,TUBA1B,BRCA2,NDC80,ORC6,E2F8,KIF23,CDC25B,MCM5,TACC3,ZWILCH,MASTL,KNTC1,SMC4,CKS1B,CDC25A,EREG,SMC2,FBXO5,ITGB3BP,EPB41L2,RBL1,INCENP,DSN1,KNSTRN,CENPJ…
GO:BP	nuclear division	GO:0000280	2.00664e-35	34.6975	451	328	64	0.195122	18092	DLGAP5,MYBL2,UBE2C,ASPM,KIF18B,KIF14,NEK2,AURKB,TTK,NUF2,PRC1,ANLN,CDC20,KIFC1,PLK1,CDC6,BUB1,KIF18A,CENPF,CDCA5,MKI67,ESPL1,CDCA8,RAD51AP1,CENPE,KIF11,NCAPH,FANCD2,NUSAP1,CDK1,TOP2A,TPX2,ZWINT,CCNB1,CENPK,MAD2L1,NCAPG2,BRIP1,AURKA,BRCA2,NDC80,MND1,KIF23,CDC25B,TACC3,PRKCA,DSCC1,MASTL,KNTC1,KIF22,SMC4,EREG,SMC2,FBXO5,INCENP,DSN1,KNSTRN,STAG1,PSRC1,FIGNL1,CKS2,UBE2S,SPDL1,KIF20B
GO:BP	organelle fission	GO:0048285	1.17534e-34	33.9298	500	328	66	0.20122	18092	DLGAP5,MYBL2,UBE2C,ASPM,KIF18B,KIF14,NEK2,AURKB,TTK,NUF2,PRC1,ANLN,CDC20,KIFC1,PLK1,CDC6,BUB1,KIF18A,CENPF,CDCA5,MKI67,ESPL1,CDCA8,RAD51AP1,CENPE,KIF11,NCAPH,FANCD2,NUSAP1,CDK1,TOP2A,TPX2,ZWINT,CCNB1,CENPK,MAD2L1,NCAPG2,BRIP1,AURKA,BRCA2,MTFR2,NDC80,MND1,KIF23,CDC25B,TACC3,PRKCA,DSCC1,MASTL,KNTC1,KIF22,SMC4,DNM1,EREG,SMC2,FBXO5,INCENP,DSN1,KNSTRN,STAG1,PSRC1,FIGNL1,CKS2,UBE2S,SPDL1,KIF20B
GO:BP	mitotic cell cycle phase transition	GO:0044772	6.92805e-34	33.1594	611	328	71	0.216463	18092	DLGAP5,UBE2C,HMMR,KIF14,NEK2,AURKB,DTL,RRM2,TTK,ANLN,CDC20,IQGAP3,PLK1,CDC6,BUB1,CENPF,CDC45,CDCA5,ESPL1,BLM,ORC1,DBF4B,CENPE,CLSPN,PLK4,E2F1,MELK,CDK1,TPX2,CDKN2C,CCNB1,TUBB,MAD2L1,POLE2,MCM2,AURKA,NDC80,ORC6,E2F8,PRIM2,CDC25B,POLA1,MCM5,TACC3,RPTOR,PCNT,DHFR,CDKN3,MASTL,KNTC1,MCM6,CDC25A,FBXO5,RBL1,MCM3,CENPJ,CEP72,CDK2,HAUS8,CKS2,MCM4,TOPBP1,POLA2,TUBB4B,UBE2S,SPDL1,HAUS6,POLE,TUBA4A,PRKDC,PSM…
GO:BP	mitotic nuclear division	GO:0140014	1.05364e-33	32.9773	300	328	53	0.161585	18092	DLGAP5,MYBL2,UBE2C,KIF18B,KIF14,NEK2,AURKB,TTK,NUF2,PRC1,ANLN,CDC20,KIFC1,PLK1,CDC6,BUB1,KIF18A,CENPF,CDCA5,MKI67,ESPL1,CDCA8,CENPE,KIF11,NCAPH,NUSAP1,CDK1,TPX2,ZWINT,CCNB1,CENPK,MAD2L1,NCAPG2,AURKA,NDC80,KIF23,TACC3,PRKCA,DSCC1,KNTC1,KIF22,SMC4,EREG,SMC2,FBXO5,INCENP,DSN1,KNSTRN,STAG1,PSRC1,UBE2S,SPDL1,KIF20B
GO:BP	cell cycle phase transition	GO:0044770	1.33699e-33	32.8739	658	328	73	0.222561	18092	DLGAP5,UBE2C,HMMR,KIF14,NEK2,AURKB,DTL,RRM2,TTK,ANLN,CDC20,IQGAP3,PLK1,CDC6,BUB1,CENPF,CDC45,CDCA5,ESPL1,BLM,ORC1,DBF4B,CENPE,CLSPN,PLK4,E2F1,MELK,CDK1,TPX2,CDKN2C,CCNB1,TUBB,MAD2L1,POLE2,MCM2,AURKA,NDC80,ORC6,E2F8,PRIM2,CDC25B,POLA1,MCM5,TACC3,GLI1,RPTOR,PCNT,DHFR,CDKN3,MASTL,KNTC1,MCM6,CDC25A,FBXO5,RBL1,MCM3,CENPJ,CEP72,CDK2,TIMELESS,HAUS8,CKS2,MCM4,TOPBP1,POLA2,TUBB4B,UBE2S,SPDL1,HAUS6,POLE,TU…
GO:BP	chromosome organization	GO:0051276	4.23905e-31	30.3727	1261	328	95	0.289634	18092	RFC3,DLGAP5,UBE2C,KIF18B,KIF14,NEK2,AURKB,TTK,NUF2,PRC1,CENPI,CDC20,POLQ,KIFC1,ERCC6L,ASF1B,EXO1,PLK1,CDC6,BUB1,KIF18A,ESCO2,CENPF,CDC45,CDCA5,MKI67,ESPL1,CDCA8,BLM,CENPE,NCAPH,FANCD2,NUSAP1,CDK1,ATAD2,TOP2A,HDAC4,ZWINT,CCNB1,PHF19,CENPK,MAD2L1,NCAPG2,CHAF1A,POLE2,BRIP1,MCM2,AURKA,BRCA2,NDC80,KIF23,PRIM2,POLA1,MCM5,TACC3,UHRF1,PRKCA,DNA2,TBL1X,DSCC1,KIF22,CHTF18,SMC4,MCM6,SMC2,FBXO5,SUV39H1,RTEL1…
GO:BP	chromosome segregation	GO:0007059	2.01857e-30	29.695	330	328	52	0.158537	18092	DLGAP5,UBE2C,KIF18B,KIF14,NEK2,AURKB,TTK,NUF2,PRC1,CDC20,KIFC1,SKA1,PLK1,CDC6,BUB1,KIF18A,ESCO2,CENPF,CDCA5,MKI67,ESPL1,CDCA8,CENPE,NCAPH,FANCD2,NUSAP1,TOP2A,ZWINT,CCNB1,CENPK,MAD2L1,NCAPG2,BRIP1,CDCA2,NDC80,KIF23,TACC3,DSCC1,KIF22,SMC4,SMC2,FBXO5,INCENP,DSN1,KNSTRN,RAD18,STAG1,PSRC1,MIS18A,CENPQ,SKA2,SPDL1
GO:BP	regulation of cell cycle	GO:0051726	3.08856e-29	28.5102	1246	328	92	0.280488	18092	DLGAP5,MYBL2,UBE2C,HMMR,ASPM,KIF14,NEK2,AURKB,DTL,RRM2,TTK,CIT,PRC1,ANLN,CDC20,PLK1,CDC6,BUB1,CENPF,CDC45,CDCA5,MKI67,ESPL1,BLM,RAD51AP1,ORC1,DBF4B,CENPE,E2F2,KIF11,FANCD2,CLSPN,PLK4,NUSAP1,E2F1,CDK1,TOP2A,TPX2,ZWINT,CDKN2C,CCNB1,TUBB,MAD2L1,STIL,BRIP1,AURKA,BRCA2,NDC80,BARD1,E2F8,KIF23,CDC25B,TACC3,WDR76,GLI1,PRKCA,DNA2,RPTOR,POC1A,PCNT,ZWILCH,CDKN3,MASTL,KNTC1,SND1,CKS1B,CDC25A,EREG,FBXO5,THBS1…
GO:BP	DNA replication	GO:0006260	4.4949e-29	28.3473	287	328	48	0.146341	18092	RFC3,DTL,RRM2,POLQ,EXO1,CDC6,ESCO2,CDC45,BLM,ORC1,DBF4B,CLSPN,CDK1,TRAIP,CHAF1A,POLE2,BRIP1,MCM2,BRCA2,ORC6,BARD1,E2F8,PRIM2,POLA1,MCM5,GLI1,DNA2,DSCC1,GINS1,CHTF18,MCM6,EREG,FBXO5,GINS3,WDHD1,RTEL1-TNFRSF6B,MCM3,NFIB,CDK2,TIMELESS,MCM4,TOPBP1,POLA2,RFC2,POLE,FAF1,NFIC,HMGA1
GO:BP	nuclear chromosome segregation	GO:0098813	3.50184e-28	27.4557	269	328	46	0.140244	18092	DLGAP5,UBE2C,KIF18B,KIF14,NEK2,AURKB,TTK,NUF2,PRC1,CDC20,KIFC1,PLK1,CDC6,BUB1,KIF18A,ESCO2,CENPF,CDCA5,ESPL1,CDCA8,CENPE,NCAPH,FANCD2,NUSAP1,TOP2A,ZWINT,CCNB1,CENPK,MAD2L1,NCAPG2,BRIP1,NDC80,KIF23,TACC3,DSCC1,KIF22,SMC4,SMC2,FBXO5,INCENP,DSN1,KNSTRN,STAG1,PSRC1,CENPQ,SPDL1
GO:BP	regulation of mitotic cell cycle	GO:0007346	8.24151e-27	26.084	627	328	64	0.195122	18092	DLGAP5,UBE2C,HMMR,KIF14,NEK2,AURKB,DTL,TTK,ANLN,CDC20,PLK1,CDC6,BUB1,CENPF,CDC45,CDCA5,MKI67,ESPL1,BLM,ORC1,DBF4B,CENPE,FANCD2,CLSPN,PLK4,NUSAP1,E2F1,CDK1,TOP2A,TPX2,ZWINT,CDKN2C,CCNB1,TUBB,MAD2L1,AURKA,BRCA2,NDC80,E2F8,CDC25B,PRKCA,RPTOR,PCNT,ZWILCH,KNTC1,CKS1B,CDC25A,EREG,FBXO5,RBL1,MDC1,CENPJ,CEP72,CDK2,HAUS8,CKS2,TOPBP1,TUBB4B,SPDL1,HAUS6,KIF20B,TUBA4A,PRKDC,PSMC5
GO:BP	regulation of cell cycle process	GO:0010564	4.64402e-26	25.3331	808	328	71	0.216463	18092	DLGAP5,UBE2C,HMMR,KIF14,NEK2,AURKB,DTL,RRM2,TTK,CIT,PRC1,ANLN,CDC20,PLK1,CDC6,BUB1,CENPF,CDC45,CDCA5,MKI67,ESPL1,BLM,RAD51AP1,ORC1,DBF4B,CENPE,KIF11,CLSPN,PLK4,NUSAP1,E2F1,CDK1,TPX2,CDKN2C,CCNB1,TUBB,MAD2L1,STIL,AURKA,BRCA2,NDC80,E2F8,KIF23,CDC25B,TACC3,GLI1,RPTOR,POC1A,PCNT,KNTC1,SND1,CDC25A,EREG,FBXO5,RBL1,INCENP,KNSTRN,CENPJ,PSRC1,CEP72,CDK2,HAUS8,TOPBP1,SFRP1,TUBB4B,SPDL1,HAUS6,KIF20B,TUBA4A,…
GO:BP	organelle organization	GO:0006996	2.18807e-25	24.6599	4115	328	166	0.506098	18092	SHANK2,RFC3,DLGAP5,MYBL2,UBE2C,ASPM,KIF18B,KIF14,NEK2,AURKB,TTK,NUF2,CIT,PRC1,CENPI,ANLN,CDC20,IQGAP3,POLQ,KIFC1,ERCC6L,ASF1B,SKA1,EXO1,PLK1,CDC6,SAPCD2,BUB1,KIF18A,ESCO2,CENPF,CDC45,CDCA5,MKI67,ESPL1,CDCA8,BLM,RAD51AP1,CENPE,KIF11,NCAPH,FANCD2,PLK4,NUSAP1,E2F1,XRCC2,CDK1,ATAD2,WDR62,TOP2A,HDAC4,TPX2,ZWINT,CCNB1,PHF19,CENPK,TUBB,MAD2L1,NCAPG2,CHAF1A,POLE2,BAAT,STIL,BRIP1,MCM2,AURKA,TUBA1B,BRCA2,M…
GO:BP	cellular component organization	GO:0016043	5.99309e-23	22.2223	6576	328	213	0.64939	18092	KPNA3,SLIT3,SHANK2,RFC3,CDH4,DLGAP5,MYBL2,UBE2C,ASPM,KIF18B,KIF14,NEK2,AURKB,RRM2,TTK,NUF2,CIT,PRC1,CENPI,ANLN,CDC20,IQGAP3,POLQ,KIFC1,ERCC6L,ASF1B,SKA1,EXO1,PLK1,CDC6,SAPCD2,BUB1,KIF18A,ESCO2,CENPF,CDC45,CDCA5,MKI67,ESPL1,CDCA8,CEP55,BLM,RAD51AP1,CENPE,KIF11,NCAPH,FANCD2,PLK4,NUSAP1,E2F1,XRCC2,CDK1,ATAD2,WDR62,TOP2A,HDAC4,TPX2,ZWINT,CDKN2C,GREM1,CCNB1,PHF19,CENPK,TUBB,MAD2L1,NCAPG2,CHAF1A,POLE2,…
GO:BP	regulation of mitotic cell cycle phase transition	GO:1901990	8.5876e-23	22.0661	450	328	51	0.155488	18092	DLGAP5,UBE2C,HMMR,KIF14,NEK2,AURKB,DTL,TTK,ANLN,CDC20,PLK1,CDC6,BUB1,CENPF,CDC45,CDCA5,ESPL1,BLM,ORC1,DBF4B,CENPE,CLSPN,PLK4,E2F1,CDK1,TPX2,CDKN2C,CCNB1,TUBB,MAD2L1,AURKA,NDC80,E2F8,CDC25B,RPTOR,PCNT,KNTC1,CDC25A,FBXO5,RBL1,CENPJ,CEP72,CDK2,HAUS8,TOPBP1,TUBB4B,SPDL1,HAUS6,TUBA4A,PRKDC,PSMC5
GO:BP	regulation of cell cycle phase transition	GO:1901987	6.758e-22	21.1702	491	328	52	0.158537	18092	DLGAP5,UBE2C,HMMR,KIF14,NEK2,AURKB,DTL,TTK,ANLN,CDC20,PLK1,CDC6,BUB1,CENPF,CDC45,CDCA5,ESPL1,BLM,ORC1,DBF4B,CENPE,CLSPN,PLK4,E2F1,CDK1,TPX2,CDKN2C,CCNB1,TUBB,MAD2L1,AURKA,NDC80,E2F8,CDC25B,GLI1,RPTOR,PCNT,KNTC1,CDC25A,FBXO5,RBL1,CENPJ,CEP72,CDK2,HAUS8,TOPBP1,TUBB4B,SPDL1,HAUS6,TUBA4A,PRKDC,PSMC5
GO:BP	cellular component organization or biogenesis	GO:0071840	4.34983e-21	20.3615	6767	328	213	0.64939	18092	KPNA3,SLIT3,SHANK2,RFC3,CDH4,DLGAP5,MYBL2,UBE2C,ASPM,KIF18B,KIF14,NEK2,AURKB,RRM2,TTK,NUF2,CIT,PRC1,CENPI,ANLN,CDC20,IQGAP3,POLQ,KIFC1,ERCC6L,ASF1B,SKA1,EXO1,PLK1,CDC6,SAPCD2,BUB1,KIF18A,ESCO2,CENPF,CDC45,CDCA5,MKI67,ESPL1,CDCA8,CEP55,BLM,RAD51AP1,CENPE,KIF11,NCAPH,FANCD2,PLK4,NUSAP1,E2F1,XRCC2,CDK1,ATAD2,WDR62,TOP2A,HDAC4,TPX2,ZWINT,CDKN2C,GREM1,CCNB1,PHF19,CENPK,TUBB,MAD2L1,NCAPG2,CHAF1A,POLE2,…
GO:BP	microtubule cytoskeleton organization	GO:0000226	1.81253e-20	19.7417	617	328	56	0.170732	18092	DLGAP5,MYBL2,ASPM,KIF18B,NEK2,AURKB,TTK,NUF2,PRC1,CDC20,KIFC1,SKA1,PLK1,SAPCD2,KIF18A,ESPL1,CENPE,KIF11,PLK4,NUSAP1,XRCC2,CDK1,WDR62,TPX2,CCNB1,TUBB,MAD2L1,STIL,AURKA,TUBA1B,BRCA2,NDC80,KIF23,TACC3,POC1A,PCNT,FBXO5,INCENP,TBCD,KNSTRN,CENPJ,STAG1,PSRC1,PARD3,SASS6,CEP72,CDK2,FIGNL1,HAUS8,TUBB4B,SKA2,SPDL1,HAUS6,MAP4,TUBA4A,EML4
GO:BP	DNA metabolic process	GO:0006259	6.92543e-20	19.1596	967	328	69	0.210366	18092	RFC3,NEK2,AURKB,DTL,POLQ,EXO1,CDC6,NEIL3,ESCO2,CENPF,CDC45,CDCA5,BLM,RAD51AP1,ORC1,FANCD2,CLSPN,XRCC2,CDK1,TOP2A,GREM1,TRAIP,CHAF1A,POLE2,TK1,BRIP1,MCM2,BRCA2,ORC6,BARD1,MND1,PRIM2,PARPBP,POLA1,MCM5,UHRF1,DNA2,APOBEC3B,DSCC1,KIF22,GINS1,CHTF18,MCM6,GINS3,WDHD1,RTEL1-TNFRSF6B,HMGB2,FANCG,NPAS2,MDC1,MCM3,TCF7L2,UBE2T,RAD18,FANCC,MIS18A,EYA4,KPNA2,CDK2,TIMELESS,FIGNL1,MCM4,TOPBP1,POLA2,RFC2,SPIDR,PO…
GO:BP	cellular response to DNA damage stimulus	GO:0006974	1.10079e-17	16.9583	889	328	63	0.192073	18092	RFC3,DTL,POLQ,EXO1,PLK1,NEIL3,ESCO2,CDC45,CDCA5,BLM,RAD51AP1,FANCD2,CLSPN,E2F1,XRCC2,CDK1,TOP2A,CCNB1,TRAIP,CHAF1A,POLE2,BRIP1,MCM2,AURKA,BRCA2,BARD1,E2F8,PARPBP,POLA1,MCM5,WDR76,UHRF1,DNA2,MASTL,KIF22,MCM6,FBXO5,SUV39H1,WDHD1,RTEL1-TNFRSF6B,HMGB2,FANCG,NPAS2,MDC1,MCM3,UBE2T,RAD18,FANCC,BCL2L12,EYA4,CDK2,TIMELESS,FIGNL1,MCM4,WDR4,TOPBP1,RFC2,SPIDR,CRIP1,POLE,NEDD4,PRKDC,HMGA1
GO:BP	cell cycle checkpoint	GO:0000075	1.66616e-17	16.7783	222	328	33	0.10061	18092	AURKB,DTL,TTK,CDC20,PLK1,CDC6,BUB1,CENPF,CDC45,BLM,ORC1,FANCD2,CLSPN,E2F1,CDK1,TOP2A,ZWINT,CCNB1,MAD2L1,BRIP1,AURKA,NDC80,E2F8,WDR76,DNA2,ZWILCH,KNTC1,MDC1,CDK2,TIMELESS,TOPBP1,SPDL1,PRKDC
GO:BP	regulation of G2/M transition of mitotic cell cycle	GO:0010389	1.01039e-16	15.9955	202	328	31	0.0945122	18092	HMMR,KIF14,NEK2,AURKB,DTL,PLK1,CDC6,CENPF,BLM,ORC1,DBF4B,CLSPN,PLK4,CDK1,TPX2,CCNB1,TUBB,AURKA,CDC25B,PCNT,CDC25A,FBXO5,CENPJ,CEP72,CDK2,HAUS8,TOPBP1,TUBB4B,HAUS6,TUBA4A,PSMC5
GO:BP	DNA repair	GO:0006281	2.65567e-16	15.5758	577	328	49	0.14939	18092	RFC3,DTL,POLQ,EXO1,NEIL3,ESCO2,CDC45,CDCA5,BLM,RAD51AP1,FANCD2,CLSPN,XRCC2,CDK1,TRAIP,CHAF1A,POLE2,BRIP1,MCM2,BRCA2,BARD1,PARPBP,POLA1,MCM5,UHRF1,DNA2,KIF22,MCM6,WDHD1,RTEL1-TNFRSF6B,HMGB2,FANCG,NPAS2,MDC1,MCM3,UBE2T,RAD18,FANCC,EYA4,CDK2,TIMELESS,FIGNL1,MCM4,TOPBP1,RFC2,SPIDR,POLE,PRKDC,HMGA1
GO:BP	cytoskeleton organization	GO:0007010	1.07932e-15	14.9669	1435	328	78	0.237805	18092	DLGAP5,MYBL2,ASPM,KIF18B,NEK2,AURKB,TTK,NUF2,CIT,PRC1,ANLN,CDC20,IQGAP3,KIFC1,SKA1,PLK1,SAPCD2,KIF18A,ESPL1,CENPE,KIF11,PLK4,NUSAP1,XRCC2,CDK1,WDR62,TPX2,CCNB1,TUBB,MAD2L1,STIL,AURKA,TUBA1B,BRCA2,NDC80,KIF23,TACC3,PALLD,POC1A,PCNT,DIAPH2,ARHGAP26,ESAM,FBXO5,EPB41L2,INCENP,TBCD,KNSTRN,CENPJ,STAG1,PSRC1,PARD3,SASS6,CEP72,CDK2,FIGNL1,HAUS8,NRP1,EHBP1,SFRP1,TUBB4B,LIMCH1,F2RL1,SKA2,PREX1,FLNB,SH3KBP1…
GO:BP	regulation of cell cycle G2/M phase transition	GO:1902749	1.14568e-15	14.9409	219	328	31	0.0945122	18092	HMMR,KIF14,NEK2,AURKB,DTL,PLK1,CDC6,CENPF,BLM,ORC1,DBF4B,CLSPN,PLK4,CDK1,TPX2,CCNB1,TUBB,AURKA,CDC25B,PCNT,CDC25A,FBXO5,CENPJ,CEP72,CDK2,HAUS8,TOPBP1,TUBB4B,HAUS6,TUBA4A,PSMC5
GO:BP	G2/M transition of mitotic cell cycle	GO:0000086	2.74284e-15	14.5618	261	328	33	0.10061	18092	HMMR,KIF14,NEK2,AURKB,DTL,PLK1,CDC6,CENPF,BLM,ORC1,DBF4B,CLSPN,PLK4,MELK,CDK1,TPX2,CCNB1,TUBB,AURKA,CDC25B,PCNT,MASTL,CDC25A,FBXO5,CENPJ,CEP72,CDK2,HAUS8,TOPBP1,TUBB4B,HAUS6,TUBA4A,PSMC5
GO:BP	cell cycle G2/M phase transition	GO:0044839	2.90063e-15	14.5375	280	328	34	0.103659	18092	HMMR,KIF14,NEK2,AURKB,DTL,PLK1,CDC6,CENPF,BLM,ORC1,DBF4B,CLSPN,PLK4,MELK,CDK1,TPX2,CCNB1,TUBB,AURKA,NDC80,CDC25B,PCNT,MASTL,CDC25A,FBXO5,CENPJ,CEP72,CDK2,HAUS8,TOPBP1,TUBB4B,HAUS6,TUBA4A,PSMC5
GO:BP	DNA conformation change	GO:0071103	3.20939e-15	14.4936	360	328	38	0.115854	18092	RFC3,CENPI,POLQ,ERCC6L,ASF1B,CDCA5,BLM,NCAPH,NUSAP1,CDK1,TOP2A,CCNB1,CENPK,NCAPG2,CHAF1A,BRIP1,MCM2,MCM5,DNA2,DSCC1,CHTF18,SMC4,MCM6,SMC2,SUV39H1,RTEL1-TNFRSF6B,HMGB2,ITGB3BP,INCENP,CENPM,MCM3,MIS18BP1,MIS18A,CENPQ,MCM4,HAT1,RFC2,HMGA1
GO:BP	microtubule-based process	GO:0007017	5.20332e-15	14.2837	888	328	59	0.179878	18092	DLGAP5,MYBL2,ASPM,KIF18B,KIF14,NEK2,AURKB,TTK,NUF2,PRC1,CDC20,KIFC1,SKA1,PLK1,SAPCD2,KIF18A,ESPL1,CENPE,KIF11,PLK4,NUSAP1,XRCC2,CDK1,WDR62,TPX2,CCNB1,TUBB,MAD2L1,STIL,AURKA,TUBA1B,BRCA2,NDC80,KIF23,TACC3,POC1A,PCNT,KIF22,FBXO5,INCENP,TBCD,KNSTRN,CENPJ,STAG1,PSRC1,PARD3,SASS6,CEP72,CDK2,FIGNL1,HAUS8,TUBB4B,SKA2,SPDL1,HAUS6,KIF20B,MAP4,TUBA4A,EML4
GO:BP	meiotic cell cycle	GO:0051321	2.41834e-13	12.6165	263	328	31	0.0945122	18092	ASPM,NEK2,TTK,NUF2,CDC20,EXO1,PLK1,BUB1,KIF18A,ESPL1,RAD51AP1,NCAPH,FANCD2,XRCC2,TOP2A,BRIP1,AURKA,BRCA2,NDC80,MND1,CDC25B,MASTL,SMC4,CDC25A,EREG,SMC2,FBXO5,INCENP,CDK2,FIGNL1,CKS2
GO:BP	meiotic cell cycle process	GO:1903046	1.15846e-12	11.9361	203	328	27	0.0823171	18092	ASPM,TTK,NUF2,CDC20,PLK1,BUB1,KIF18A,ESPL1,RAD51AP1,NCAPH,FANCD2,TOP2A,BRIP1,AURKA,BRCA2,NDC80,MND1,CDC25B,MASTL,SMC4,CDC25A,EREG,SMC2,FBXO5,INCENP,FIGNL1,CKS2
GO:BP	positive regulation of cell cycle	GO:0045787	1.36361e-12	11.8653	408	328	37	0.112805	18092	DLGAP5,UBE2C,KIF14,AURKB,DTL,CIT,CDC6,CDC45,CDCA5,ESPL1,RAD51AP1,DBF4B,PLK4,NUSAP1,E2F1,CDK1,CCNB1,MAD2L1,AURKA,BRCA2,NDC80,E2F8,KIF23,CDC25B,GLI1,PRKCA,RPTOR,POC1A,CKS1B,CDC25A,EREG,FBXO5,CENPJ,PSRC1,CDK2,CKS2,KIF20B
GO:BP	G1/S transition of mitotic cell cycle	GO:0000082	3.17833e-12	11.4978	288	328	31	0.0945122	18092	KIF14,RRM2,IQGAP3,CDC6,CDC45,ORC1,E2F1,CDK1,CDKN2C,CCNB1,POLE2,MCM2,AURKA,ORC6,E2F8,PRIM2,POLA1,MCM5,RPTOR,DHFR,CDKN3,MCM6,CDC25A,FBXO5,RBL1,MCM3,CDK2,MCM4,POLA2,POLE,PRKDC
GO:BP	positive regulation of cell cycle process	GO:0090068	3.62704e-12	11.4404	310	328	32	0.097561	18092	DLGAP5,UBE2C,KIF14,AURKB,DTL,CIT,CDC6,CDC45,CDCA5,ESPL1,RAD51AP1,DBF4B,PLK4,NUSAP1,E2F1,CDK1,CCNB1,MAD2L1,AURKA,NDC80,E2F8,KIF23,CDC25B,GLI1,RPTOR,POC1A,CDC25A,EREG,FBXO5,CENPJ,CDK2,KIF20B
GO:BP	negative regulation of cell cycle	GO:0045786	3.63496e-12	11.4395	647	328	46	0.140244	18092	NEK2,AURKB,DTL,RRM2,TTK,CDC20,PLK1,CDC6,BUB1,CENPF,CDC45,ESPL1,BLM,ORC1,FANCD2,CLSPN,E2F1,CDK1,TOP2A,ZWINT,CDKN2C,CCNB1,MAD2L1,BRIP1,AURKA,NDC80,BARD1,E2F8,WDR76,DNA2,RPTOR,ZWILCH,CDKN3,KNTC1,FBXO5,THBS1,RBL1,MDC1,TCF7L2,CDK2,TIMELESS,TOPBP1,SPDL1,KIF20B,PRKDC,PSMC5
GO:BP	cell cycle G1/S phase transition	GO:0044843	5.23726e-12	11.2809	314	328	32	0.097561	18092	KIF14,RRM2,IQGAP3,CDC6,CDC45,ORC1,E2F1,CDK1,CDKN2C,CCNB1,POLE2,MCM2,AURKA,ORC6,E2F8,PRIM2,POLA1,MCM5,GLI1,RPTOR,DHFR,CDKN3,MCM6,CDC25A,FBXO5,RBL1,MCM3,CDK2,MCM4,POLA2,POLE,PRKDC
GO:BP	negative regulation of mitotic cell cycle	GO:0045930	2.40744e-10	9.61844	337	328	31	0.0945122	18092	AURKB,TTK,CDC20,PLK1,CDC6,BUB1,CENPF,BLM,ORC1,FANCD2,CLSPN,E2F1,CDK1,TOP2A,ZWINT,CDKN2C,CCNB1,MAD2L1,AURKA,NDC80,E2F8,ZWILCH,KNTC1,FBXO5,RBL1,MDC1,CDK2,TOPBP1,SPDL1,PRKDC,PSMC5
GO:BP	cellular response to stress	GO:0033554	6.25286e-10	9.20392	2126	328	86	0.262195	18092	RFC3,DTL,POLQ,EXO1,PLK1,NEIL3,ESCO2,PBK,CDC45,CDCA5,BLM,RAD51AP1,FANCD2,CLSPN,E2F1,XRCC2,MELK,CDK1,TOP2A,CCNB1,TRAIP,CHAF1A,POLE2,BRIP1,MCM2,AURKA,BRCA2,BARD1,E2F8,PARPBP,POLA1,MCM5,WDR76,UHRF1,DNA2,RPTOR,DHFR,MASTL,KIF22,KLF2,MCM6,FBXO5,SUV39H1,WDHD1,RTEL1-TNFRSF6B,HMGB2,FANCG,NPAS2,THBS1,RBL1,MDC1,KIAA0319,MCM3,SCARA5,UBE2T,RAD18,FANCC,BCL2L12,EYA4,INHBB,CDK2,TIMELESS,FIGNL1,MCM4,WDR4,TOPBP1,SE…
GO:BP	organelle localization	GO:0051640	1.50357e-09	8.82288	676	328	43	0.131098	18092	DLGAP5,ASPM,KIF14,NEK2,AURKB,NUF2,KIFC1,PLK1,SAPCD2,KIF18A,CENPF,CDCA5,ESPL1,CDCA8,CENPE,PLK4,NUSAP1,CDK1,CCNB1,TUBB,MAD2L1,AURKA,NDC80,KIF23,PCNT,KIF22,DNM1,SNAP25,INCENP,CENPJ,EXOC4,PSRC1,PARD3,CEP72,CENPQ,HAUS8,TUBB4B,SPDL1,HAUS6,TANC2,MAP4,TUBA4A,KLHL12
GO:BP	cellular component assembly	GO:0022607	1.20706e-08	7.91827	3030	328	105	0.320122	18092	KPNA3,SHANK2,DLGAP5,MYBL2,UBE2C,ASPM,KIF14,NEK2,AURKB,RRM2,PRC1,CENPI,ANLN,CDC20,POLQ,KIFC1,ASF1B,EXO1,PLK1,CENPF,CDC45,BLM,CENPE,KIF11,PLK4,CDK1,WDR62,HDAC4,TPX2,GREM1,CCNB1,CENPK,TUBB,CHAF1A,STIL,TK1,BRIP1,MCM2,AURKA,NDC80,KIF23,MCM5,PRKCA,DNA2,POC1A,PCNT,KNTC1,MCM6,DNM1,ESAM,EPHB2,FBXO5,SUV39H1,SNAP25,HMGB2,ITGB3BP,THBS1,INCENP,CENPM,MCM3,SCARA5,TBCD,TCF7L2,CENPJ,EFNB2,FANCC,MIS18BP1,STAG1,PSR…
GO:BP	negative regulation of cell cycle phase transition	GO:1901988	1.23775e-08	7.90737	274	328	26	0.0792683	18092	AURKB,DTL,TTK,CDC20,PLK1,CDC6,BUB1,CENPF,BLM,ORC1,CLSPN,E2F1,CDK1,CDKN2C,CCNB1,MAD2L1,AURKA,NDC80,E2F8,FBXO5,RBL1,CDK2,TOPBP1,SPDL1,PRKDC,PSMC5
GO:BP	negative regulation of mitotic cell cycle phase transition	GO:1901991	1.56316e-08	7.806	255	328	25	0.0762195	18092	AURKB,TTK,CDC20,PLK1,CDC6,BUB1,CENPF,BLM,ORC1,CLSPN,E2F1,CDK1,CDKN2C,CCNB1,MAD2L1,AURKA,NDC80,E2F8,FBXO5,RBL1,CDK2,TOPBP1,SPDL1,PRKDC,PSMC5
GO:BP	DNA packaging	GO:0006323	3.25891e-08	7.48693	242	328	24	0.0731707	18092	CENPI,ASF1B,CDCA5,NCAPH,NUSAP1,CDK1,TOP2A,CCNB1,CENPK,NCAPG2,CHAF1A,MCM2,SMC4,SMC2,SUV39H1,HMGB2,ITGB3BP,INCENP,CENPM,MIS18BP1,MIS18A,CENPQ,HAT1,HMGA1
GO:BP	double-strand break repair	GO:0006302	4.65575e-08	7.33201	268	328	25	0.0762195	18092	POLQ,ESCO2,CDC45,CDCA5,BLM,RAD51AP1,FANCD2,XRCC2,BRIP1,MCM2,BRCA2,BARD1,PARPBP,POLA1,MCM5,DNA2,MCM6,RTEL1-TNFRSF6B,MDC1,MCM3,TIMELESS,FIGNL1,MCM4,SPIDR,PRKDC
GO:BP	negative regulation of cell cycle process	GO:0010948	6.21482e-08	7.20657	366	328	29	0.0884146	18092	NEK2,AURKB,DTL,RRM2,TTK,CDC20,PLK1,CDC6,BUB1,CENPF,ESPL1,BLM,ORC1,CLSPN,E2F1,CDK1,CDKN2C,CCNB1,MAD2L1,AURKA,NDC80,E2F8,FBXO5,RBL1,CDK2,TOPBP1,SPDL1,PRKDC,PSMC5
GO:BP	mitotic DNA replication	GO:1902969	2.53335e-07	6.59631	16	328	8	0.0243902	18092	CDC45,MCM2,BRCA2,POLA1,GINS1,MCM6,MCM3,MCM4
GO:BP	regulation of cellular component organization	GO:0051128	3.31931e-07	6.47895	2431	328	87	0.265244	18092	SLIT3,CDH4,DLGAP5,UBE2C,KIF14,NEK2,AURKB,TTK,ANLN,CDC20,IQGAP3,SKA1,PLK1,CDC6,BUB1,KIF18A,CENPF,CDC45,CDCA5,MKI67,ESPL1,RAD51AP1,CENPE,PLK4,NUSAP1,E2F1,ATAD2,TOP2A,HDAC4,TPX2,CDKN2C,GREM1,CCNB1,PHF19,TUBB,MAD2L1,STIL,MCM2,AURKA,NDC80,TACC3,NRP2,RPTOR,POC1A,COL5A1,ASPH,PTPRG,DNM1,ESAM,EREG,EPHB2,FBXO5,SNAP25,THBS1,CNTN1,KIAA0319,SPOCK1,TBCD,TBC1D5,CENPJ,EFNB2,PSRC1,NRP1,MYO10,SEMA3A,SFRP1,LIMCH1,F…
GO:BP	cellular component biogenesis	GO:0044085	1.33723e-06	5.87379	3276	328	105	0.320122	18092	KPNA3,SHANK2,DLGAP5,MYBL2,UBE2C,ASPM,KIF14,NEK2,AURKB,RRM2,PRC1,CENPI,ANLN,CDC20,POLQ,KIFC1,ASF1B,EXO1,PLK1,CENPF,CDC45,BLM,CENPE,KIF11,PLK4,CDK1,WDR62,HDAC4,TPX2,GREM1,CCNB1,CENPK,TUBB,CHAF1A,STIL,TK1,BRIP1,MCM2,AURKA,NDC80,KIF23,MCM5,PRKCA,DNA2,POC1A,PCNT,KNTC1,MCM6,DNM1,ESAM,EPHB2,FBXO5,SUV39H1,SNAP25,HMGB2,ITGB3BP,THBS1,INCENP,CENPM,MCM3,SCARA5,TBCD,TCF7L2,CENPJ,EFNB2,FANCC,MIS18BP1,STAG1,PSR…
GO:BP	DNA strand elongation involved in DNA replication	GO:0006271	1.41875e-06	5.84809	19	328	8	0.0243902	18092	RFC3,POLA1,DNA2,GINS1,GINS3,MCM3,MCM4,POLE
GO:BP	DNA recombination	GO:0006310	2.76534e-06	5.55825	300	328	24	0.0731707	18092	POLQ,EXO1,CDC45,BLM,RAD51AP1,FANCD2,XRCC2,TOP2A,BRIP1,MCM2,BRCA2,MND1,PARPBP,MCM5,MCM6,RTEL1-TNFRSF6B,HMGB2,MCM3,KPNA2,TIMELESS,FIGNL1,MCM4,SPIDR,PRKDC
GO:BP	kinetochore organization	GO:0051383	8.63922e-06	5.06353	23	328	8	0.0243902	18092	DLGAP5,NUF2,CENPF,CENPE,CENPK,NDC80,SMC4,SMC2
GO:BP	establishment of organelle localization	GO:0051656	8.67109e-06	5.06193	452	328	29	0.0884146	18092	DLGAP5,KIF14,AURKB,NUF2,KIFC1,PLK1,SAPCD2,KIF18A,CENPF,CDCA5,ESPL1,CDCA8,CENPE,NUSAP1,CCNB1,MAD2L1,NDC80,KIF23,KIF22,DNM1,INCENP,EXOC4,PSRC1,PARD3,CENPQ,SPDL1,TANC2,MAP4,KLHL12
GO:BP	protein-DNA complex subunit organization	GO:0071824	1.00925e-05	4.996	295	328	23	0.070122	18092	DLGAP5,CENPI,ASF1B,CENPF,CDC45,CENPE,CENPK,CHAF1A,MCM2,MCM5,MCM6,HMGB2,ITGB3BP,CENPM,MCM3,MIS18BP1,MIS18A,CENPQ,MCM4,ANP32E,HAT1,HMGA1,PSMC5
GO:BP	protein-DNA complex assembly	GO:0065004	1.59365e-05	4.79761	253	328	21	0.0640244	18092	DLGAP5,CENPI,ASF1B,CENPF,CDC45,CENPE,CENPK,CHAF1A,MCM2,MCM5,MCM6,HMGB2,ITGB3BP,CENPM,MCM3,MIS18BP1,MIS18A,CENPQ,MCM4,HAT1,PSMC5
GO:BP	regulation of chromosome organization	GO:0033044	1.90972e-05	4.71903	280	328	22	0.0670732	18092	DLGAP5,UBE2C,NEK2,AURKB,TTK,CDC20,PLK1,CDC6,BUB1,CENPF,CDCA5,ESPL1,CENPE,TOP2A,CCNB1,PHF19,MAD2L1,MCM2,NDC80,TACC3,FBXO5,SPDL1
GO:BP	DNA replication checkpoint	GO:0000076	2.09383e-05	4.67906	17	328	7	0.0213415	18092	CDC6,CDC45,ORC1,CLSPN,DNA2,TIMELESS,TOPBP1
GO:BP	DNA strand elongation	GO:0022616	2.62514e-05	4.58085	26	328	8	0.0243902	18092	RFC3,POLA1,DNA2,GINS1,GINS3,MCM3,MCM4,POLE
GO:BP	telomere maintenance via semi-conservative replication	GO:0032201	3.67196e-05	4.4351	27	328	8	0.0243902	18092	RFC3,POLE2,PRIM2,POLA1,DNA2,POLA2,RFC2,POLE
GO:BP	organelle assembly	GO:0070925	4.3735e-05	4.35917	904	328	42	0.128049	18092	SHANK2,DLGAP5,MYBL2,ASPM,NEK2,AURKB,PRC1,ANLN,CDC20,KIFC1,PLK1,CENPF,CENPE,KIF11,PLK4,CDK1,WDR62,TPX2,CENPK,TUBB,STIL,AURKA,NDC80,KIF23,POC1A,PCNT,FBXO5,INCENP,CENPJ,STAG1,SASS6,CEP72,CDK2,HAUS8,TUBB4B,ABCC4,HAUS6,MAP4,TUBA4A,PRKDC,SEPT9,ACTG1
GO:BP	double-strand break repair via break-induced replication	GO:0000727	5.95796e-05	4.2249	12	328	6	0.0182927	18092	CDC45,MCM2,MCM5,MCM6,MCM3,MCM4
GO:BP	regulation of organelle organization	GO:0033043	0.000110093	3.95824	1224	328	50	0.152439	18092	DLGAP5,UBE2C,NEK2,AURKB,TTK,CDC20,IQGAP3,SKA1,PLK1,CDC6,BUB1,KIF18A,CENPF,CDCA5,MKI67,ESPL1,RAD51AP1,CENPE,PLK4,NUSAP1,E2F1,TOP2A,TPX2,CCNB1,PHF19,MAD2L1,STIL,MCM2,AURKA,NDC80,TACC3,ESAM,EREG,FBXO5,TBCD,CENPJ,PSRC1,NRP1,SFRP1,LIMCH1,F2RL1,SKA2,PREX1,SPDL1,KIF20B,COTL1,MAP4,AFAP1,SEPT9,ACTG1
GO:BP	regulation of transferase activity	GO:0051338	0.00012719	3.89555	1046	328	45	0.137195	18092	RFC3,UBE2C,KIF14,NEK2,AURKB,CDC20,IQGAP3,SMG8,PLK1,CDC6,PBK,BLM,DBF4B,CENPE,CLSPN,CDK1,TPX2,CDKN2C,GREM1,CCNB1,MAD2L1,NCAPG2,CDC25B,RPTOR,CDKN3,DSCC1,MASTL,CHTF18,CKS1B,CDC25A,EREG,EPHB2,FBXO5,THBS1,RBL1,INCENP,GGNBP2,PSRC1,CKS2,SFRP1,PDGFD,UBE2S,RFC2,FAF1,WNT7B
GO:BP	pre-replicative complex assembly involved in nuclear cell cycle DNA replication	GO:0006267	0.00021198	3.67371	8	328	5	0.0152439	18092	MCM2,MCM5,MCM6,MCM3,MCM4
GO:BP	pre-replicative complex assembly involved in cell cycle DNA replication	GO:1902299	0.00021198	3.67371	8	328	5	0.0152439	18092	MCM2,MCM5,MCM6,MCM3,MCM4
GO:BP	pre-replicative complex assembly	GO:0036388	0.00021198	3.67371	8	328	5	0.0152439	18092	MCM2,MCM5,MCM6,MCM3,MCM4
GO:BP	regulation of transcription involved in G1/S transition of mitotic cell cycle	GO:0000083	0.000268859	3.57048	34	328	8	0.0243902	18092	RRM2,CDC6,CDC45,ORC1,E2F1,POLA1,DHFR,FBXO5
GO:BP	reproductive process	GO:0022414	0.000318143	3.49738	1538	328	57	0.17378	18092	SLIT3,ASPM,NEK2,TTK,NUF2,CENPI,CDC20,KIFC1,ASF1B,EXO1,PLK1,BUB1,KIF18A,ESPL1,RAD51AP1,NCAPH,FANCD2,PLK4,E2F1,XRCC2,CDK1,TOP2A,HDAC4,CCNB1,BRIP1,AURKA,BRCA2,NDC80,MND1,E2F8,CDC25B,GLI1,POC1A,MASTL,SMC4,DIAPH2,CDC25A,EREG,SMC2,FBXO5,HMGB2,FANCG,INCENP,PAPPA,FANCC,GGNBP2,INHBB,CDK2,FIGNL1,CKS2,SEMA3A,SFRP1,RSPO3,CRIP1,ANTXR1,WNT7B,PRKDC
GO:BP	reproduction	GO:0000003	0.000339571	3.46907	1541	328	57	0.17378	18092	SLIT3,ASPM,NEK2,TTK,NUF2,CENPI,CDC20,KIFC1,ASF1B,EXO1,PLK1,BUB1,KIF18A,ESPL1,RAD51AP1,NCAPH,FANCD2,PLK4,E2F1,XRCC2,CDK1,TOP2A,HDAC4,CCNB1,BRIP1,AURKA,BRCA2,NDC80,MND1,E2F8,CDC25B,GLI1,POC1A,MASTL,SMC4,DIAPH2,CDC25A,EREG,SMC2,FBXO5,HMGB2,FANCG,INCENP,PAPPA,FANCC,GGNBP2,INHBB,CDK2,FIGNL1,CKS2,SEMA3A,SFRP1,RSPO3,CRIP1,ANTXR1,WNT7B,PRKDC
GO:BP	positive regulation of transferase activity	GO:0051347	0.000457417	3.33969	705	328	34	0.103659	18092	RFC3,UBE2C,KIF14,NEK2,AURKB,CDC20,IQGAP3,PLK1,CDC6,PBK,DBF4B,CENPE,CLSPN,CDK1,TPX2,GREM1,CCNB1,NCAPG2,CDC25B,RPTOR,DSCC1,MASTL,CHTF18,CKS1B,EREG,EPHB2,THBS1,INCENP,PSRC1,CKS2,PDGFD,UBE2S,RFC2,WNT7B
GO:BP	regulation of ubiquitin protein ligase activity	GO:1904666	0.000615401	3.21084	26	328	7	0.0213415	18092	UBE2C,CDC20,PLK1,MAD2L1,MASTL,FBXO5,UBE2S
GO:BP	positive regulation of G2/M transition of mitotic cell cycle	GO:0010971	0.000817939	3.08728	27	328	7	0.0213415	18092	DTL,DBF4B,CDK1,CCNB1,CDC25B,CDC25A,FBXO5
GO:BP	DNA replication-independent nucleosome assembly	GO:0006336	0.000868065	3.06145	53	328	9	0.027439	18092	CENPI,ASF1B,CENPK,ITGB3BP,CENPM,MIS18BP1,MIS18A,CENPQ,HAT1
GO:BP	DNA replication-independent nucleosome organization	GO:0034724	0.00102523	2.98918	54	328	9	0.027439	18092	CENPI,ASF1B,CENPK,ITGB3BP,CENPM,MIS18BP1,MIS18A,CENPQ,HAT1
GO:BP	positive regulation of nitrogen compound metabolic process	GO:0051173	0.00107473	2.9687	3151	328	93	0.283537	18092	RFC3,TBX18,DLGAP5,MYBL2,UBE2C,KIF14,NEK2,AURKB,DTL,TTK,CDC20,IQGAP3,PLK1,CDC6,PBK,BLM,RAD51AP1,DBF4B,CENPE,E2F2,CLSPN,E2F1,CDK1,ATAD2,TOP2A,HDAC4,TPX2,GREM1,CCNB1,PHF19,NCAPG2,ATOH8,AURKA,CDCA2,BRCA2,BARD1,E2F8,CDC25B,UHRF1,GLI1,RPTOR,TBL1X,DSCC1,MASTL,CHTF18,KLF2,CKS1B,ASPH,EREG,HMGB2,CTIF,NPAS2,THBS1,RBL1,INCENP,SUPT3H,CNTN1,KLF6,TCF7L2,CENPJ,BCL2L12,PSRC1,EYA4,NFIB,INHBB,CDK2,CCBE1,TIMELESS,SL…
GO:BP	nuclear cell cycle DNA replication initiation	GO:1902315	0.00108938	2.96282	5	328	4	0.0121951	18092	MCM2,POLA1,MCM3,MCM4
GO:BP	cell cycle DNA replication initiation	GO:1902292	0.00108938	2.96282	5	328	4	0.0121951	18092	MCM2,POLA1,MCM3,MCM4
GO:BP	mitotic DNA replication initiation	GO:1902975	0.00108938	2.96282	5	328	4	0.0121951	18092	MCM2,POLA1,MCM3,MCM4
GO:BP	protein localization to kinetochore	GO:0034501	0.00109175	2.96188	18	328	6	0.0182927	18092	AURKB,TTK,CDK1,NDC80,CENPQ,SPDL1
GO:BP	signal transduction by p53 class mediator	GO:0072331	0.00123957	2.90673	272	328	19	0.0579268	18092	RFC3,AURKB,EXO1,BLM,E2F2,E2F1,CDK1,TPX2,CCNB1,BRIP1,AURKA,BRCA2,BARD1,E2F8,DNA2,BCL2L12,CDK2,TOPBP1,RFC2
GO:BP	cellular process involved in reproduction in multicellular organism	GO:0022412	0.0012427	2.90563	384	328	23	0.070122	18092	SLIT3,ASPM,TTK,PLK1,KIF18A,NCAPH,TOP2A,CCNB1,BRIP1,AURKA,BRCA2,NDC80,CDC25B,MASTL,DIAPH2,EREG,FBXO5,HMGB2,FANCG,FANCC,INHBB,FIGNL1,SFRP1
GO:BP	positive regulation of catalytic activity	GO:0043085	0.00130247	2.88523	1485	328	54	0.164634	18092	RFC3,UBE2C,KIF14,NEK2,AURKB,CDC20,IQGAP3,DEPDC1,PLK1,CDC6,PBK,DBF4B,CENPE,NCAPH,CLSPN,CDK1,TPX2,GREM1,CCNB1,NCAPG2,ARHGAP11A,CDC25B,UHRF1,RPTOR,DHFR,DSCC1,MASTL,CHTF18,CKS1B,DOCK10,DEPDC1B,ARHGAP26,ASPH,EREG,EPHB2,HMGB2,THBS1,INCENP,TBCD,TBC1D5,PSRC1,CKS2,NRP1,SFRP1,F2RL1,PREX1,PDGFD,UBE2S,RFC2,DAPK1,ANTXR1,UACA,WNT7B,ALDH1A1
GO:BP	positive regulation of DNA replication	GO:0045740	0.00154053	2.81233	42	328	8	0.0243902	18092	DBF4B,CDK1,E2F8,GLI1,DNA2,EREG,CDK2,FAF1
GO:BP	sister chromatid cohesion	GO:0007062	0.00165355	2.78158	57	328	9	0.027439	18092	CDC20,PLK1,BUB1,ESCO2,CDCA5,ESPL1,DSCC1,KIF22,STAG1
GO:BP	positive regulation of cell cycle G2/M phase transition	GO:1902751	0.00178947	2.74728	30	328	7	0.0213415	18092	DTL,DBF4B,CDK1,CCNB1,CDC25B,CDC25A,FBXO5
GO:BP	spindle localization	GO:0051653	0.00223724	2.65029	59	328	9	0.027439	18092	ASPM,PLK1,SAPCD2,ESPL1,NUSAP1,MAD2L1,NDC80,SPDL1,MAP4
GO:BP	positive regulation of molecular function	GO:0044093	0.00245553	2.60985	1844	328	62	0.189024	18092	RFC3,UBE2C,KIF14,NEK2,AURKB,CDC20,IQGAP3,DEPDC1,PLK1,CDC6,PBK,CDCA5,DBF4B,CENPE,NCAPH,CLSPN,CDK1,HDAC4,TPX2,GREM1,CCNB1,NCAPG2,ARHGAP11A,RTKN2,CDC25B,UHRF1,RPTOR,DHFR,DSCC1,MASTL,CHTF18,CKS1B,DOCK10,DEPDC1B,ARHGAP26,ASPH,EREG,EPHB2,HMGB2,THBS1,INCENP,CACNA2D1,TBCD,TCF7L2,TBC1D5,PSRC1,SLCO3A1,CKS2,NRP1,SFRP1,F2RL1,PREX1,PDGFD,UBE2S,RFC2,DAPK1,CHUK,NCOA3,ANTXR1,UACA,WNT7B,ALDH1A1
GO:BP	positive regulation of cellular process	GO:0048522	0.00310083	2.50852	5863	328	147	0.448171	18092	SHANK2,RFC3,CDH4,TBX18,DLGAP5,MYBL2,UBE2C,ASPM,KIF14,NEK2,AURKB,DTL,TTK,CIT,PRC1,ANLN,CDC20,IQGAP3,PLK1,CDC6,SAPCD2,PBK,CDC45,CDCA5,ESPL1,BLM,RAD51AP1,DBF4B,CENPE,E2F2,CLSPN,PLK4,NUSAP1,E2F1,XRCC2,MELK,CDK1,ATAD2,TOP2A,HDAC4,TPX2,GREM1,CCNB1,PHF19,MAD2L1,NCAPG2,ATOH8,NRGN,AURKA,CDCA2,BRCA2,RTKN2,NDC80,BARD1,E2F8,KIF23,CDC25B,ADRA1B,UHRF1,GLI1,PRKCA,NRP2,DNA2,RPTOR,TBL1X,POC1A,PCNT,DSCC1,MASTL,CHT…
GO:BP	positive regulation of macromolecule metabolic process	GO:0010604	0.0049664	2.30396	3541	328	99	0.301829	18092	RFC3,TBX18,DLGAP5,MYBL2,UBE2C,KIF14,NEK2,AURKB,DTL,TTK,CDC20,IQGAP3,PLK1,CDC6,PBK,BLM,RAD51AP1,DBF4B,CENPE,E2F2,CLSPN,E2F1,CDK1,ATAD2,TOP2A,HDAC4,TPX2,GREM1,CCNB1,PHF19,NCAPG2,ATOH8,AURKA,CDCA2,BRCA2,BARD1,E2F8,CDC25B,PDE4D,UHRF1,GLI1,DNA2,RPTOR,TBL1X,DSCC1,MASTL,CHTF18,KLF2,CKS1B,ASPH,EREG,EPHB2,HMGB2,CTIF,NPAS2,THBS1,RBL1,INCENP,SUPT3H,CNTN1,KLF6,TCF7L2,TBC1D5,CENPJ,BCL2L12,PSRC1,EYA4,NFIB,INHB…
GO:BP	attachment of spindle microtubules to kinetochore	GO:0008608	0.00546817	2.26216	35	328	7	0.0213415	18092	NEK2,AURKB,NUF2,CENPE,CCNB1,NDC80,KNSTRN
GO:BP	protein localization to chromosome, centromeric region	GO:0071459	0.00549899	2.25972	23	328	6	0.0182927	18092	AURKB,TTK,CDK1,NDC80,CENPQ,SPDL1
GO:BP	positive regulation of ubiquitin protein ligase activity	GO:1904668	0.00692762	2.15942	14	328	5	0.0152439	18092	UBE2C,CDC20,PLK1,MASTL,UBE2S
GO:BP	meiotic chromosome condensation	GO:0010032	0.00740888	2.13025	7	328	4	0.0121951	18092	NCAPH,SMC4,SMC2,INCENP
GO:BP	regulation of cellular process	GO:0050794	0.00853403	2.06885	11531	328	247	0.753049	18092	KPNA3,SLIT3,SHANK2,RFC3,CDH4,TBX18,SHCBP1,DLGAP5,MYBL2,UBE2C,HMMR,ASPM,KIF18B,KIF14,NEK2,AURKB,DTL,RRM2,TTK,CIT,PRC1,ANLN,CDC20,IQGAP3,POLQ,DEPDC1,SKA1,SMG8,EXO1,PLK1,CDC6,SAPCD2,BUB1,KIF18A,ESCO2,PBK,CENPF,ZNF367,CDC45,CDCA5,MKI67,ESPL1,CEP55,BLM,RAD51AP1,ORC1,DBF4B,CENPE,E2F2,KIF11,FANCD2,CLSPN,PLK4,NUSAP1,E2F1,XRCC2,MELK,TCF19,CDK1,ATAD2,TOP2A,HDAC4,TPX2,ZWINT,CDKN2C,GREM1,CCNB1,PHF19,TUBB,MAD…
GO:BP	regulation of DNA metabolic process	GO:0051052	0.00941147	2.02634	371	328	21	0.0640244	18092	RFC3,NEK2,AURKB,POLQ,BLM,RAD51AP1,GREM1,PARPBP,DSCC1,CHTF18,RTEL1-TNFRSF6B,NPAS2,MIS18A,EYA4,KPNA2,CDK2,TIMELESS,FIGNL1,RFC2,SPIDR,PRKDC
GO:BP	establishment of mitotic spindle localization	GO:0040001	0.00979448	2.00902	38	328	7	0.0213415	18092	PLK1,SAPCD2,ESPL1,NUSAP1,MAD2L1,NDC80,SPDL1
GO:BP	cellular process	GO:0009987	0.0103421	1.98539	17165	328	326	0.993902	18092	KPNA3,SLIT3,SHANK2,RFC3,CDH4,TBX18,SHCBP1,DLGAP5,MYBL2,UBE2C,HMMR,ASPM,KIF18B,KIF14,NEK2,AURKB,DTL,RRM2,TTK,NUF2,CIT,PRC1,CENPI,ANLN,CDC20,IQGAP3,POLQ,KIFC1,DEPDC1,ERCC6L,ASF1B,SKA1,SMG8,EXO1,PLK1,CDC6,SAPCD2,BUB1,NEIL3,KIF18A,ESCO2,PBK,CENPF,ZNF367,CDC45,CDCA5,MKI67,ESPL1,CDCA8,CEP55,BLM,FAM64A,RAD51AP1,ORC1,DBF4B,CENPE,E2F2,KIF11,NCAPH,FANCD2,CLSPN,SPC24,PLK4,NUSAP1,E2F1,XRCC2,MELK,TCF19,CDK1,A…
GO:BP	establishment of spindle localization	GO:0051293	0.0112411	1.94919	54	328	8	0.0243902	18092	PLK1,SAPCD2,ESPL1,NUSAP1,MAD2L1,NDC80,SPDL1,MAP4
GO:BP	histone phosphorylation	GO:0016572	0.0117529	1.92986	39	328	7	0.0213415	18092	AURKB,CDK1,CCNB1,AURKA,PRKCA,INCENP,CDK2
GO:BP	positive regulation of cytokinesis	GO:0032467	0.0117529	1.92986	39	328	7	0.0213415	18092	KIF14,AURKB,CIT,CDC6,KIF23,CDC25B,KIF20B
GO:BP	oocyte maturation	GO:0001556	0.0119789	1.92158	26	328	6	0.0182927	18092	CCNB1,AURKA,BRCA2,CDC25B,EREG,FBXO5
GO:BP	gonadotrophin-releasing hormone neuronal migration to the hypothalamus	GO:0021828	0.012303	1.90999	3	328	3	0.00914634	18092	NRP2,NRP1,SEMA3A
GO:BP	hypothalamic tangential migration using cell-axon interactions	GO:0021856	0.012303	1.90999	3	328	3	0.00914634	18092	NRP2,NRP1,SEMA3A
GO:BP	facioacoustic ganglion development	GO:1903375	0.012303	1.90999	3	328	3	0.00914634	18092	NRP2,NRP1,SEMA3A
GO:BP	regulation of molecular function	GO:0065009	0.0139952	1.85402	2969	328	85	0.259146	18092	SHANK2,RFC3,UBE2C,KIF14,NEK2,AURKB,CDC20,IQGAP3,DEPDC1,SMG8,PLK1,CDC6,PBK,CDCA5,BLM,DBF4B,CENPE,NCAPH,FANCD2,CLSPN,E2F1,CDK1,HDAC4,TPX2,CDKN2C,GREM1,CCNB1,MAD2L1,TRAIP,NCAPG2,ARHGAP11A,MCM2,AURKA,RTKN2,CDC25B,PDE4D,UHRF1,RPTOR,DHFR,CDKN3,DSCC1,MASTL,CHTF18,CKS1B,DOCK10,DEPDC1B,ARHGAP26,ASPH,CDC25A,EREG,EPHB2,FBXO5,HMGB2,THBS1,RBL1,INCENP,CACNA2D1,SPOCK1,TBCD,TCF7L2,TBC1D5,BCL2L12,GGNBP2,PSRC1,SLC…
GO:BP	centriole replication	GO:0007099	0.0140261	1.85306	40	328	7	0.0213415	18092	PLK4,WDR62,STIL,CENPJ,SASS6,CEP72,CDK2
GO:BP	DNA unwinding involved in DNA replication	GO:0006268	0.0146699	1.83357	16	328	5	0.0152439	18092	BLM,MCM2,MCM6,MCM4,HMGA1
GO:BP	mitotic chromosome condensation	GO:0007076	0.0146699	1.83357	16	328	5	0.0152439	18092	CDCA5,NCAPH,NUSAP1,SMC4,SMC2
GO:BP	embryo development	GO:0009790	0.0165923	1.78009	1093	328	41	0.125	18092	TBX18,NEK2,RRM2,ASF1B,PLK4,XRCC2,CDK1,TOP2A,GREM1,CCNB1,NCAPG2,ATOH8,STIL,BRCA2,E2F8,GLI1,NRP2,GINS1,COL5A1,KLF2,COL4A2,EPHB2,EXOC4,GGNBP2,FRAS1,CMIP,NRP1,SEMA3A,SFRP1,ATP11A,RSPO3,CHST11,TEAD1,ITGB5,TCOF1,POLE,TANC2,KIF20B,WNT7B,PRKDC,KLHL12
GO:BP	signal transduction involved in DNA integrity checkpoint	GO:0072401	0.0173422	1.7609	75	328	9	0.027439	18092	DTL,PLK1,E2F1,CDK1,CCNB1,AURKA,E2F8,CDK2,PRKDC
GO:BP	signal transduction involved in DNA damage checkpoint	GO:0072422	0.0173422	1.7609	75	328	9	0.027439	18092	DTL,PLK1,E2F1,CDK1,CCNB1,AURKA,E2F8,CDK2,PRKDC
GO:BP	chromatin organization	GO:0006325	0.017687	1.75234	831	328	34	0.103659	18092	AURKB,CENPI,ASF1B,CDC45,MKI67,CDK1,ATAD2,HDAC4,CCNB1,PHF19,CENPK,CHAF1A,MCM2,AURKA,BRCA2,UHRF1,PRKCA,TBL1X,SUV39H1,HMGB2,ITGB3BP,RBL1,INCENP,SUPT3H,CENPM,MIS18BP1,MIS18A,EYA4,CDK2,CENPQ,ANP32E,HAT1,NCOA3,HMGA1
GO:BP	positive regulation of cellular metabolic process	GO:0031325	0.0180844	1.7427	3361	328	93	0.283537	18092	RFC3,TBX18,DLGAP5,MYBL2,UBE2C,KIF14,NEK2,AURKB,TTK,CDC20,IQGAP3,PLK1,CDC6,PBK,BLM,RAD51AP1,DBF4B,CENPE,E2F2,CLSPN,E2F1,CDK1,ATAD2,TOP2A,HDAC4,TPX2,GREM1,CCNB1,PHF19,NCAPG2,ATOH8,AURKA,CDCA2,BRCA2,E2F8,CDC25B,UHRF1,GLI1,DNA2,RPTOR,TBL1X,DSCC1,MASTL,CHTF18,KLF2,CKS1B,ASPH,EREG,EPHB2,HMGB2,CTIF,NPAS2,THBS1,RBL1,INCENP,SUPT3H,CNTN1,KLF6,TCF7L2,TBC1D5,CENPJ,BCL2L12,PSRC1,EYA4,NFIB,INHBB,CDK2,CCBE1,TIM…
GO:BP	cell population proliferation	GO:0008283	0.0182004	1.73992	2091	328	65	0.198171	18092	SLIT3,SHANK2,SHCBP1,ASPM,KIF14,AURKB,TTK,PRC1,CDC20,IQGAP3,CDC6,SAPCD2,BUB1,MKI67,DBF4B,E2F1,MELK,CDK1,HDAC4,CDKN2C,GREM1,CCNB1,NCAPG2,ATOH8,BRIP1,BRCA2,RTKN2,E2F8,CDC25B,TACC3,UHRF1,GLI1,PRKCA,NRP2,RPTOR,CDKN3,GINS1,TNS3,ASPH,CDC25A,EREG,FBXO5,HMGB2,THBS1,CXCL5,TCF7L2,EFNB2,GGNBP2,NFIB,CDK2,FIGNL1,C18ORF54,CKS2,NRP1,SFRP1,F2RL1,ABCC4,PDGFD,CHST11,SLC7A11,KIF20B,WNT7B,PRKDC,HMGA1,TGM2
GO:BP	signal transduction involved in cell cycle checkpoint	GO:0072395	0.019362	1.71305	76	328	9	0.027439	18092	DTL,PLK1,E2F1,CDK1,CCNB1,AURKA,E2F8,CDK2,PRKDC
GO:BP	meiotic spindle organization	GO:0000212	0.0204745	1.68879	17	328	5	0.0152439	18092	ASPM,ESPL1,AURKA,NDC80,FBXO5
GO:BP	CENP-A containing chromatin organization	GO:0061641	0.0231391	1.63565	43	328	7	0.0213415	18092	CENPI,CENPK,ITGB3BP,CENPM,MIS18BP1,MIS18A,CENPQ
GO:BP	CENP-A containing nucleosome assembly	GO:0034080	0.0231391	1.63565	43	328	7	0.0213415	18092	CENPI,CENPK,ITGB3BP,CENPM,MIS18BP1,MIS18A,CENPQ
GO:BP	centriole assembly	GO:0098534	0.0231391	1.63565	43	328	7	0.0213415	18092	PLK4,WDR62,STIL,CENPJ,SASS6,CEP72,CDK2
GO:BP	histone exchange	GO:0043486	0.025154	1.59939	60	328	8	0.0243902	18092	CENPI,CENPK,ITGB3BP,CENPM,MIS18BP1,MIS18A,CENPQ,ANP32E
GO:BP	phosphorylation	GO:0016310	0.0255864	1.59199	2157	328	66	0.20122	18092	KIF14,NEK2,AURKB,TTK,CIT,IQGAP3,SMG8,PLK1,CDC6,BUB1,PBK,BLM,DBF4B,CENPE,CLSPN,PLK4,MELK,CDK1,HDAC4,TPX2,CDKN2C,GREM1,CCNB1,NCAPG2,TK1,NRGN,AURKA,BARD1,CDC25B,PDE4D,PRKCA,RPTOR,CDKN3,MASTL,CKS1B,CDC25A,EREG,EPHB2,THBS1,RBL1,INCENP,CNTN1,IMPA2,GGNBP2,PSRC1,PARD3,INHBB,CDK2,SLCO3A1,RSRC1,CKS2,NRP1,SFRP1,LIMCH1,DTYMK,PDGFD,SH3KBP1,ADK,DAPK1,CHUK,FAF1,NUP210,NUP85,RPS6KA3,WNT7B,PRKDC
GO:BP	protein phosphorylation	GO:0006468	0.025848	1.58757	1684	328	55	0.167683	18092	KIF14,NEK2,AURKB,TTK,CIT,IQGAP3,SMG8,PLK1,CDC6,BUB1,PBK,BLM,DBF4B,CENPE,CLSPN,PLK4,MELK,CDK1,TPX2,CDKN2C,GREM1,CCNB1,NCAPG2,AURKA,CDC25B,PDE4D,PRKCA,RPTOR,CDKN3,MASTL,CKS1B,CDC25A,EREG,EPHB2,THBS1,INCENP,CNTN1,GGNBP2,PSRC1,PARD3,INHBB,CDK2,SLCO3A1,RSRC1,CKS2,NRP1,SFRP1,LIMCH1,PDGFD,DAPK1,CHUK,FAF1,RPS6KA3,WNT7B,PRKDC
GO:BP	spindle assembly involved in meiosis	GO:0090306	0.0259145	1.58646	9	328	4	0.0121951	18092	ASPM,AURKA,NDC80,FBXO5
GO:BP	positive regulation of DNA-directed DNA polymerase activity	GO:1900264	0.0259145	1.58646	9	328	4	0.0121951	18092	RFC3,DSCC1,CHTF18,RFC2
GO:BP	regulation of DNA-directed DNA polymerase activity	GO:1900262	0.0259145	1.58646	9	328	4	0.0121951	18092	RFC3,DSCC1,CHTF18,RFC2
GO:BP	negative regulation of cell division	GO:0051782	0.0279294	1.55394	18	328	5	0.0152439	18092	ASPM,AURKB,BLM,ORC6,E2F8
GO:BP	chromatin remodeling at centromere	GO:0031055	0.0424411	1.37221	47	328	7	0.0213415	18092	CENPI,CENPK,ITGB3BP,CENPM,MIS18BP1,MIS18A,CENPQ
GO:BP	oocyte development	GO:0048599	0.0424411	1.37221	47	328	7	0.0213415	18092	CCNB1,AURKA,BRCA2,CDC25B,EREG,FBXO5,INHBB
GO:BP	female meiosis I	GO:0007144	0.0425737	1.37086	10	328	4	0.0121951	18092	AURKA,NDC80,CDC25B,FBXO5
GO:BP	meiotic cell cycle phase transition	GO:0044771	0.0425737	1.37086	10	328	4	0.0121951	18092	TTK,NDC80,CDC25B,CDC25A
GO:BP	mitotic DNA replication checkpoint	GO:0033314	0.0425737	1.37086	10	328	4	0.0121951	18092	CDC6,ORC1,CLSPN,TOPBP1
GO:BP	mitotic G2/M transition checkpoint	GO:0044818	0.0430194	1.36634	32	328	6	0.0182927	18092	CDC6,BLM,ORC1,CLSPN,CDK1,TOPBP1
GO:BP	hypothalamus gonadotrophin-releasing hormone neuron differentiation	GO:0021886	0.0485488	1.31382	4	328	3	0.00914634	18092	NRP2,NRP1,SEMA3A
GO:BP	trunk segmentation	GO:0035290	0.0485488	1.31382	4	328	3	0.00914634	18092	NRP2,NRP1,SEMA3A
GO:BP	ventral trunk neural crest cell migration	GO:0036486	0.0485488	1.31382	4	328	3	0.00914634	18092	NRP2,NRP1,SEMA3A
GO:BP	trunk neural crest cell migration	GO:0036484	0.0485488	1.31382	4	328	3	0.00914634	18092	NRP2,NRP1,SEMA3A
GO:BP	sympathetic neuron projection extension	GO:0097490	0.0485488	1.31382	4	328	3	0.00914634	18092	NRP2,NRP1,SEMA3A
GO:BP	sympathetic neuron projection guidance	GO:0097491	0.0485488	1.31382	4	328	3	0.00914634	18092	NRP2,NRP1,SEMA3A
GO:BP	spindle assembly involved in female meiosis I	GO:0007057	0.0485488	1.31382	4	328	3	0.00914634	18092	AURKA,NDC80,FBXO5
GO:BP	hypothalamus cell migration	GO:0021855	0.0485488	1.31382	4	328	3	0.00914634	18092	NRP2,NRP1,SEMA3A
GO:BP	hypothalamus gonadotrophin-releasing hormone neuron development	GO:0021888	0.0485488	1.31382	4	328	3	0.00914634	18092	NRP2,NRP1,SEMA3A
GO:BP	positive regulation of DNA metabolic process	GO:0051054	0.0518985	1.28485	206	328	14	0.0426829	18092	RFC3,NEK2,AURKB,RAD51AP1,GREM1,DSCC1,CHTF18,NPAS2,EYA4,CDK2,TIMELESS,RFC2,SPIDR,PRKDC
GO:BP	positive regulation of biological process	GO:0048518	0.0566527	1.24678	6466	328	153	0.466463	18092	SHANK2,RFC3,CDH4,TBX18,DLGAP5,MYBL2,UBE2C,ASPM,KIF14,NEK2,AURKB,DTL,TTK,CIT,PRC1,ANLN,CDC20,IQGAP3,PLK1,CDC6,SAPCD2,PBK,CDC45,CDCA5,ESPL1,BLM,RAD51AP1,DBF4B,CENPE,E2F2,CLSPN,PLK4,NUSAP1,E2F1,XRCC2,MELK,CDK1,ATAD2,TOP2A,HDAC4,TPX2,GREM1,CCNB1,PHF19,MAD2L1,NCAPG2,ATOH8,NRGN,AURKA,CDCA2,BRCA2,RTKN2,NDC80,BARD1,E2F8,KIF23,CDC25B,ADRA1B,PDE4D,UHRF1,GLI1,PRKCA,NRP2,DNA2,RPTOR,TBL1X,POC1A,PCNT,DSCC1,MAS…
GO:BP	protein-containing complex assembly	GO:0065003	0.0568717	1.2451	1689	328	54	0.164634	18092	KPNA3,DLGAP5,UBE2C,KIF14,RRM2,CENPI,ANLN,POLQ,ASF1B,CENPF,CDC45,BLM,CENPE,CDK1,TPX2,GREM1,CCNB1,CENPK,CHAF1A,TK1,MCM2,MCM5,KNTC1,MCM6,DNM1,ESAM,FBXO5,SNAP25,HMGB2,ITGB3BP,CENPM,MCM3,SCARA5,TBCD,TCF7L2,CENPJ,FANCC,MIS18BP1,PSRC1,PARD3,MIS18A,CENPQ,MCM4,PREX1,HAT1,UBE2S,SPIDR,TEAD1,FAF1,NUP210,COTL1,PRKDC,KLHL12,PSMC5
GO:BP	regulation of cell cycle G1/S phase transition	GO:1902806	0.057775	1.23826	208	328	14	0.0426829	18092	KIF14,CDC6,CDC45,E2F1,CDK1,CDKN2C,CCNB1,AURKA,E2F8,GLI1,RPTOR,RBL1,CDK2,PRKDC
GO:BP	positive regulation of cell division	GO:0051781	0.0585525	1.23245	87	328	9	0.027439	18092	KIF14,AURKB,CIT,CDC6,KIF23,CDC25B,EREG,PDGFD,KIF20B
GO:BP	positive regulation of cell population proliferation	GO:0008284	0.0599879	1.22194	997	328	37	0.112805	18092	SHANK2,ASPM,KIF14,TTK,PRC1,CDC20,IQGAP3,CDC6,SAPCD2,DBF4B,E2F1,CDK1,HDAC4,GREM1,CCNB1,RTKN2,CDC25B,GLI1,PRKCA,NRP2,RPTOR,TNS3,EREG,FBXO5,HMGB2,THBS1,CXCL5,TCF7L2,EFNB2,CDK2,NRP1,SFRP1,ABCC4,PDGFD,KIF20B,PRKDC,TGM2
GO:BP	regulation of double-strand break repair via homologous recombination	GO:0010569	0.0643401	1.19152	50	328	7	0.0213415	18092	POLQ,RAD51AP1,PARPBP,RTEL1-TNFRSF6B,TIMELESS,FIGNL1,SPIDR
GO:BP	regulation of G1/S transition of mitotic cell cycle	GO:2000045	0.0673309	1.17179	184	328	13	0.0396341	18092	KIF14,CDC6,CDC45,E2F1,CDK1,CDKN2C,CCNB1,AURKA,E2F8,RPTOR,RBL1,CDK2,PRKDC
GO:BP	regulation of signal transduction by p53 class mediator	GO:1901796	0.0673309	1.17179	184	328	13	0.0396341	18092	RFC3,AURKB,EXO1,BLM,TPX2,BRIP1,AURKA,BARD1,DNA2,BCL2L12,CDK2,TOPBP1,RFC2
GO:BP	G2 DNA damage checkpoint	GO:0031572	0.0736083	1.13307	35	328	6	0.0182927	18092	DTL,PLK1,BLM,CLSPN,CDK1,TOPBP1
GO:BP	positive regulation of protein metabolic process	GO:0051247	0.0742735	1.12917	1578	328	51	0.155488	18092	UBE2C,KIF14,DTL,TTK,CDC20,IQGAP3,PLK1,CDC6,PBK,DBF4B,CENPE,CLSPN,CDK1,HDAC4,TPX2,GREM1,CCNB1,PHF19,NCAPG2,AURKA,CDCA2,BARD1,CDC25B,UHRF1,RPTOR,MASTL,KLF2,CKS1B,ASPH,EREG,CTIF,THBS1,INCENP,CNTN1,TCF7L2,PSRC1,INHBB,CCBE1,SLCO3A1,CKS2,NRP1,LIMCH1,PDGFD,UBE2S,DAPK1,FAF1,NEDD4,ANTXR1,UACA,WNT7B,PRKDC
GO:BP	regulation of meiotic cell cycle	GO:0051445	0.0835457	1.07808	52	328	7	0.0213415	18092	ASPM,TTK,CDC20,RAD51AP1,CDC25B,CDC25A,FBXO5
GO:BP	oocyte differentiation	GO:0009994	0.0835457	1.07808	52	328	7	0.0213415	18092	CCNB1,AURKA,BRCA2,CDC25B,EREG,FBXO5,INHBB
GO:BP	protein-containing complex subunit organization	GO:0043933	0.0844598	1.07335	1974	328	60	0.182927	18092	KPNA3,DLGAP5,UBE2C,KIF18B,KIF14,RRM2,CENPI,ANLN,POLQ,ASF1B,KIF18A,CENPF,CDC45,BLM,CENPE,CDK1,TPX2,GREM1,CCNB1,CENPK,CHAF1A,TK1,MCM2,MCM5,KNTC1,ASPH,MCM6,DNM1,ESAM,FBXO5,SNAP25,HMGB2,ITGB3BP,CENPM,MCM3,SCARA5,TBCD,TCF7L2,CENPJ,FANCC,MIS18BP1,PSRC1,PARD3,MIS18A,CENPQ,MCM4,ANP32E,F2RL1,PREX1,HAT1,UBE2S,SPIDR,TEAD1,FAF1,NUP210,COTL1,PRKDC,HMGA1,KLHL12,PSMC5
GO:BP	regulation of protein kinase activity	GO:0045859	0.0850706	1.07022	821	328	32	0.097561	18092	KIF14,IQGAP3,SMG8,PLK1,CDC6,PBK,BLM,DBF4B,CENPE,CLSPN,CDK1,TPX2,CDKN2C,GREM1,CCNB1,NCAPG2,CDC25B,RPTOR,CDKN3,CKS1B,CDC25A,EREG,EPHB2,THBS1,INCENP,GGNBP2,PSRC1,CKS2,SFRP1,PDGFD,FAF1,WNT7B
GO:BP	spindle midzone assembly	GO:0051255	0.0975071	1.01096	12	328	4	0.0121951	18092	AURKB,PRC1,KIF23,INCENP
GO:BP	positive regulation of chromosome segregation	GO:0051984	0.0975071	1.01096	12	328	4	0.0121951	18092	AURKB,CDC6,CCNB1,RAD18
GO:BP	mitotic nuclear envelope disassembly	GO:0007077	0.0975071	1.01096	12	328	4	0.0121951	18092	PLK1,CDK1,CCNB1,PRKCA
GO:BP	cellular macromolecule metabolic process	GO:0044260	0.0980766	1.00843	8357	328	187	0.570122	18092	RFC3,TBX18,DLGAP5,MYBL2,UBE2C,KIF14,NEK2,AURKB,DTL,RRM2,TTK,CIT,CDC20,IQGAP3,POLQ,DEPDC1,SMG8,EXO1,PLK1,CDC6,BUB1,NEIL3,ESCO2,PBK,CENPF,ZNF367,CDC45,CDCA5,BLM,RAD51AP1,ORC1,DBF4B,CENPE,E2F2,FANCD2,CLSPN,PLK4,E2F1,XRCC2,MELK,TCF19,CDK1,ATAD2,CDCA3,TOP2A,HDAC4,TPX2,CDKN2C,GREM1,CCNB1,PHF19,MAD2L1,TRAIP,NCAPG2,CHAF1A,POLE2,ATOH8,TK1,BRIP1,MCM2,AURKA,CDCA2,BRCA2,RTKN2,ORC6,BARD1,MND1,E2F8,PRIM2,PARPB…
GO:BP	chromatin assembly or disassembly	GO:0006333	0.106928	0.97091	220	328	14	0.0426829	18092	CENPI,ASF1B,CENPK,CHAF1A,MCM2,SUV39H1,HMGB2,ITGB3BP,CENPM,MIS18BP1,MIS18A,CENPQ,HAT1,HMGA1
GO:BP	nucleic acid metabolic process	GO:0090304	0.111256	0.953675	5247	328	128	0.390244	18092	RFC3,TBX18,DLGAP5,MYBL2,NEK2,AURKB,DTL,RRM2,POLQ,DEPDC1,SMG8,EXO1,PLK1,CDC6,NEIL3,ESCO2,CENPF,ZNF367,CDC45,CDCA5,BLM,RAD51AP1,ORC1,E2F2,FANCD2,CLSPN,E2F1,XRCC2,TCF19,CDK1,ATAD2,TOP2A,HDAC4,GREM1,CCNB1,PHF19,TRAIP,NCAPG2,CHAF1A,POLE2,ATOH8,TK1,BRIP1,MCM2,BRCA2,RTKN2,ORC6,BARD1,MND1,E2F8,PRIM2,PARPBP,POLA1,MCM5,UHRF1,GLI1,PRKCA,DNA2,RPTOR,TBL1X,DHFR,APOBEC3B,DSCC1,KIF22,GINS1,SND1,CHTF18,CDKAL1,KLF…
GO:BP	positive regulation of metabolic process	GO:0009893	0.117466	0.930089	3859	328	100	0.304878	18092	RFC3,TBX18,DLGAP5,MYBL2,UBE2C,KIF14,NEK2,AURKB,DTL,TTK,CDC20,IQGAP3,PLK1,CDC6,PBK,BLM,RAD51AP1,DBF4B,CENPE,E2F2,CLSPN,E2F1,CDK1,ATAD2,TOP2A,HDAC4,TPX2,GREM1,CCNB1,PHF19,NCAPG2,ATOH8,AURKA,CDCA2,BRCA2,BARD1,E2F8,CDC25B,PDE4D,UHRF1,GLI1,DNA2,RPTOR,TBL1X,DSCC1,MASTL,CHTF18,KLF2,CKS1B,ASPH,EREG,EPHB2,HMGB2,CTIF,NPAS2,THBS1,RBL1,INCENP,SUPT3H,CNTN1,KLF6,TCF7L2,TBC1D5,DIO2,CENPJ,BCL2L12,PSRC1,EYA4,NFIB…
GO:BP	positive regulation of signaling receptor activity	GO:2000273	0.119597	0.922279	38	328	6	0.0182927	18092	GREM1,NCAPG2,EREG,EPHB2,NRP1,NCOA3
GO:BP	G2/MI transition of meiotic cell cycle	GO:0008315	0.119738	0.921768	5	328	3	0.00914634	18092	NDC80,CDC25B,CDC25A
GO:BP	trigeminal ganglion development	GO:0061551	0.119738	0.921768	5	328	3	0.00914634	18092	NRP2,NRP1,SEMA3A
GO:BP	cellular response to stimulus	GO:0051716	0.126014	0.899581	7840	328	177	0.539634	18092	SLIT3,SHANK2,RFC3,TBX18,SHCBP1,DLGAP5,MYBL2,ASPM,KIF14,AURKB,DTL,TTK,CIT,IQGAP3,POLQ,DEPDC1,EXO1,PLK1,CDC6,NEIL3,KIF18A,ESCO2,PBK,CDC45,CDCA5,CEP55,BLM,RAD51AP1,E2F2,FANCD2,CLSPN,E2F1,XRCC2,MELK,CDK1,TOP2A,HDAC4,TPX2,GREM1,CCNB1,TRAIP,NCAPG2,CHAF1A,POLE2,ATOH8,CXCL2,STIL,ARHGAP11A,BRIP1,NRGN,MCM2,AURKA,TUBA1B,BRCA2,RTKN2,BARD1,E2F8,PARPBP,POLA1,MCM5,ADRA1B,WDR76,PDE4D,UHRF1,GLI1,PRKCA,NRP2,DNA2,R…
GO:BP	oogenesis	GO:0048477	0.128355	0.891588	96	328	9	0.027439	18092	ASPM,CCNB1,AURKA,BRCA2,CDC25B,DIAPH2,EREG,FBXO5,INHBB
GO:BP	regulation of ubiquitin-protein transferase activity	GO:0051438	0.136125	0.866061	56	328	7	0.0213415	18092	UBE2C,CDC20,PLK1,MAD2L1,MASTL,FBXO5,UBE2S
GO:BP	establishment of spindle orientation	GO:0051294	0.139205	0.856344	39	328	6	0.0182927	18092	PLK1,SAPCD2,MAD2L1,NDC80,SPDL1,MAP4
GO:BP	negative regulation of G2/M transition of mitotic cell cycle	GO:0010972	0.139262	0.856169	97	328	9	0.027439	18092	AURKB,CDC6,BLM,ORC1,CLSPN,CDK1,AURKA,TOPBP1,PSMC5
GO:BP	plasma membrane bounded cell projection organization	GO:0120036	0.168012	0.774661	1586	328	50	0.152439	18092	SLIT3,SHANK2,CDH4,NEK2,ANLN,CDC20,PLK1,PLK4,CDK1,HDAC4,TUBB,AURKA,PRKCA,NRP2,PALLD,POC1A,PCNT,DHFR,DOCK10,PTPRG,EPHB2,SNAP25,CNTN1,KIAA0319,SPOCK1,CENPJ,EFNB2,PARD3,CEP72,NFIB,HAUS8,NRP1,MYO10,SEMA3A,SFRP1,TUBB4B,F2RL1,PREX1,ABCC4,SH3KBP1,HAUS6,NRCAM,NEDD4,TANC2,KIF20B,MAP4,TUBA4A,NUP85,WNT7B,SEPT9
GO:BP	regulation of catalytic activity	GO:0050790	0.169806	0.770047	2428	328	69	0.210366	18092	RFC3,UBE2C,KIF14,NEK2,AURKB,CDC20,IQGAP3,DEPDC1,SMG8,PLK1,CDC6,PBK,BLM,DBF4B,CENPE,NCAPH,CLSPN,CDK1,TPX2,CDKN2C,GREM1,CCNB1,MAD2L1,NCAPG2,ARHGAP11A,MCM2,CDC25B,UHRF1,RPTOR,DHFR,CDKN3,DSCC1,MASTL,CHTF18,CKS1B,DOCK10,DEPDC1B,ARHGAP26,ASPH,CDC25A,EREG,EPHB2,FBXO5,HMGB2,THBS1,RBL1,INCENP,SPOCK1,TBCD,TBC1D5,BCL2L12,GGNBP2,PSRC1,CKS2,NRP1,ANP32E,SFRP1,F2RL1,PREX1,PDGFD,UBE2S,RFC2,DAPK1,FAF1,ANTXR1,UACA…
GO:BP	nucleobase-containing compound metabolic process	GO:0006139	0.188014	0.725809	5766	328	137	0.417683	18092	RFC3,TBX18,DLGAP5,MYBL2,NEK2,AURKB,DTL,RRM2,POLQ,DEPDC1,SMG8,EXO1,PLK1,CDC6,NEIL3,ESCO2,CENPF,ZNF367,CDC45,CDCA5,BLM,RAD51AP1,ORC1,E2F2,FANCD2,CLSPN,E2F1,XRCC2,TCF19,CDK1,ATAD2,TOP2A,HDAC4,GREM1,CCNB1,PHF19,TRAIP,NCAPG2,CHAF1A,POLE2,ATOH8,BAAT,TK1,BRIP1,MCM2,BRCA2,RTKN2,ORC6,BARD1,MND1,E2F8,PRIM2,PARPBP,POLA1,MCM5,PDE4D,UHRF1,GLI1,PRKCA,DNA2,RPTOR,TBL1X,DHFR,APOBEC3B,DSCC1,KIF22,GINS1,SND1,CHTF18…
GO:BP	response to stress	GO:0006950	0.188303	0.725144	4199	328	106	0.323171	18092	RFC3,DTL,POLQ,EXO1,PLK1,NEIL3,ESCO2,PBK,CDC45,CDCA5,BLM,RAD51AP1,FANCD2,CLSPN,E2F1,XRCC2,MELK,CDK1,TOP2A,HDAC4,CCNB1,TUBB,TRAIP,CHAF1A,POLE2,CXCL2,BRIP1,MCM2,AURKA,BRCA2,BARD1,E2F8,PARPBP,POLA1,MCM5,WDR76,UHRF1,GLI1,PRKCA,DNA2,RPTOR,DHFR,APOBEC3B,MASTL,KIF22,COL5A1,KLF2,MCM6,EREG,EPHB2,FBXO5,SUV39H1,WDHD1,RTEL1-TNFRSF6B,HMGB2,FANCG,NPAS2,THBS1,RBL1,MDC1,KIAA0319,CXCL5,MCM3,SCARA5,TBC1D5,UBE2T,RAD…
GO:BP	regulation of reproductive process	GO:2000241	0.190132	0.720945	176	328	12	0.0365854	18092	ASPM,TTK,CDC20,RAD51AP1,HDAC4,AURKA,CDC25B,CDC25A,FBXO5,INHBB,SEMA3A,SFRP1
GO:BP	intracellular signal transduction involved in G1 DNA damage checkpoint	GO:1902400	0.191154	0.718617	59	328	7	0.0213415	18092	E2F1,CDK1,CCNB1,AURKA,E2F8,CDK2,PRKDC
GO:BP	signal transduction involved in mitotic G1 DNA damage checkpoint	GO:0072431	0.191154	0.718617	59	328	7	0.0213415	18092	E2F1,CDK1,CCNB1,AURKA,E2F8,CDK2,PRKDC
GO:BP	regulation of attachment of spindle microtubules to kinetochore	GO:0051988	0.191597	0.717611	14	328	4	0.0121951	18092	NEK2,AURKB,CCNB1,KNSTRN
GO:BP	cellular aromatic compound metabolic process	GO:0006725	0.194159	0.711843	5977	328	141	0.429878	18092	RFC3,TBX18,DLGAP5,MYBL2,NEK2,AURKB,DTL,RRM2,POLQ,DEPDC1,SMG8,EXO1,PLK1,CDC6,NEIL3,ESCO2,CENPF,ZNF367,CDC45,CDCA5,BLM,RAD51AP1,ORC1,E2F2,FANCD2,CLSPN,E2F1,XRCC2,TCF19,CDK1,ATAD2,TOP2A,HDAC4,GREM1,CCNB1,PHF19,TRAIP,NCAPG2,CHAF1A,POLE2,ATOH8,BAAT,TK1,BRIP1,MCM2,BRCA2,RTKN2,ORC6,BARD1,MND1,E2F8,PRIM2,PARPBP,POLA1,MCM5,PDE4D,UHRF1,GLI1,PRKCA,DNA2,RPTOR,TBL1X,DHFR,APOBEC3B,DSCC1,KIF22,GINS1,SND1,CHTF18…
GO:BP	regulation of biological process	GO:0050789	0.231681	0.635109	12145	328	251	0.765244	18092	KPNA3,SLIT3,SHANK2,RFC3,CDH4,TBX18,SHCBP1,DLGAP5,MYBL2,UBE2C,HMMR,ASPM,KIF18B,KIF14,NEK2,AURKB,DTL,RRM2,TTK,CIT,PRC1,ANLN,CDC20,IQGAP3,POLQ,DEPDC1,SKA1,SMG8,EXO1,PLK1,CDC6,SAPCD2,BUB1,KIF18A,ESCO2,PBK,CENPF,ZNF367,CDC45,CDCA5,MKI67,ESPL1,CEP55,BLM,RAD51AP1,ORC1,DBF4B,CENPE,E2F2,KIF11,FANCD2,CLSPN,PLK4,NUSAP1,E2F1,XRCC2,MELK,TCF19,CDK1,ATAD2,TOP2A,HDAC4,TPX2,ZWINT,CDKN2C,GREM1,CCNB1,PHF19,TUBB,MAD…
GO:BP	spindle assembly involved in female meiosis	GO:0007056	0.236254	0.62662	6	328	3	0.00914634	18092	AURKA,NDC80,FBXO5
GO:BP	neural crest cell migration involved in autonomic nervous system development	GO:1901166	0.236254	0.62662	6	328	3	0.00914634	18092	NRP2,NRP1,SEMA3A
GO:BP	cranial ganglion development	GO:0061550	0.236254	0.62662	6	328	3	0.00914634	18092	NRP2,NRP1,SEMA3A
GO:BP	female meiosis chromosome segregation	GO:0016321	0.236254	0.62662	6	328	3	0.00914634	18092	TTK,PLK1,NCAPH
GO:BP	signal transduction involved in mitotic cell cycle checkpoint	GO:0072413	0.237005	0.625242	61	328	7	0.0213415	18092	E2F1,CDK1,CCNB1,AURKA,E2F8,CDK2,PRKDC
GO:BP	signal transduction involved in mitotic DNA integrity checkpoint	GO:1902403	0.237005	0.625242	61	328	7	0.0213415	18092	E2F1,CDK1,CCNB1,AURKA,E2F8,CDK2,PRKDC
GO:BP	signal transduction involved in mitotic DNA damage checkpoint	GO:1902402	0.237005	0.625242	61	328	7	0.0213415	18092	E2F1,CDK1,CCNB1,AURKA,E2F8,CDK2,PRKDC
GO:BP	negative regulation of cellular component organization	GO:0051129	0.242968	0.614451	753	328	29	0.0884146	18092	KIF14,AURKB,TTK,CDC20,PLK1,BUB1,CENPF,ESPL1,ATAD2,TOP2A,TPX2,CCNB1,MAD2L1,MCM2,NDC80,PTPRG,EPHB2,FBXO5,THBS1,KIAA0319,SPOCK1,TBCD,EFNB2,NRP1,SEMA3A,SPDL1,ANTXR1,MAP4,HMGA1
GO:BP	attachment of mitotic spindle microtubules to kinetochore	GO:0051315	0.257546	0.589145	15	328	4	0.0121951	18092	AURKB,NUF2,CENPE,NDC80
GO:BP	regulation of phosphorylation	GO:0042325	0.28106	0.551201	1448	328	46	0.140244	18092	KIF14,TTK,IQGAP3,SMG8,PLK1,CDC6,PBK,BLM,DBF4B,CENPE,CLSPN,CDK1,HDAC4,TPX2,CDKN2C,GREM1,CCNB1,NCAPG2,BARD1,CDC25B,PDE4D,RPTOR,CDKN3,CKS1B,CDC25A,EREG,EPHB2,THBS1,RBL1,INCENP,CNTN1,GGNBP2,PSRC1,PARD3,INHBB,SLCO3A1,CKS2,NRP1,SFRP1,LIMCH1,PDGFD,FAF1,NUP210,NUP85,WNT7B,PRKDC
GO:BP	heterocycle metabolic process	GO:0046483	0.301324	0.520966	5924	328	139	0.42378	18092	RFC3,TBX18,DLGAP5,MYBL2,NEK2,AURKB,DTL,RRM2,POLQ,DEPDC1,SMG8,EXO1,PLK1,CDC6,NEIL3,ESCO2,CENPF,ZNF367,CDC45,CDCA5,BLM,RAD51AP1,ORC1,E2F2,FANCD2,CLSPN,E2F1,XRCC2,TCF19,CDK1,ATAD2,TOP2A,HDAC4,GREM1,CCNB1,PHF19,TRAIP,NCAPG2,CHAF1A,POLE2,ATOH8,BAAT,TK1,BRIP1,MCM2,BRCA2,RTKN2,ORC6,BARD1,MND1,E2F8,PRIM2,PARPBP,POLA1,MCM5,PDE4D,UHRF1,GLI1,PRKCA,DNA2,RPTOR,TBL1X,DHFR,APOBEC3B,DSCC1,KIF22,GINS1,SND1,CHTF18…
GO:BP	cell projection organization	GO:0030030	0.314745	0.502041	1627	328	50	0.152439	18092	SLIT3,SHANK2,CDH4,NEK2,ANLN,CDC20,PLK1,PLK4,CDK1,HDAC4,TUBB,AURKA,PRKCA,NRP2,PALLD,POC1A,PCNT,DHFR,DOCK10,PTPRG,EPHB2,SNAP25,CNTN1,KIAA0319,SPOCK1,CENPJ,EFNB2,PARD3,CEP72,NFIB,HAUS8,NRP1,MYO10,SEMA3A,SFRP1,TUBB4B,F2RL1,PREX1,ABCC4,SH3KBP1,HAUS6,NRCAM,NEDD4,TANC2,KIF20B,MAP4,TUBA4A,NUP85,WNT7B,SEPT9
GO:BP	regulation of DNA recombination	GO:0000018	0.320328	0.494405	108	328	9	0.027439	18092	POLQ,BLM,RAD51AP1,PARPBP,RTEL1-TNFRSF6B,KPNA2,TIMELESS,FIGNL1,SPIDR
GO:BP	positive regulation of cyclin-dependent protein serine/threonine kinase activity	GO:0045737	0.32864	0.483279	29	328	5	0.0152439	18092	CDC6,CCNB1,CKS1B,PSRC1,CKS2
GO:BP	membrane disassembly	GO:0030397	0.338505	0.470435	16	328	4	0.0121951	18092	PLK1,CDK1,CCNB1,PRKCA
GO:BP	nuclear envelope disassembly	GO:0051081	0.338505	0.470435	16	328	4	0.0121951	18092	PLK1,CDK1,CCNB1,PRKCA
GO:BP	biological regulation	GO:0065007	0.341574	0.466515	12801	328	261	0.795732	18092	KPNA3,SLIT3,SHANK2,RFC3,CDH4,TBX18,SHCBP1,DLGAP5,MYBL2,UBE2C,HMMR,ASPM,KIF18B,KIF14,NEK2,AURKB,DTL,RRM2,TTK,CIT,PRC1,ANLN,CDC20,IQGAP3,POLQ,DEPDC1,SKA1,SMG8,EXO1,PLK1,CDC6,SAPCD2,BUB1,KIF18A,ESCO2,PBK,CENPF,ZNF367,CDC45,CDCA5,MKI67,ESPL1,CEP55,BLM,RAD51AP1,ORC1,DBF4B,CENPE,E2F2,KIF11,NCAPH,FANCD2,CLSPN,PLK4,NUSAP1,E2F1,XRCC2,MELK,TCF19,CDK1,ATAD2,TOP2A,HDAC4,TPX2,ZWINT,CDKN2C,GREM1,CCNB1,PHF19,TU…
GO:BP	in utero embryonic development	GO:0001701	0.346698	0.460049	406	328	19	0.0579268	18092	NEK2,RRM2,ASF1B,PLK4,XRCC2,CCNB1,NCAPG2,STIL,BRCA2,E2F8,GINS1,KLF2,GGNBP2,CMIP,ATP11A,RSPO3,CHST11,TANC2,WNT7B
GO:BP	gamete generation	GO:0007276	0.357152	0.447147	732	328	28	0.0853659	18092	ASPM,TTK,KIFC1,ASF1B,PLK1,KIF18A,NCAPH,FANCD2,E2F1,TOP2A,CCNB1,BRIP1,AURKA,BRCA2,NDC80,CDC25B,GLI1,POC1A,MASTL,DIAPH2,EREG,FBXO5,HMGB2,FANCG,FANCC,GGNBP2,INHBB,FIGNL1
GO:BP	regulation of protein phosphorylation	GO:0001932	0.387572	0.411648	1257	328	41	0.125	18092	KIF14,TTK,IQGAP3,SMG8,PLK1,CDC6,PBK,BLM,DBF4B,CENPE,CLSPN,CDK1,TPX2,CDKN2C,GREM1,CCNB1,NCAPG2,CDC25B,PDE4D,RPTOR,CDKN3,CKS1B,CDC25A,EREG,EPHB2,THBS1,INCENP,CNTN1,GGNBP2,PSRC1,PARD3,INHBB,SLCO3A1,CKS2,NRP1,SFRP1,LIMCH1,PDGFD,FAF1,WNT7B,PRKDC
GO:BP	regulation of kinase activity	GO:0043549	0.391234	0.407564	931	328	33	0.10061	18092	KIF14,IQGAP3,SMG8,PLK1,CDC6,PBK,BLM,DBF4B,CENPE,CLSPN,CDK1,TPX2,CDKN2C,GREM1,CCNB1,NCAPG2,CDC25B,RPTOR,CDKN3,CKS1B,CDC25A,EREG,EPHB2,THBS1,RBL1,INCENP,GGNBP2,PSRC1,CKS2,SFRP1,PDGFD,FAF1,WNT7B
GO:BP	mitotic G1 DNA damage checkpoint	GO:0031571	0.391616	0.40714	66	328	7	0.0213415	18092	E2F1,CDK1,CCNB1,AURKA,E2F8,CDK2,PRKDC
GO:BP	regulation of DNA repair	GO:0006282	0.394117	0.404374	136	328	10	0.0304878	18092	POLQ,RAD51AP1,PARPBP,RTEL1-TNFRSF6B,NPAS2,EYA4,TIMELESS,FIGNL1,SPIDR,PRKDC
GO:BP	signal transduction in response to DNA damage	GO:0042770	0.418446	0.37836	137	328	10	0.0304878	18092	DTL,PLK1,E2F1,CDK1,CCNB1,AURKA,BRCA2,E2F8,CDK2,PRKDC
GO:BP	mitotic G1/S transition checkpoint	GO:0044819	0.430602	0.365924	67	328	7	0.0213415	18092	E2F1,CDK1,CCNB1,AURKA,E2F8,CDK2,PRKDC
GO:BP	G1 DNA damage checkpoint	GO:0044783	0.430602	0.365924	67	328	7	0.0213415	18092	E2F1,CDK1,CCNB1,AURKA,E2F8,CDK2,PRKDC
GO:BP	regulation of double-strand break repair	GO:2000779	0.440698	0.355859	89	328	8	0.0243902	18092	POLQ,RAD51AP1,PARPBP,RTEL1-TNFRSF6B,TIMELESS,FIGNL1,SPIDR,PRKDC
GO:BP	exit from mitosis	GO:0010458	0.456453	0.340604	31	328	5	0.0152439	18092	UBE2C,ANLN,CDCA5,KNTC1,UBE2S
GO:BP	DNA-dependent DNA replication maintenance of fidelity	GO:0045005	0.456601	0.340463	48	328	6	0.0182927	18092	BLM,TRAIP,BRCA2,DNA2,TIMELESS,POLE
GO:BP	peptidyl-serine phosphorylation	GO:0018105	0.470838	0.327128	316	328	16	0.0487805	18092	AURKB,TTK,PLK1,CLSPN,CDK1,CCNB1,AURKA,PDE4D,PRKCA,RPTOR,MASTL,GGNBP2,CDK2,CHUK,RPS6KA3,PRKDC
GO:BP	positive regulation of DNA biosynthetic process	GO:2000573	0.472661	0.32545	68	328	7	0.0213415	18092	RFC3,NEK2,AURKB,GREM1,DSCC1,CHTF18,RFC2
GO:BP	fibroblast proliferation	GO:0048144	0.476192	0.322217	90	328	8	0.0243902	18092	CDC6,E2F1,CCNB1,EREG,SFRP1,PDGFD,WNT7B,PRKDC
GO:BP	negative regulation of cellular process	GO:0048523	0.49192	0.308106	5208	328	124	0.378049	18092	SLIT3,SHANK2,TBX18,ASPM,KIF14,NEK2,AURKB,DTL,RRM2,TTK,CDC20,POLQ,DEPDC1,PLK1,CDC6,SAPCD2,BUB1,PBK,CENPF,CDC45,ESPL1,BLM,ORC1,E2F2,FANCD2,CLSPN,E2F1,XRCC2,CDK1,ATAD2,TOP2A,HDAC4,TPX2,ZWINT,CDKN2C,GREM1,CCNB1,PHF19,MAD2L1,TRAIP,NCAPG2,ATOH8,STIL,BRIP1,MCM2,AURKA,BRCA2,RTKN2,NDC80,ORC6,BARD1,E2F8,PARPBP,WDR76,PDE4D,UHRF1,GLI1,PRKCA,DNA2,RPTOR,TBL1X,ZWILCH,DHFR,APOBEC3B,CDKN3,MASTL,KNTC1,HTRA3,COL5A1…
GO:BP	ATP-dependent chromatin remodeling	GO:0043044	0.513996	0.28904	91	328	8	0.0243902	18092	CENPI,CENPK,ITGB3BP,CENPM,MIS18BP1,MIS18A,CENPQ,ANP32E
GO:BP	establishment of mitotic spindle orientation	GO:0000132	0.533015	0.273261	32	328	5	0.0152439	18092	PLK1,SAPCD2,MAD2L1,NDC80,SPDL1
GO:BP	positive regulation of cellular protein metabolic process	GO:0032270	0.537945	0.269262	1490	328	46	0.140244	18092	UBE2C,KIF14,TTK,CDC20,IQGAP3,PLK1,CDC6,PBK,DBF4B,CENPE,CLSPN,CDK1,HDAC4,TPX2,GREM1,CCNB1,PHF19,NCAPG2,AURKA,CDCA2,CDC25B,UHRF1,RPTOR,MASTL,CKS1B,ASPH,EREG,CTIF,THBS1,INCENP,CNTN1,PSRC1,INHBB,CCBE1,SLCO3A1,CKS2,NRP1,LIMCH1,PDGFD,UBE2S,DAPK1,FAF1,ANTXR1,UACA,WNT7B,PRKDC
GO:BP	negative regulation of DNA-dependent DNA replication	GO:2000104	0.553055	0.257231	18	328	4	0.0121951	18092	BLM,BRCA2,FBXO5,TIMELESS
GO:BP	anatomical structure arrangement	GO:0048532	0.553055	0.257231	18	328	4	0.0121951	18092	KIF14,NRP2,NRP1,SEMA3A
GO:BP	kinetochore assembly	GO:0051382	0.553055	0.257231	18	328	4	0.0121951	18092	DLGAP5,CENPF,CENPE,CENPK
GO:BP	positive regulation of cyclin-dependent protein kinase activity	GO:1904031	0.618949	0.208345	33	328	5	0.0152439	18092	CDC6,CCNB1,CKS1B,PSRC1,CKS2
GO:BP	negative regulation of DNA replication	GO:0008156	0.618949	0.208345	33	328	5	0.0152439	18092	CDC6,BLM,BRCA2,FBXO5,TIMELESS
GO:BP	regulation of meiotic cell cycle phase transition	GO:1901993	0.643858	0.19121	8	328	3	0.00914634	18092	TTK,CDC25B,CDC25A
GO:BP	hypothalamus cell differentiation	GO:0021979	0.643858	0.19121	8	328	3	0.00914634	18092	NRP2,NRP1,SEMA3A
GO:BP	mitotic spindle midzone assembly	GO:0051256	0.643858	0.19121	8	328	3	0.00914634	18092	AURKB,PRC1,KIF23
GO:BP	chromosome organization involved in meiotic cell cycle	GO:0070192	0.675238	0.170543	72	328	7	0.0213415	18092	BUB1,NCAPH,FANCD2,BRIP1,SMC4,SMC2,INCENP
GO:BP	lateral attachment of mitotic spindle microtubules to kinetochore	GO:0099607	0.682702	0.165769	2	328	2	0.00609756	18092	AURKB,CENPE
GO:BP	vestibulocochlear nerve structural organization	GO:0021649	0.682702	0.165769	2	328	2	0.00609756	18092	NRP2,NRP1
GO:BP	dorsal root ganglion morphogenesis	GO:1904835	0.682702	0.165769	2	328	2	0.00609756	18092	NRP2,NRP1
GO:BP	ganglion morphogenesis	GO:0061552	0.682702	0.165769	2	328	2	0.00609756	18092	NRP2,NRP1
GO:BP	phenylalanine transport	GO:0015823	0.682702	0.165769	2	328	2	0.00609756	18092	SLC7A5,SLC3A2
GO:BP	regulation of exit from mitosis	GO:0007096	0.690579	0.160787	19	328	4	0.0121951	18092	UBE2C,ANLN,CDCA5,KNTC1
GO:BP	microtubule polymerization or depolymerization	GO:0031109	0.708687	0.149546	120	328	9	0.027439	18092	KIF18B,SKA1,KIF18A,TPX2,FBXO5,TBCD,CENPJ,PSRC1,SKA2
GO:BP	centrosome localization	GO:0051642	0.714987	0.145702	34	328	5	0.0152439	18092	DLGAP5,ASPM,MAD2L1,AURKA,PARD3
GO:BP	regulation of response to DNA damage stimulus	GO:2001020	0.751547	0.124044	234	328	13	0.0396341	18092	POLQ,RAD51AP1,PARPBP,WDR76,FBXO5,RTEL1-TNFRSF6B,NPAS2,BCL2L12,EYA4,TIMELESS,FIGNL1,SPIDR,PRKDC
GO:BP	negative regulation of organelle organization	GO:0010639	0.752642	0.123411	363	328	17	0.0518293	18092	AURKB,TTK,CDC20,PLK1,BUB1,CENPF,ESPL1,TOP2A,TPX2,CCNB1,MAD2L1,MCM2,NDC80,FBXO5,TBCD,SPDL1,MAP4
GO:BP	positive regulation of protein modification process	GO:0031401	0.788196	0.103366	1091	328	36	0.109756	18092	UBE2C,KIF14,TTK,CDC20,IQGAP3,PLK1,CDC6,PBK,DBF4B,CENPE,CLSPN,CDK1,HDAC4,TPX2,GREM1,CCNB1,PHF19,NCAPG2,CDCA2,CDC25B,RPTOR,MASTL,CKS1B,EREG,THBS1,INCENP,CNTN1,PSRC1,INHBB,SLCO3A1,CKS2,NRP1,LIMCH1,PDGFD,UBE2S,WNT7B
GO:BP	positive regulation of fibroblast proliferation	GO:0048146	0.79179	0.10139	53	328	6	0.0182927	18092	CDC6,E2F1,CCNB1,EREG,PDGFD,PRKDC
GO:BP	regulation of protein modification process	GO:0031399	0.795294	0.0994722	1692	328	50	0.152439	18092	UBE2C,KIF14,TTK,CDC20,IQGAP3,SMG8,PLK1,CDC6,PBK,BLM,DBF4B,CENPE,CLSPN,CDK1,HDAC4,TPX2,CDKN2C,GREM1,CCNB1,PHF19,MAD2L1,NCAPG2,CDCA2,CDC25B,PDE4D,RPTOR,CDKN3,MASTL,CKS1B,CDC25A,EREG,EPHB2,FBXO5,THBS1,INCENP,CNTN1,GGNBP2,PSRC1,PARD3,INHBB,SLCO3A1,CKS2,NRP1,SFRP1,LIMCH1,PDGFD,UBE2S,FAF1,WNT7B,PRKDC
GO:BP	microtubule organizing center localization	GO:0061842	0.821884	0.0851896	35	328	5	0.0152439	18092	DLGAP5,ASPM,MAD2L1,AURKA,PARD3
GO:BP	positive regulation of ubiquitin-protein transferase activity	GO:0051443	0.821884	0.0851896	35	328	5	0.0152439	18092	UBE2C,CDC20,PLK1,MASTL,UBE2S
GO:BP	developmental growth	GO:0048589	0.837373	0.0770809	694	328	26	0.0792683	18092	SLIT3,SHANK2,CDH4,ASPM,XRCC2,CDK1,CCNB1,NCAPG2,STIL,AURKA,BRCA2,PDE4D,GLI1,NRP2,POC1A,GINS1,KLF2,EREG,KIAA0319,NRP1,SEMA3A,SFRP1,CHST11,NRCAM,WNT7B,PRKDC
GO:BP	response to ionizing radiation	GO:0010212	0.868232	0.0613644	150	328	10	0.0304878	18092	BLM,RAD51AP1,FANCD2,XRCC2,BRCA2,FIGNL1,TOPBP1,SFRP1,SPIDR,PRKDC
GO:BP	DNA synthesis involved in DNA repair	GO:0000731	0.877361	0.0568217	54	328	6	0.0182927	18092	RFC3,DTL,POLE2,POLA1,RFC2,POLE
GO:BP	positive regulation of protein kinase activity	GO:0045860	0.912805	0.0396221	547	328	22	0.0670732	18092	KIF14,IQGAP3,CDC6,PBK,DBF4B,CENPE,CLSPN,CDK1,TPX2,GREM1,CCNB1,NCAPG2,CDC25B,RPTOR,CKS1B,EREG,THBS1,INCENP,PSRC1,CKS2,PDGFD,WNT7B
GO:BP	organic cyclic compound metabolic process	GO:1901360	0.920814	0.0358279	6218	328	142	0.432927	18092	RFC3,TBX18,DLGAP5,MYBL2,NEK2,AURKB,DTL,RRM2,POLQ,DEPDC1,SMG8,EXO1,PLK1,CDC6,NEIL3,ESCO2,CENPF,ZNF367,CDC45,CDCA5,BLM,RAD51AP1,ORC1,E2F2,FANCD2,CLSPN,E2F1,XRCC2,TCF19,CDK1,ATAD2,TOP2A,HDAC4,GREM1,CCNB1,PHF19,TRAIP,NCAPG2,CHAF1A,POLE2,ATOH8,BAAT,TK1,BRIP1,MCM2,BRCA2,RTKN2,ORC6,BARD1,MND1,E2F8,PRIM2,PARPBP,POLA1,MCM5,PDE4D,UHRF1,GLI1,PRKCA,DNA2,RPTOR,TBL1X,DHFR,APOBEC3B,DSCC1,KIF22,GINS1,SND1,CHTF18…
GO:BP	replication fork protection	GO:0048478	0.95283	0.0209846	9	328	3	0.00914634	18092	BLM,BRCA2,TIMELESS
GO:BP	mitotic spindle elongation	GO:0000022	0.95283	0.0209846	9	328	3	0.00914634	18092	AURKB,PRC1,KIF23
GO:BP	regulation of protein localization to cell cortex	GO:1904776	0.95283	0.0209846	9	328	3	0.00914634	18092	PLK1,SAPCD2,EPB41L2
GO:BP	facial nerve structural organization	GO:0021612	0.95283	0.0209846	9	328	3	0.00914634	18092	NRP2,NRP1,SEMA3A
GO:BP	protein K6-linked ubiquitination	GO:0085020	0.95283	0.0209846	9	328	3	0.00914634	18092	BARD1,UBE2T,UBE2S
GO:BP	sympathetic ganglion development	GO:0061549	0.95283	0.0209846	9	328	3	0.00914634	18092	NRP2,NRP1,SEMA3A
GO:BP	cell cycle arrest	GO:0007050	0.956519	0.0193064	240	328	13	0.0396341	18092	E2F1,CDK1,CDKN2C,CCNB1,AURKA,BARD1,E2F8,RPTOR,CDKN3,THBS1,TCF7L2,CDK2,KIF20B
GO:BP	regulation of protein serine/threonine kinase activity	GO:0071900	0.976332	0.0104023	513	328	21	0.0640244	18092	IQGAP3,PLK1,CDC6,PBK,BLM,DBF4B,CDK1,CDKN2C,CCNB1,RPTOR,CDKN3,CKS1B,CDC25A,EPHB2,THBS1,INCENP,PSRC1,CKS2,SFRP1,PDGFD,WNT7B
GO:BP	multicellular organism reproduction	GO:0032504	0.982353	0.00773224	899	328	31	0.0945122	18092	SLIT3,ASPM,TTK,KIFC1,ASF1B,PLK1,KIF18A,NCAPH,FANCD2,E2F1,TOP2A,HDAC4,CCNB1,BRIP1,AURKA,BRCA2,NDC80,CDC25B,GLI1,POC1A,MASTL,DIAPH2,EREG,FBXO5,HMGB2,FANCG,FANCC,GGNBP2,INHBB,FIGNL1,SFRP1
GO:BP	regulation of cell population proliferation	GO:0042127	0.998462	0.000668244	1798	328	52	0.158537	18092	SLIT3,SHANK2,SHCBP1,ASPM,KIF14,TTK,PRC1,CDC20,IQGAP3,CDC6,SAPCD2,DBF4B,E2F1,CDK1,HDAC4,CDKN2C,GREM1,CCNB1,ATOH8,BRIP1,BRCA2,RTKN2,CDC25B,UHRF1,GLI1,PRKCA,NRP2,RPTOR,CDKN3,TNS3,ASPH,EREG,FBXO5,HMGB2,THBS1,CXCL5,TCF7L2,EFNB2,GGNBP2,NFIB,CDK2,C18ORF54,NRP1,SFRP1,ABCC4,PDGFD,CHST11,SLC7A11,KIF20B,PRKDC,HMGA1,TGM2
GO:BP	stress-activated MAPK cascade	GO:0051403	1	0	271	328	6	0.0182927	18092	PBK,SEMA3A,SFRP1,F2RL1,CHUK,WNT7B
GO:BP	cardiac cell development	GO:0055006	1	0	90	328	2	0.00609756	18092	CDK1,CCNB1
GO:BP	protein tetramerization	GO:0051262	1	0	88	328	2	0.00609756	18092	RRM2,TK1
GO:BP	nucleobase-containing small molecule metabolic process	GO:0055086	1	0	632	328	14	0.0426829	18092	RRM2,HDAC4,BAAT,TK1,PDE4D,APOBEC3B,PDE7B,CSGALNACT1,DTYMK,ADK,ENTPD4,NNMT,NUP210,NUP85
GO:BP	response to cortisol	GO:0051414	1	0	5	328	1	0.00304878	18092	SLIT3
GO:BP	negative regulation of sequestering of calcium ion	GO:0051283	1	0	127	328	2	0.00609756	18092	PDE4D,ASPH
GO:BP	protein depolymerization	GO:0051261	1	0	118	328	5	0.0152439	18092	KIF18B,KIF18A,TPX2,ASPH,F2RL1
GO:BP	cardiac muscle cell differentiation	GO:0055007	1	0	127	328	4	0.0121951	18092	CDK1,GREM1,CCNB1,EFNB2
GO:BP	response to corticosterone	GO:0051412	1	0	21	328	1	0.00304878	18092	ATP2B1
GO:BP	anion homeostasis	GO:0055081	1	0	35	328	1	0.00304878	18092	SLC7A11
GO:BP	ventricular cardiac muscle cell differentiation	GO:0055012	1	0	18	328	2	0.00609756	18092	CDK1,CCNB1
GO:BP	positive regulation of cellular component movement	GO:0051272	1	0	613	328	15	0.0457317	18092	HDAC4,ATOH8,GLI1,PRKCA,NRP2,FBXO5,THBS1,CCBE1,NRP1,SEMA3A,F2RL1,PREX1,PDGFD,KIF20B,ACTG1
GO:BP	negative regulation of ubiquitin-protein transferase activity	GO:0051444	1	0	17	328	2	0.00609756	18092	MAD2L1,FBXO5
GO:BP	positive regulation of meiotic cell cycle	GO:0051446	1	0	27	328	3	0.00914634	18092	RAD51AP1,CDC25B,CDC25A
GO:BP	negative regulation of meiotic cell cycle	GO:0051447	1	0	17	328	2	0.00609756	18092	TTK,FBXO5
GO:BP	regulation of sequestering of calcium ion	GO:0051282	1	0	129	328	2	0.00609756	18092	PDE4D,ASPH
GO:BP	negative regulation of cellular component movement	GO:0051271	1	0	381	328	6	0.0182927	18092	GREM1,PTPRG,THBS1,SEMA3A,SFRP1,LIMCH1
GO:BP	myoblast proliferation	GO:0051450	1	0	27	328	1	0.00304878	18092	ATOH8
GO:BP	regulation of intracellular pH	GO:0051453	1	0	89	328	1	0.00304878	18092	SLC4A7
GO:BP	centrosome separation	GO:0051299	1	0	15	328	3	0.00914634	18092	NEK2,KIF11,AURKA
GO:BP	maintenance of protein location in nucleus	GO:0051457	1	0	24	328	1	0.00304878	18092	BARD1
GO:BP	regulation of cytosolic calcium ion concentration	GO:0051480	1	0	362	328	7	0.0213415	18092	ADRA1B,PDE4D,ASPH,CACNA2D1,F2RL1,TGM2,ATP2B1
GO:BP	microtubule nucleation by microtubule organizing center	GO:0051418	1	0	10	328	1	0.00304878	18092	CENPJ
GO:BP	cardiac muscle cell development	GO:0055013	1	0	84	328	2	0.00609756	18092	CDK1,CCNB1
GO:BP	ventricular cardiac muscle cell development	GO:0055015	1	0	12	328	2	0.00609756	18092	CDK1,CCNB1
GO:BP	protein heterotetramerization	GO:0051290	1	0	15	328	1	0.00304878	18092	RRM2
GO:BP	cellular chemical homeostasis	GO:0055082	1	0	847	328	10	0.0304878	18092	ADRA1B,PDE4D,ASPH,CACNA2D1,SCARA5,F2RL1,SLC4A7,TGM2,ATP2B1,CCDC47
GO:BP	cation homeostasis	GO:0055080	1	0	757	328	10	0.0304878	18092	ADRA1B,PDE4D,ASPH,CACNA2D1,SCARA5,F2RL1,SLC4A7,TGM2,ATP2B1,CCDC47
GO:BP	regulation of hydrolase activity	GO:0051336	1	0	1318	328	26	0.0792683	18092	IQGAP3,DEPDC1,NCAPH,ARHGAP11A,MCM2,UHRF1,MASTL,DOCK10,DEPDC1B,ARHGAP26,ASPH,HMGB2,THBS1,SPOCK1,TBCD,TBC1D5,BCL2L12,NRP1,SFRP1,F2RL1,PREX1,DAPK1,ANTXR1,UACA,RPS6KA3,ALDH1A1
GO:BP	transition metal ion homeostasis	GO:0055076	1	0	139	328	1	0.00304878	18092	SCARA5
GO:BP	regulation of oxidoreductase activity	GO:0051341	1	0	120	328	1	0.00304878	18092	DHFR
GO:BP	calcium ion homeostasis	GO:0055074	1	0	478	328	8	0.0243902	18092	ADRA1B,PDE4D,ASPH,CACNA2D1,F2RL1,TGM2,ATP2B1,CCDC47
GO:BP	positive regulation of hydrolase activity	GO:0051345	1	0	782	328	20	0.0609756	18092	IQGAP3,DEPDC1,NCAPH,ARHGAP11A,UHRF1,DOCK10,DEPDC1B,ARHGAP26,ASPH,HMGB2,TBCD,TBC1D5,NRP1,SFRP1,F2RL1,PREX1,DAPK1,ANTXR1,UACA,ALDH1A1
GO:BP	iron ion homeostasis	GO:0055072	1	0	88	328	1	0.00304878	18092	SCARA5
GO:BP	monovalent inorganic cation homeostasis	GO:0055067	1	0	165	328	1	0.00304878	18092	SLC4A7
GO:BP	negative regulation of hydrolase activity	GO:0051346	1	0	475	328	6	0.0182927	18092	MCM2,MASTL,THBS1,SPOCK1,BCL2L12,RPS6KA3
GO:BP	metal ion homeostasis	GO:0055065	1	0	672	328	9	0.027439	18092	ADRA1B,PDE4D,ASPH,CACNA2D1,SCARA5,F2RL1,TGM2,ATP2B1,CCDC47
GO:BP	negative regulation of transferase activity	GO:0051348	1	0	308	328	8	0.0243902	18092	PLK1,CDKN2C,MAD2L1,RPTOR,EPHB2,FBXO5,GGNBP2,SFRP1
GO:BP	transmembrane transport	GO:0055085	1	0	1639	328	22	0.0670732	18092	SHANK2,PDE4D,ASPH,EPHB2,ATP10A,SNAP25,THBS1,CACNA2D1,SCARA5,TMCO3,SLCO3A1,ABCC4,UTRN,SLC7A5,SLC7A11,DAPK1,SLC4A7,ABCC1,NEDD4,ATP2B1,SLC3A2,PSMC5
GO:BP	neuron apoptotic process	GO:0051402	1	0	260	328	6	0.0182927	18092	MYBL2,KIF14,CIT,XRCC2,HDAC4,NRP1
GO:BP	protein heterooligomerization	GO:0051291	1	0	24	328	1	0.00304878	18092	RRM2
GO:BP	neuroblast division	GO:0055057	1	0	15	328	1	0.00304878	18092	ASPM
GO:BP	positive regulation of cardiac muscle tissue growth	GO:0055023	1	0	48	328	3	0.00914634	18092	CDK1,CCNB1,GLI1
GO:BP	female meiosis chromosome separation	GO:0051309	1	0	2	328	1	0.00304878	18092	NCAPH
GO:BP	negative regulation of cytosolic calcium ion concentration	GO:0051481	1	0	14	328	1	0.00304878	18092	ATP2B1
GO:BP	regulation of cardiac muscle tissue growth	GO:0055021	1	0	82	328	3	0.00914634	18092	CDK1,CCNB1,GLI1
GO:BP	meiotic chromosome separation	GO:0051307	1	0	25	328	4	0.0121951	18092	TTK,ESPL1,NCAPH,TOP2A
GO:BP	positive regulation of oxidoreductase activity	GO:0051353	1	0	56	328	1	0.00304878	18092	DHFR
GO:BP	protein homotetramerization	GO:0051289	1	0	59	328	1	0.00304878	18092	TK1
GO:BP	chromosome movement towards spindle pole	GO:0051305	1	0	7	328	2	0.00609756	18092	DLGAP5,CENPE
GO:BP	response to glucocorticoid	GO:0051384	1	0	149	328	4	0.0121951	18092	SLIT3,PAPPA,WNT7B,ATP2B1
GO:BP	response to mineralocorticoid	GO:0051385	1	0	35	328	1	0.00304878	18092	ATP2B1
GO:BP	cardiac muscle tissue growth	GO:0055017	1	0	109	328	3	0.00914634	18092	CDK1,CCNB1,GLI1
GO:BP	inactivation of MAPKK activity	GO:0051389	1	0	2	328	1	0.00304878	18092	EPHB2
GO:BP	regulation of cellular component movement	GO:0051270	1	0	1156	328	24	0.0731707	18092	KIF14,HDAC4,GREM1,ATOH8,PDE4D,GLI1,PRKCA,NRP2,DOCK10,PTPRG,EREG,FBXO5,THBS1,CCBE1,NRP1,SEMA3A,SFRP1,LIMCH1,F2RL1,PREX1,PDGFD,MTUS1,KIF20B,ACTG1
GO:BP	positive regulation of cytosolic calcium ion concentration involved in phospholipase C-activating G protein-coupled signaling pathway	GO:0051482	1	0	32	328	2	0.00609756	18092	F2RL1,TGM2
GO:BP	negative regulation of cytoskeleton organization	GO:0051494	1	0	166	328	2	0.00609756	18092	TPX2,TBCD
GO:BP	positive regulation of filopodium assembly	GO:0051491	1	0	30	328	1	0.00304878	18092	NRP1
GO:BP	biological process involved in interaction with symbiont	GO:0051702	1	0	95	328	1	0.00304878	18092	F2RL1
GO:BP	biological process involved in interaction with host	GO:0051701	1	0	218	328	5	0.0152439	18092	KPNA3,CDK1,EFNB2,KPNA2,ITGB5
GO:BP	localization of cell	GO:0051674	1	0	1856	328	48	0.146341	18092	ASPM,KIF14,ANLN,CDK1,HDAC4,GREM1,ATOH8,CXCL2,PDE4D,GLI1,PRKCA,NRP2,PALLD,COL5A1,TNS3,DOCK10,DEPDC1B,PTPRG,ESAM,EREG,FBXO5,HMGB2,THBS1,KIAA0319,CXCL5,SPOCK1,KNSTRN,EFNB2,CCBE1,NRP1,SEMA3A,SFRP1,LIMCH1,F2RL1,PREX1,PDGFD,SLC7A5,SH3KBP1,MTUS1,SLC7A11,SPDL1,ITGB5,ABCC1,NRCAM,KIF20B,NUP85,SLC3A2,ACTG1
GO:BP	localization within membrane	GO:0051668	1	0	97	328	1	0.00304878	18092	SLC7A11
GO:BP	maintenance of centrosome location	GO:0051661	1	0	6	328	1	0.00304878	18092	ASPM
GO:BP	establishment of centrosome localization	GO:0051660	1	0	10	328	2	0.00609756	18092	MAD2L1,PARD3
GO:BP	biological process involved in intraspecies interaction between organisms	GO:0051703	1	0	55	328	1	0.00304878	18092	SHANK2
GO:BP	maintenance of organelle location	GO:0051657	1	0	11	328	1	0.00304878	18092	ASPM
GO:BP	maintenance of location in cell	GO:0051651	1	0	226	328	4	0.0121951	18092	ASPM,BARD1,PDE4D,ASPH
GO:BP	establishment of localization in cell	GO:0051649	1	0	2840	328	63	0.192073	18092	KPNA3,DLGAP5,KIF14,AURKB,NUF2,KIFC1,PLK1,SAPCD2,KIF18A,CENPF,CDCA5,ESPL1,CDCA8,CENPE,NUSAP1,E2F1,CDK1,ZWINT,CCNB1,TUBB,MAD2L1,BAAT,TUBA1B,NDC80,BARD1,KIF23,PDE4D,PCNT,KIF22,ASPH,DNM1,SNAP25,THBS1,INCENP,CACNA2D1,TCF7L2,TBC1D5,DSN1,EFNB2,EXOC4,PSRC1,PARD3,KPNA2,CENPQ,RSRC1,MYO10,ATP11A,TUBB4B,F2RL1,ABCC4,SPDL1,NEDD4,TANC2,KIF20B,NUP210,COTL1,MAP4,GGH,TUBA4A,NUP85,HMGA1,ACTG1,KLHL12
GO:BP	positive regulation of calcium ion transport	GO:0051928	1	0	125	328	3	0.00914634	18092	ASPH,CACNA2D1,ATP2B1
GO:BP	regulation of sensory perception of pain	GO:0051930	1	0	40	328	1	0.00304878	18092	MGLL
GO:BP	vesicle localization	GO:0051648	1	0	232	328	5	0.0152439	18092	KIF23,DNM1,EXOC4,TANC2,KLHL12
GO:BP	regulation of sensory perception	GO:0051931	1	0	41	328	1	0.00304878	18092	MGLL
GO:BP	regulation of calcium ion transport	GO:0051924	1	0	265	328	4	0.0121951	18092	PDE4D,ASPH,CACNA2D1,ATP2B1
GO:BP	multi-organism process	GO:0051704	1	0	1172	328	36	0.109756	18092	KPNA3,ASPM,TTK,KIFC1,ASF1B,PLK1,KIF18A,NCAPH,FANCD2,E2F1,CDK1,TOP2A,HDAC4,CCNB1,BRIP1,AURKA,BRCA2,NDC80,CDC25B,GLI1,PRKCA,POC1A,MASTL,DIAPH2,EREG,FBXO5,HMGB2,FANCG,PAPPA,FANCC,GGNBP2,KPNA2,INHBB,FIGNL1,NUP210,NUP85
GO:BP	negative regulation of fibrinolysis	GO:0051918	1	0	10	328	1	0.00304878	18092	THBS1
GO:BP	regulation of fibrinolysis	GO:0051917	1	0	14	328	1	0.00304878	18092	THBS1
GO:BP	modulation of process of other organism involved in symbiotic interaction	GO:0051817	1	0	102	328	2	0.00609756	18092	KPNA3,KPNA2
GO:BP	response to redox state	GO:0051775	1	0	15	328	2	0.00609756	18092	NPAS2,SLC7A11
GO:BP	protein autoubiquitination	GO:0051865	1	0	76	328	3	0.00914634	18092	UHRF1,UBE2T,RAD18
GO:BP	killing by host of symbiont cells	GO:0051873	1	0	26	328	1	0.00304878	18092	F2RL1
GO:BP	killing of cells in other organism involved in symbiotic interaction	GO:0051883	1	0	28	328	1	0.00304878	18092	F2RL1
GO:BP	regulation of focal adhesion assembly	GO:0051893	1	0	65	328	6	0.0182927	18092	GREM1,THBS1,NRP1,SFRP1,LIMCH1,ACTG1
GO:BP	positive regulation of focal adhesion assembly	GO:0051894	1	0	26	328	2	0.00609756	18092	NRP1,SFRP1
GO:BP	negative regulation of focal adhesion assembly	GO:0051895	1	0	18	328	1	0.00304878	18092	THBS1
GO:BP	regulation of protein kinase B signaling	GO:0051896	1	0	261	328	3	0.00914634	18092	EREG,THBS1,TCF7L2
GO:BP	positive regulation of protein kinase B signaling	GO:0051897	1	0	185	328	3	0.00914634	18092	EREG,THBS1,TCF7L2
GO:BP	meiotic sister chromatid cohesion, centromeric	GO:0051754	1	0	5	328	1	0.00304878	18092	BUB1
GO:BP	positive regulation of killing of cells of other organism	GO:0051712	1	0	10	328	1	0.00304878	18092	F2RL1
GO:BP	regulation of killing of cells of other organism	GO:0051709	1	0	15	328	1	0.00304878	18092	F2RL1
GO:BP	response to other organism	GO:0051707	1	0	1610	328	20	0.0609756	18092	TUBB,CXCL2,PDE4D,PRKCA,APOBEC3B,EREG,HMGB2,CXCL5,NFIB,TUBB4B,F2RL1,FLNB,DAPK1,CHUK,COTL1,RPS6KA3,PRKDC,HMGA1,ACTG1,PSMC5
GO:BP	membrane depolarization	GO:0051899	1	0	89	328	1	0.00304878	18092	CACNA2D1
GO:BP	L-glutamate import	GO:0051938	1	0	16	328	1	0.00304878	18092	SLC7A11
GO:BP	cellular localization	GO:0051641	1	0	3562	328	82	0.25	18092	KPNA3,DLGAP5,ASPM,KIF14,NEK2,AURKB,TTK,NUF2,KIFC1,PLK1,SAPCD2,KIF18A,ESCO2,CENPF,CDCA5,ESPL1,CDCA8,CENPE,PLK4,NUSAP1,E2F1,CDK1,ZWINT,CCNB1,TUBB,MAD2L1,BAAT,STIL,AURKA,TUBA1B,BRCA2,NDC80,BARD1,KIF23,PDE4D,PCNT,KIF22,ASPH,DNM1,ESAM,EPHB2,SNAP25,EPB41L2,THBS1,INCENP,CACNA2D1,TCF7L2,TBC1D5,DSN1,CENPJ,EFNB2,EXOC4,PSRC1,PARD3,CEP72,KPNA2,CENPQ,RSRC1,HAUS8,NRP1,MYO10,ATP11A,TUBB4B,F2RL1,ABCC4,SPIDR,SLC7…
GO:BP	regulation of nervous system development	GO:0051960	1	0	459	328	11	0.0335366	18092	CDH4,ASPM,KIF14,E2F1,XRCC2,EPHB2,HMGB2,KIAA0319,PARD3,NRP1,SEMA3A
GO:BP	negative regulation of nervous system development	GO:0051961	1	0	155	328	4	0.0121951	18092	EPHB2,KIAA0319,NRP1,SEMA3A
GO:BP	movement in host environment	GO:0052126	1	0	175	328	4	0.0121951	18092	KPNA3,CDK1,EFNB2,ITGB5
GO:BP	protein polymerization	GO:0051258	1	0	306	328	11	0.0335366	18092	UBE2C,TPX2,DNM1,ESAM,FBXO5,TBCD,CENPJ,PSRC1,PREX1,UBE2S,COTL1
GO:BP	positive regulation of stress fiber assembly	GO:0051496	1	0	56	328	3	0.00914634	18092	NRP1,SFRP1,LIMCH1
GO:BP	regulation of peptidase activity	GO:0052547	1	0	469	328	8	0.0243902	18092	ASPH,THBS1,SPOCK1,BCL2L12,DAPK1,ANTXR1,UACA,RPS6KA3
GO:BP	regulation of endopeptidase activity	GO:0052548	1	0	437	328	7	0.0213415	18092	ASPH,THBS1,SPOCK1,BCL2L12,DAPK1,UACA,RPS6KA3
GO:BP	positive regulation of cytoskeleton organization	GO:0051495	1	0	234	328	7	0.0213415	18092	PLK4,CENPJ,PSRC1,NRP1,SFRP1,LIMCH1,F2RL1
GO:BP	positive regulation of release of sequestered calcium ion into cytosol	GO:0051281	1	0	42	328	1	0.00304878	18092	ASPH
GO:BP	monoacylglycerol catabolic process	GO:0052651	1	0	7	328	1	0.00304878	18092	MGLL
GO:BP	muscle cell development	GO:0055001	1	0	188	328	4	0.0121951	18092	CDK1,HDAC4,CCNB1,ACTG1
GO:BP	striated muscle cell development	GO:0055002	1	0	122	328	2	0.00609756	18092	HDAC4,ACTG1
GO:BP	protein complex oligomerization	GO:0051259	1	0	239	328	5	0.0152439	18092	RRM2,POLQ,BLM,TK1,SCARA5
GO:BP	protein homooligomerization	GO:0051260	1	0	184	328	4	0.0121951	18092	POLQ,BLM,TK1,SCARA5
GO:BP	positive regulation of nuclear division	GO:0051785	1	0	57	328	6	0.0182927	18092	DLGAP5,ESPL1,RAD51AP1,NUSAP1,AURKA,EREG
GO:BP	regulation of cytoskeleton organization	GO:0051493	1	0	538	328	20	0.0609756	18092	IQGAP3,SKA1,PLK1,KIF18A,PLK4,TPX2,TACC3,ESAM,TBCD,CENPJ,PSRC1,NRP1,SFRP1,LIMCH1,F2RL1,SKA2,PREX1,COTL1,AFAP1,ACTG1
GO:BP	regulation of stress fiber assembly	GO:0051492	1	0	97	328	4	0.0121951	18092	NRP1,SFRP1,LIMCH1,ACTG1
GO:BP	mitochondrial calcium ion homeostasis	GO:0051560	1	0	26	328	1	0.00304878	18092	TGM2
GO:BP	regulation of filopodium assembly	GO:0051489	1	0	48	328	2	0.00609756	18092	NRP1,MYO10
GO:BP	positive regulation of mitochondrial calcium ion concentration	GO:0051561	1	0	11	328	1	0.00304878	18092	TGM2
GO:BP	positive regulation of attachment of spindle microtubules to kinetochore	GO:0051987	1	0	6	328	2	0.00609756	18092	AURKB,CCNB1
GO:BP	positive regulation of nervous system development	GO:0051962	1	0	285	328	6	0.0182927	18092	CDH4,ASPM,E2F1,XRCC2,EPHB2,NRP1
GO:BP	regulation of synapse assembly	GO:0051963	1	0	107	328	1	0.00304878	18092	EPHB2
GO:BP	positive regulation of synapse assembly	GO:0051965	1	0	65	328	1	0.00304878	18092	EPHB2
GO:BP	regulation of release of sequestered calcium ion into cytosol	GO:0051279	1	0	87	328	2	0.00609756	18092	PDE4D,ASPH
GO:BP	regulation of synaptic transmission, glutamatergic	GO:0051966	1	0	73	328	1	0.00304878	18092	SHANK2
GO:BP	meiotic spindle midzone assembly	GO:0051257	1	0	2	328	1	0.00304878	18092	INCENP
GO:BP	positive regulation of synaptic transmission, glutamatergic	GO:0051968	1	0	32	328	1	0.00304878	18092	SHANK2
GO:BP	regulation of telomerase activity	GO:0051972	1	0	51	328	3	0.00914634	18092	NEK2,AURKB,GREM1
GO:BP	positive regulation of telomerase activity	GO:0051973	1	0	34	328	3	0.00914634	18092	NEK2,AURKB,GREM1
GO:BP	defense response to virus	GO:0051607	1	0	269	328	2	0.00609756	18092	APOBEC3B,F2RL1
GO:BP	detection of stimulus	GO:0051606	1	0	687	328	6	0.0182927	18092	RFC3,DTL,ASPH,RAD18,TIMELESS,RFC2
GO:BP	protein maturation	GO:0051604	1	0	302	328	4	0.0121951	18092	ASPH,THBS1,BCL2L12,CCBE1
GO:BP	proteolysis involved in cellular protein catabolic process	GO:0051603	1	0	756	328	20	0.0609756	18092	UBE2C,KIF14,AURKB,DTL,CDC20,PLK1,PBK,CDK1,CCNB1,MAD2L1,AURKA,UHRF1,TBL1X,FBXO5,CDK2,UBE2S,FAF1,NEDD4,CCDC47,PSMC5
GO:BP	response to calcium ion	GO:0051592	1	0	152	328	3	0.00914634	18092	ASPH,THBS1,NEDD4
GO:BP	response to cAMP	GO:0051591	1	0	97	328	1	0.00304878	18092	PDE4D
GO:BP	histone H3-K9 methylation	GO:0051567	1	0	39	328	1	0.00304878	18092	SUV39H1
GO:BP	establishment of vesicle localization	GO:0051650	1	0	215	328	5	0.0152439	18092	KIF23,DNM1,EXOC4,TANC2,KLHL12
GO:BP	mitochondrial genome maintenance	GO:0000002	1	0	22	328	1	0.00304878	18092	DNA2
GO:BP	sterol homeostasis	GO:0055092	1	0	106	328	1	0.00304878	18092	MALL
GO:BP	membrane fusion	GO:0061025	1	0	177	328	2	0.00609756	18092	DNM1,SNAP25
GO:BP	establishment of endothelial barrier	GO:0061028	1	0	50	328	3	0.00914634	18092	PDE4D,F2RL1,WNT7B
GO:BP	regulation of cartilage development	GO:0061035	1	0	71	328	1	0.00304878	18092	GREM1
GO:BP	negative regulation of cartilage development	GO:0061037	1	0	30	328	1	0.00304878	18092	GREM1
GO:BP	regulation of wound healing	GO:0061041	1	0	134	328	4	0.0121951	18092	EPHB2,THBS1,F2RL1,ACTG1
GO:BP	negative regulation of wound healing	GO:0061045	1	0	76	328	1	0.00304878	18092	THBS1
GO:BP	somite development	GO:0061053	1	0	88	328	4	0.0121951	18092	TBX18,XRCC2,SFRP1,PRKDC
GO:BP	muscle structure development	GO:0061061	1	0	672	328	13	0.0396341	18092	CENPF,CDK1,HDAC4,GREM1,CCNB1,EREG,TCF7L2,EFNB2,UTRN,DTYMK,FLNB,CHUK,ACTG1
GO:BP	regulation of histone H3-K27 methylation	GO:0061085	1	0	11	328	1	0.00304878	18092	PHF19
GO:BP	positive regulation of histone H3-K27 methylation	GO:0061087	1	0	7	328	1	0.00304878	18092	PHF19
GO:BP	regulation of protein tyrosine kinase activity	GO:0061097	1	0	95	328	4	0.0121951	18092	GREM1,NCAPG2,EREG,GGNBP2
GO:BP	positive regulation of protein tyrosine kinase activity	GO:0061098	1	0	60	328	3	0.00914634	18092	GREM1,NCAPG2,EREG
GO:BP	negative regulation of protein tyrosine kinase activity	GO:0061099	1	0	31	328	1	0.00304878	18092	GGNBP2
GO:BP	dense core granule biogenesis	GO:0061110	1	0	3	328	1	0.00304878	18092	PRKCA
GO:BP	membrane organization	GO:0061024	1	0	968	328	25	0.0762195	18092	AURKB,PLK1,CEP55,E2F1,CDK1,CCNB1,PRKCA,COL5A1,DNM1,EREG,EPHB2,ATP10A,SNAP25,THBS1,KIAA0319,ATP11A,F2RL1,CHCHD3,SH3KBP1,SLC7A11,GULP1,ABCC1,NRCAM,ACTG1,KLHL12
GO:BP	regulation of proteasomal protein catabolic process	GO:0061136	1	0	186	328	4	0.0121951	18092	CDC20,PLK1,PBK,AURKA
GO:BP	lung secretory cell differentiation	GO:0061140	1	0	11	328	1	0.00304878	18092	NFIB
GO:BP	lung ciliated cell differentiation	GO:0061141	1	0	3	328	1	0.00304878	18092	NFIB
GO:BP	mammary gland epithelium development	GO:0061180	1	0	73	328	3	0.00914634	18092	IQGAP3,BRCA2,WNT7B
GO:BP	establishment or maintenance of bipolar cell polarity	GO:0061245	1	0	50	328	1	0.00304878	18092	PARD3
GO:BP	retina vasculature development in camera-type eye	GO:0061298	1	0	18	328	1	0.00304878	18092	NRP1
GO:BP	retina vasculature morphogenesis in camera-type eye	GO:0061299	1	0	11	328	1	0.00304878	18092	NRP1
GO:BP	renal tubule development	GO:0061326	1	0	98	328	2	0.00609756	18092	GREM1,WNT7B
GO:BP	renal tubule morphogenesis	GO:0061333	1	0	78	328	1	0.00304878	18092	GREM1
GO:BP	cardiac conduction	GO:0061337	1	0	148	328	4	0.0121951	18092	PDE4D,ASPH,CACNA2D1,ATP2B1
GO:BP	neural precursor cell proliferation	GO:0061351	1	0	158	328	5	0.0152439	18092	SHCBP1,ASPM,KIF14,MELK,GLI1
GO:BP	apoptotic process involved in luteolysis	GO:0061364	1	0	3	328	1	0.00304878	18092	SLIT3
GO:BP	determination of heart left/right asymmetry	GO:0061371	1	0	71	328	1	0.00304878	18092	STIL
GO:BP	trabecula morphogenesis	GO:0061383	1	0	49	328	2	0.00609756	18092	GREM1,SFRP1
GO:BP	regulation of extent of cell growth	GO:0061387	1	0	113	328	5	0.0152439	18092	CDH4,KIAA0319,NRP1,SEMA3A,NRCAM
GO:BP	morphogenesis of a branching epithelium	GO:0061138	1	0	190	328	7	0.0213415	18092	GREM1,TIMELESS,NRP1,SEMA3A,SFRP1,RSPO3,TGM2
GO:BP	regulation of transcription from RNA polymerase II promoter in response to hypoxia	GO:0061418	1	0	78	328	1	0.00304878	18092	PSMC5
GO:BP	regulation of mRNA catabolic process	GO:0061013	1	0	214	328	3	0.00914634	18092	E2F1,PRKCA,PSMC5
GO:BP	cell differentiation involved in kidney development	GO:0061005	1	0	58	328	1	0.00304878	18092	GREM1
GO:BP	negative regulation of androgen receptor signaling pathway	GO:0060766	1	0	15	328	1	0.00304878	18092	SFRP1
GO:BP	canonical Wnt signaling pathway involved in neural plate anterior/posterior pattern formation	GO:0060823	1	0	1	328	1	0.00304878	18092	TBX18
GO:BP	regulation of canonical Wnt signaling pathway involved in neural plate anterior/posterior pattern formation	GO:0060827	1	0	1	328	1	0.00304878	18092	TBX18
GO:BP	regulation of canonical Wnt signaling pathway	GO:0060828	1	0	302	328	11	0.0335366	18092	TBX18,ASPM,GREM1,GLI1,TBL1X,TCF7L2,BICC1,SFRP1,RSPO3,KLHL12,PSMC5
GO:BP	negative regulation of canonical Wnt signaling pathway involved in neural plate anterior/posterior pattern formation	GO:0060829	1	0	1	328	1	0.00304878	18092	TBX18
GO:BP	blood vessel endothelial cell differentiation	GO:0060837	1	0	11	328	1	0.00304878	18092	NRP1
GO:BP	endothelial cell fate commitment	GO:0060839	1	0	5	328	1	0.00304878	18092	NRP1
GO:BP	artery development	GO:0060840	1	0	105	328	2	0.00609756	18092	EFNB2,NRP1
GO:BP	venous blood vessel development	GO:0060841	1	0	15	328	2	0.00609756	18092	EFNB2,CCBE1
GO:BP	blood vessel endothelial cell fate commitment	GO:0060846	1	0	3	328	1	0.00304878	18092	NRP1
GO:BP	endothelial cell fate specification	GO:0060847	1	0	3	328	1	0.00304878	18092	NRP1
GO:BP	establishment of blood-brain barrier	GO:0060856	1	0	14	328	1	0.00304878	18092	WNT7B
GO:BP	neural plate pattern specification	GO:0060896	1	0	8	328	1	0.00304878	18092	TBX18
GO:BP	neural plate regionalization	GO:0060897	1	0	6	328	1	0.00304878	18092	TBX18
GO:BP	hepaticobiliary system development	GO:0061008	1	0	152	328	4	0.0121951	18092	BAAT,AURKA,E2F8,GLI1
GO:BP	mesenchymal cell proliferation involved in lung development	GO:0060916	1	0	5	328	1	0.00304878	18092	NFIB
GO:BP	regulation of gene silencing by RNA	GO:0060966	1	0	120	328	2	0.00609756	18092	NUP210,NUP85
GO:BP	regulation of gene silencing	GO:0060968	1	0	139	328	6	0.0182927	18092	CDC45,ATAD2,CDK2,NUP210,NUP85,HMGA1
GO:BP	negative regulation of gene silencing	GO:0060969	1	0	32	328	2	0.00609756	18092	ATAD2,HMGA1
GO:BP	coronary vasculature development	GO:0060976	1	0	51	328	1	0.00304878	18092	NRP1
GO:BP	coronary vasculature morphogenesis	GO:0060977	1	0	18	328	1	0.00304878	18092	NRP1
GO:BP	angiogenesis involved in coronary vascular morphogenesis	GO:0060978	1	0	3	328	1	0.00304878	18092	NRP1
GO:BP	coronary artery morphogenesis	GO:0060982	1	0	9	328	1	0.00304878	18092	NRP1
GO:BP	endocrine hormone secretion	GO:0060986	1	0	50	328	1	0.00304878	18092	INHBB
GO:BP	kidney morphogenesis	GO:0060993	1	0	95	328	3	0.00914634	18092	GREM1,FRAS1,WNT7B
GO:BP	dendritic spine development	GO:0060996	1	0	101	328	4	0.0121951	18092	SHANK2,DOCK10,EPHB2,TANC2
GO:BP	dendritic spine morphogenesis	GO:0060997	1	0	60	328	4	0.0121951	18092	SHANK2,DOCK10,EPHB2,TANC2
GO:BP	regulation of dendritic spine development	GO:0060998	1	0	62	328	2	0.00609756	18092	SHANK2,TANC2
GO:BP	positive regulation of dendritic spine development	GO:0060999	1	0	43	328	1	0.00304878	18092	SHANK2
GO:BP	regulation of dendritic spine morphogenesis	GO:0061001	1	0	46	328	1	0.00304878	18092	TANC2
GO:BP	regulation of gene silencing by miRNA	GO:0060964	1	0	117	328	2	0.00609756	18092	NUP210,NUP85
GO:BP	bone trabecula morphogenesis	GO:0061430	1	0	13	328	2	0.00609756	18092	GREM1,SFRP1
GO:BP	renal system vasculature development	GO:0061437	1	0	29	328	2	0.00609756	18092	NRP1,PDGFD
GO:BP	renal system vasculature morphogenesis	GO:0061438	1	0	8	328	1	0.00304878	18092	NRP1
GO:BP	regulation of biomineral tissue development	GO:0070167	1	0	94	328	3	0.00914634	18092	GREM1,FBXO5,ATP2B1
GO:BP	negative regulation of biomineral tissue development	GO:0070168	1	0	28	328	1	0.00304878	18092	GREM1
GO:BP	positive regulation of biomineral tissue development	GO:0070169	1	0	48	328	2	0.00609756	18092	FBXO5,ATP2B1
GO:BP	synaptonemal complex organization	GO:0070193	1	0	25	328	1	0.00304878	18092	PLK1
GO:BP	synaptonemal complex disassembly	GO:0070194	1	0	2	328	1	0.00304878	18092	PLK1
GO:BP	protein localization to chromosome, telomeric region	GO:0070198	1	0	31	328	1	0.00304878	18092	BRCA2
GO:BP	establishment of protein localization to chromosome	GO:0070199	1	0	27	328	2	0.00609756	18092	BRCA2,SPIDR
GO:BP	establishment of protein localization to telomere	GO:0070200	1	0	18	328	1	0.00304878	18092	BRCA2
GO:BP	regulation of establishment of protein localization	GO:0070201	1	0	618	328	16	0.0487805	18092	E2F1,CDK1,BARD1,PRKCA,PCNT,ASPH,SNAP25,TCF7L2,CENPJ,EFNB2,INHBB,SFRP1,F2RL1,SPIDR,SLC7A11,KIF20B
GO:BP	regulation of establishment of protein localization to chromosome	GO:0070202	1	0	12	328	1	0.00304878	18092	SPIDR
GO:BP	protein trimerization	GO:0070206	1	0	17	328	1	0.00304878	18092	SCARA5
GO:BP	protein homotrimerization	GO:0070207	1	0	15	328	1	0.00304878	18092	SCARA5
GO:BP	lymphocyte apoptotic process	GO:0070227	1	0	78	328	1	0.00304878	18092	AURKB
GO:BP	regulation of lymphocyte apoptotic process	GO:0070228	1	0	59	328	1	0.00304878	18092	AURKB
GO:BP	synaptic vesicle budding	GO:0070142	1	0	11	328	1	0.00304878	18092	DNM1
GO:BP	negative regulation of lymphocyte apoptotic process	GO:0070229	1	0	33	328	1	0.00304878	18092	AURKB
GO:BP	sarcoplasmic reticulum calcium ion transport	GO:0070296	1	0	44	328	2	0.00609756	18092	PDE4D,ASPH
GO:BP	cellular response to hydrogen peroxide	GO:0070301	1	0	105	328	3	0.00914634	18092	CDK1,KLF2,PDGFD
GO:BP	regulation of stress-activated protein kinase signaling cascade	GO:0070302	1	0	192	328	5	0.0152439	18092	PBK,SEMA3A,SFRP1,F2RL1,WNT7B
GO:BP	negative regulation of stress-activated protein kinase signaling cascade	GO:0070303	1	0	52	328	3	0.00914634	18092	PBK,SFRP1,F2RL1
GO:BP	positive regulation of stress-activated protein kinase signaling cascade	GO:0070304	1	0	122	328	3	0.00914634	18092	SEMA3A,F2RL1,WNT7B
GO:BP	lens fiber cell differentiation	GO:0070306	1	0	37	328	2	0.00609756	18092	SLC7A11,WNT7B
GO:BP	lens fiber cell development	GO:0070307	1	0	14	328	1	0.00304878	18092	WNT7B
GO:BP	regulation of G0 to G1 transition	GO:0070316	1	0	45	328	2	0.00609756	18092	RRM2,E2F1
GO:BP	negative regulation of G0 to G1 transition	GO:0070317	1	0	41	328	2	0.00609756	18092	RRM2,E2F1
GO:BP	thyroid hormone transport	GO:0070327	1	0	10	328	1	0.00304878	18092	SLC7A5
GO:BP	fat cell proliferation	GO:0070341	1	0	10	328	1	0.00304878	18092	E2F1
GO:BP	regulation of fat cell proliferation	GO:0070344	1	0	10	328	1	0.00304878	18092	E2F1
GO:BP	negative regulation of fat cell proliferation	GO:0070345	1	0	5	328	1	0.00304878	18092	E2F1
GO:BP	hepatocyte differentiation	GO:0070365	1	0	16	328	1	0.00304878	18092	E2F8
GO:BP	actin-mediated cell contraction	GO:0070252	1	0	126	328	4	0.0121951	18092	PDE4D,CACNA2D1,LIMCH1,TPM4
GO:BP	negative regulation of chemokine-mediated signaling pathway	GO:0070100	1	0	7	328	1	0.00304878	18092	SLIT3
GO:BP	regulation of chemokine-mediated signaling pathway	GO:0070099	1	0	10	328	1	0.00304878	18092	SLIT3
GO:BP	chemokine-mediated signaling pathway	GO:0070098	1	0	87	328	3	0.00914634	18092	SLIT3,CXCL2,CXCL5
GO:BP	kidney vasculature morphogenesis	GO:0061439	1	0	8	328	1	0.00304878	18092	NRP1
GO:BP	kidney vasculature development	GO:0061440	1	0	29	328	2	0.00609756	18092	NRP1,PDGFD
GO:BP	renal artery morphogenesis	GO:0061441	1	0	2	328	1	0.00304878	18092	NRP1
GO:BP	connective tissue development	GO:0061448	1	0	268	328	9	0.027439	18092	GREM1,POC1A,COL5A1,NFIB,CSGALNACT1,PDGFD,CHST11,CRIP1,WNT7B
GO:BP	reproductive system development	GO:0061458	1	0	458	328	18	0.054878	18092	SLIT3,ASPM,KIF18A,PLK4,BRIP1,BRCA2,E2F8,GLI1,EREG,HMGB2,FANCG,GGNBP2,INHBB,SEMA3A,SFRP1,RSPO3,CRIP1,WNT7B
GO:BP	protein localization to lysosome	GO:0061462	1	0	43	328	1	0.00304878	18092	NEDD4
GO:BP	regulation of type B pancreatic cell proliferation	GO:0061469	1	0	14	328	1	0.00304878	18092	SFRP1
GO:BP	centriole elongation	GO:0061511	1	0	7	328	1	0.00304878	18092	CENPJ
GO:BP	myeloid cell development	GO:0061515	1	0	74	328	1	0.00304878	18092	KLF2
GO:BP	ganglion development	GO:0061548	1	0	16	328	3	0.00914634	18092	NRP2,NRP1,SEMA3A
GO:BP	axon development	GO:0061564	1	0	534	328	15	0.0457317	18092	SLIT3,CDH4,PRKCA,NRP2,PALLD,DHFR,EPHB2,KIAA0319,EFNB2,PARD3,NFIB,NRP1,SEMA3A,SH3KBP1,NRCAM
GO:BP	actin filament bundle organization	GO:0061572	1	0	165	328	5	0.0152439	18092	NRP1,SFRP1,LIMCH1,ITGB5,ACTG1
GO:BP	calcium ion transmembrane transport via high voltage-gated calcium channel	GO:0061577	1	0	18	328	1	0.00304878	18092	CACNA2D1
GO:BP	pri-miRNA transcription by RNA polymerase II	GO:0061614	1	0	52	328	4	0.0121951	18092	HDAC4,ATOH8,NFIB,TEAD1
GO:BP	fructose catabolic process to hydroxyacetone phosphate and glyceraldehyde-3-phosphate	GO:0061624	1	0	5	328	1	0.00304878	18092	ALDH1A1
GO:BP	histone H3-K9 modification	GO:0061647	1	0	50	328	1	0.00304878	18092	SUV39H1
GO:BP	telomeric D-loop disassembly	GO:0061820	1	0	9	328	1	0.00304878	18092	BLM
GO:BP	glycosylation	GO:0070085	1	0	265	328	2	0.00609756	18092	XXYLT1,STT3A
GO:BP	neuron cellular homeostasis	GO:0070050	1	0	33	328	1	0.00304878	18092	ATP2B1
GO:BP	regulation of biological quality	GO:0065008	1	0	4194	328	79	0.240854	18092	SHANK2,RFC3,CDH4,UBE2C,ASPM,NEK2,AURKB,CDC20,IQGAP3,EXO1,PLK1,BLM,E2F1,TUBB,NCAPG2,POLE2,NRGN,AURKA,BRCA2,NDC80,BARD1,PRIM2,POLA1,ADRA1B,PDE4D,PRKCA,NRP2,DNA2,RPTOR,TBL1X,KLF2,DOCK10,ASPH,DNM1,ESAM,EPHB2,ATP10A,RTEL1-TNFRSF6B,SNAP25,HMGB2,THBS1,KIAA0319,CACNA2D1,SCARA5,TCF7L2,DIO2,EFNB2,FANCC,INHBB,NRP1,MYO10,SEMA3A,SFRP1,ATP11A,POLA2,F2RL1,PREX1,SLC7A5,SH3KBP1,UBE2S,RFC2,SLC7A11,POLE,FAF1,SLC4A7…
GO:BP	protein localization to postsynapse	GO:0062237	1	0	49	328	1	0.00304878	18092	SNAP25
GO:BP	positive regulation of pattern recognition receptor signaling pathway	GO:0062208	1	0	42	328	1	0.00304878	18092	F2RL1
GO:BP	regulation of pattern recognition receptor signaling pathway	GO:0062207	1	0	106	328	1	0.00304878	18092	F2RL1
GO:BP	regulation of androgen receptor signaling pathway	GO:0060765	1	0	26	328	1	0.00304878	18092	SFRP1
GO:BP	cellular response to chemical stress	GO:0062197	1	0	373	328	11	0.0335366	18092	FANCD2,MELK,CDK1,DHFR,KLF2,FANCC,CDK2,PDGFD,SLC7A11,DAPK1,CHUK
GO:BP	regulation of small molecule metabolic process	GO:0062012	1	0	456	328	5	0.0152439	18092	HDAC4,SLC7A11,NUP210,NUP85,PSMC5
GO:BP	meiosis II cell cycle process	GO:0061983	1	0	13	328	2	0.00609756	18092	BUB1,MASTL
GO:BP	midbody abscission	GO:0061952	1	0	17	328	1	0.00304878	18092	CEP55
GO:BP	process utilizing autophagic mechanism	GO:0061919	1	0	545	328	5	0.0152439	18092	RPTOR,TBC1D5,EXOC4,DAPK1,NEDD4
GO:BP	response to cholecystokinin	GO:0061847	1	0	2	328	1	0.00304878	18092	CHUK
GO:BP	antimicrobial humoral immune response mediated by antimicrobial peptide	GO:0061844	1	0	80	328	2	0.00609756	18092	CXCL2,CXCL5
GO:BP	negative regulation of small molecule metabolic process	GO:0062014	1	0	105	328	1	0.00304878	18092	HDAC4
GO:BP	negative regulation of response to cytokine stimulus	GO:0060761	1	0	89	328	3	0.00914634	18092	SLIT3,TRAIP,F2RL1
GO:BP	regulation of response to cytokine stimulus	GO:0060759	1	0	198	328	4	0.0121951	18092	SLIT3,TRAIP,F2RL1,CHUK
GO:BP	prostate gland stromal morphogenesis	GO:0060741	1	0	3	328	1	0.00304878	18092	CRIP1
GO:BP	regulation of macromolecule metabolic process	GO:0060255	1	0	6626	328	141	0.429878	18092	SLIT3,RFC3,TBX18,DLGAP5,MYBL2,UBE2C,KIF14,NEK2,AURKB,DTL,RRM2,TTK,CDC20,IQGAP3,POLQ,DEPDC1,SMG8,PLK1,CDC6,ESCO2,PBK,CENPF,ZNF367,CDC45,BLM,RAD51AP1,ORC1,DBF4B,CENPE,E2F2,FANCD2,CLSPN,E2F1,TCF19,CDK1,ATAD2,TOP2A,HDAC4,TPX2,CDKN2C,GREM1,CCNB1,PHF19,MAD2L1,TRAIP,NCAPG2,ATOH8,BRIP1,AURKA,CDCA2,BRCA2,RTKN2,BARD1,E2F8,PARPBP,CDC25B,POLA1,PDE4D,UHRF1,GLI1,PRKCA,DNA2,RPTOR,TBL1X,DHFR,CDKN3,DSCC1,MASTL,SN…
GO:BP	regulation of transcription initiation from RNA polymerase II promoter	GO:0060260	1	0	36	328	1	0.00304878	18092	PSMC5
GO:BP	positive regulation of transcription initiation from RNA polymerase II promoter	GO:0060261	1	0	30	328	1	0.00304878	18092	PSMC5
GO:BP	cilium assembly	GO:0060271	1	0	394	328	16	0.0487805	18092	NEK2,PLK1,PLK4,CDK1,TUBB,POC1A,PCNT,CENPJ,CEP72,HAUS8,TUBB4B,ABCC4,HAUS6,MAP4,TUBA4A,SEPT9
GO:BP	regulation of ovulation	GO:0060278	1	0	3	328	1	0.00304878	18092	INHBB
GO:BP	positive regulation of ovulation	GO:0060279	1	0	2	328	1	0.00304878	18092	INHBB
GO:BP	regulation of cell development	GO:0060284	1	0	513	328	14	0.0426829	18092	CDH4,ASPM,KIF14,E2F1,XRCC2,HDAC4,AURKA,EPHB2,HMGB2,KIAA0319,NRP1,SEMA3A,PREX1,PRKDC
GO:BP	long-term synaptic potentiation	GO:0060291	1	0	91	328	4	0.0121951	18092	SHANK2,NRGN,EPHB2,SNAP25
GO:BP	positive regulation of RNA metabolic process	GO:0051254	1	0	1776	328	42	0.128049	18092	TBX18,DLGAP5,MYBL2,BLM,E2F2,E2F1,ATAD2,TOP2A,HDAC4,GREM1,CCNB1,ATOH8,BRCA2,E2F8,UHRF1,GLI1,RPTOR,TBL1X,KLF2,ASPH,HMGB2,NPAS2,RBL1,SUPT3H,KLF6,TCF7L2,CENPJ,BCL2L12,PSRC1,NFIB,CDK2,SFRP1,F2RL1,TEAD1,CHUK,NCOA3,NFIC,NUP85,RPS6KA3,PRKDC,HMGA1,PSMC5
GO:BP	long-term synaptic depression	GO:0060292	1	0	31	328	1	0.00304878	18092	SHANK2
GO:BP	regulation of cytokine activity	GO:0060300	1	0	4	328	1	0.00304878	18092	NRP1
GO:BP	positive regulation of cytokine activity	GO:0060301	1	0	1	328	1	0.00304878	18092	NRP1
GO:BP	regulation of membrane repolarization	GO:0060306	1	0	38	328	1	0.00304878	18092	CACNA2D1
GO:BP	regulation of ventricular cardiac muscle cell membrane repolarization	GO:0060307	1	0	25	328	1	0.00304878	18092	CACNA2D1
GO:BP	positive regulation of glial cell proliferation	GO:0060252	1	0	21	328	1	0.00304878	18092	E2F1
GO:BP	regulation of ryanodine-sensitive calcium-release channel activity	GO:0060314	1	0	27	328	2	0.00609756	18092	PDE4D,ASPH
GO:BP	head development	GO:0060322	1	0	837	328	26	0.0792683	18092	SHANK2,ASPM,KIF14,CENPF,FANCD2,E2F1,WDR62,STIL,NRGN,BRCA2,TACC3,GLI1,NRP2,ASPH,PTPRG,EPHB2,CNTN1,FANCC,NFIB,NRP1,SEMA3A,SFRP1,SLC7A11,WNT7B,PRKDC,ATP2B1
GO:BP	head morphogenesis	GO:0060323	1	0	38	328	1	0.00304878	18092	ASPH
GO:BP	face development	GO:0060324	1	0	50	328	1	0.00304878	18092	ASPH
GO:BP	face morphogenesis	GO:0060325	1	0	32	328	1	0.00304878	18092	ASPH
GO:BP	cell chemotaxis	GO:0060326	1	0	317	328	13	0.0396341	18092	GREM1,CXCL2,PDE4D,HMGB2,THBS1,CXCL5,NRP1,F2RL1,PREX1,PDGFD,MTUS1,ABCC1,NUP85
GO:BP	cytoplasmic actin-based contraction involved in cell motility	GO:0060327	1	0	3	328	1	0.00304878	18092	LIMCH1
GO:BP	regulation of cellular localization	GO:0060341	1	0	868	328	22	0.0670732	18092	AURKB,PLK1,SAPCD2,CDCA5,E2F1,CDK1,NDC80,BARD1,PDE4D,PCNT,ASPH,EPHB2,EPB41L2,TCF7L2,EFNB2,PARD3,CEP72,CENPQ,SPIDR,SLC7A11,NEDD4,KIF20B
GO:BP	trabecula formation	GO:0060343	1	0	25	328	2	0.00609756	18092	GREM1,SFRP1
GO:BP	bone trabecula formation	GO:0060346	1	0	10	328	2	0.00609756	18092	GREM1,SFRP1
GO:BP	bone development	GO:0060348	1	0	212	328	4	0.0121951	18092	GREM1,POC1A,DYM,CSGALNACT1
GO:BP	bone morphogenesis	GO:0060349	1	0	100	328	2	0.00609756	18092	POC1A,CSGALNACT1
GO:BP	endochondral bone morphogenesis	GO:0060350	1	0	58	328	2	0.00609756	18092	POC1A,CSGALNACT1
GO:BP	cartilage development involved in endochondral bone morphogenesis	GO:0060351	1	0	31	328	1	0.00304878	18092	POC1A
GO:BP	cardiac muscle cell myoblast differentiation	GO:0060379	1	0	11	328	1	0.00304878	18092	GREM1
GO:BP	positive regulation of ryanodine-sensitive calcium-release channel activity	GO:0060316	1	0	9	328	1	0.00304878	18092	ASPH
GO:BP	regulation of glial cell proliferation	GO:0060251	1	0	37	328	1	0.00304878	18092	E2F1
GO:BP	anatomical structure homeostasis	GO:0060249	1	0	483	328	20	0.0609756	18092	RFC3,NEK2,AURKB,EXO1,BLM,POLE2,BRCA2,BARD1,PRIM2,POLA1,PRKCA,DNA2,ESAM,RTEL1-TNFRSF6B,POLA2,RFC2,POLE,PRKDC,ATP2B1,ACTG1
GO:BP	regulation of mitotic spindle organization	GO:0060236	1	0	35	328	4	0.0121951	18092	PLK1,TPX2,TACC3,PSRC1
[truncated: 4,008 more rows]

## Sheet: Table S7 up - ANCHIR vs Con
source	term_name	term_id	adjusted_p_value	negative_log10_of_adjusted_p_value	term_size	query_size	intersection_size	intersection_size/query_size	effective_domain_size	intersections	Selected
[truncated: 4,689 more rows]

[truncated: 3 more sheets: Table S8 down - ANCHIR vs Con, Table S9 up - CHIR vs Con, Table S10 down - CHIR vs Con]
