# Supplementary material for: Transcriptome Analysis of Cells Exposed to Actinomycin D and Nutlin-3a Reveals New Candidate p53-Target Genes and Indicates That CHIR-98014 Is an Important Inhibitor of p53 Activity
Source: Int J Mol Sci. 2021 Oct 14;22(20):11072. doi: 10.3390/ijms222011072 (PMC8538697; doi:10.3390/ijms222011072)
Supplement: Supplementary file 1 [file ijms-22-11072-s001.zip › Table S2.xls]

## Sheet: Arkusz1
Table S2
Control vs A+N								Control vs A+N
upregulated								downregulated
gene	gene_id	refseq_id	Control FPKM	A+N FPKM	p_value	log2(fold_change A+N vs Con)		gene	gene_id	refseq_id	Control FPKM	A+N FPKM	p_value	log2(fold_change A+N vs Con)
ISG15	ENSG00000187608.5	NM_005101	5.19474	235.004	0.00075	5.49949		EPHB2	ENSG00000133216.12	NM_001309193	19.8185	1.76747	0.0061	-3.48709
GABRD	ENSG00000187730.6	NM_000815	0.175193	11.7749	0.01375	6.07063		CDCA8	ENSG00000134690.6	NM_001256875	33.9637	0.438556	0.0006	-6.27509
DRAXIN	ENSG00000162490.6	NM_198545	0.0903179	7.43229	0.01545	6.36265		CDC20	ENSG00000117399.9	NM_001255	136.697	0.631266	0.0008	-7.75852
KLHDC7A	ENSG00000179023.7	NM_152375	1.99787	18.2816	0.0107	3.19386		CDKN2C	ENSG00000123080.6	NM_001262	11.7575	0.357041	0.00365	-5.04135
FAM43B	ENSG00000183114.6	NM_207334	3.18017	19.0175	0.03855	2.58015		CKS1B	ENSG00000268942.1	NR_024163	142.487	11.4877	0.00275	-3.63267
ALPL	ENSG00000162551.9	NM_000478	0.0771981	4.8825	0.0261	5.98291		NUF2	ENSG00000143228.8	NM_031423	31.6112	0.116635	0.0227	-8.08229
GRHL3	ENSG00000158055.11	NM_198173	0.519375	15.9764	0.0028	4.94302		KLHL12	ENSG00000117153.11	NM_001303109	8.42968	3.22143	0.0246	-1.38778
SFN	ENSG00000175793.10	NM_006142	119.254	761.835	0.0067	2.67544		DTL	ENSG00000143476.13	NM_001286229	33.677	0.100534	0.0034	-8.38794
SYTL1	ENSG00000142765.13	NM_032872	0.0851208	8.8435	0.0253	6.69896		CENPF	ENSG00000117724.8	NM_016343	14.6787	0.162612	0.00025	-6.49615
SMPDL3B	ENSG00000130768.10	NM_001304579	1.19532	32.9908	0.0025	4.78659		EXO1	ENSG00000174371.12	NM_001319224	14.0405	0.0952646	0.02125	-7.20344
SESN2	ENSG00000130766.4	NM_031459	4.01418	32.302	0.012	3.00845		E2F2	ENSG00000007968.6	NM_004091	3.54008	0.0584157	0.0135	-5.92128
GJB5	ENSG00000189280.3	NM_005268	0.252583	5.72338	0.02465	4.50204		CLSPN	ENSG00000092853.9	NM_001190481	6.96722	0.123719	0.00375	-5.81544
SH3D21	ENSG00000214193.5	NM_001162530	0	2.36947	0.02545	19.7105		STIL	ENSG00000123473.11	NM_001282939	13.6706	0.512627	0.00165	-4.73702
PLK3	ENSG00000173846.8	NM_004073	3.41007	30.0812	0.01395	3.14099		FAF1	ENSG00000185104.15	NM_007051	17.1611	3.4115	0.0428	-2.33066
SGIP1	ENSG00000118473.17	NM_001308203	0	6.12598	0.02545	21.0809		ORC1	ENSG00000085840.8	NM_001190818	12.7795	0.190267	0.0018	-6.06966
GADD45A	ENSG00000116717.7	NM_001924	17.4678	82.6782	0.0436	2.24281		ITGB3BP	ENSG00000142856.12	NR_045147	26.6489	2.75874	0.02015	-3.27199
WDR63	ENSG00000162643.8	NM_001288563	0.238081	8.09903	0.00485	5.08822		DEPDC1	ENSG00000024526.12	NM_001114120	32.0859	0.190856	0.0066	-7.39331
PALMD	ENSG00000099260.6	NM_017734	0.662814	6.92107	0.02295	3.38432		SASS6	ENSG00000156876.8	NM_001304829	5.15472	0.695471	0.0336	-2.88983
LCE1E	ENSG00000186226.7	NM_178353	0	12.1854	5e-05	22.0731		PSRC1	ENSG00000134222.12	NM_001005290	15.8901	2.03106	0.03035	-2.96782
LCE1D	ENSG00000172155.7	NM_178352	0	36.5162	0.0478	23.6564		ANP32E	ENSG00000265346.1	NM_001136479	56.9859	8.82104	0.0146	-2.69158
LCE1B	ENSG00000196734.6	NM_178349	0	9.5133	5e-05	21.7159		KCNN3	ENSG00000143603.14	NM_170782	22.8716	0	0.01755	-22.9815
PYHIN1	ENSG00000163564.10	NM_198929	0.0210411	7.71167	0.04105	8.51769		IQGAP3	ENSG00000183856.6	NM_178229	7.90962	0.0372596	0.0264	-7.72985
IFI16	ENSG00000163565.14	NM_005531	2.28644	39.7257	0.00215	4.1189		ASPM	ENSG00000066279.12	NM_001206846	16.6989	0.0296389	0.01115	-9.13805
VANGL2	ENSG00000162738.5	NM_020335	0.660849	7.22726	0.0249	3.45106		KIF14	ENSG00000118193.7	NM_001305792	12.5837	0.0305145	0.0264	-8.68785
SLAMF7	ENSG00000026751.12	NM_001282596	0.312197	9.81658	0.0056	4.97469		UBE2T	ENSG00000077152.5	NM_014176	84.1342	10.4008	0.0196	-3.016
HSPA6	ENSG00000173110.6	NM_002155	0.155642	5.4007	0.0165	5.11684		PLXNA2	ENSG00000076356.6	NM_025179	2.99467	0	0.01755	-20.0484
MAEL	ENSG00000143194.8	NM_001286378	0	7.7962	5e-05	21.4288		NEK2	ENSG00000117650.8	NM_001204182	70.513	0.185927	0.00695	-8.56701
AXDND1	ENSG00000162779.16	NM_144696	0	8.05672	0.0141	21.4762		CHML,OPN3	ENSG00000203668.1,ENSG00000054277.8	NM_001821	55.8051	10.5648	0.0337	-2.40113
MR1	ENSG00000153029.10	NM_001531	1.6905	44.0659	0.0004	4.70414		DFFB	ENSG00000169598.11	NM_001320136	5.17325	0	0.0156	-20.8371
RGS2	ENSG00000116741.6	NM_002923	15.6809	75.8242	0.0424	2.27365		RBM17	ENSG00000134453.11	NM_032905	17.2905	0	0.01755	-22.5779
BTG2	ENSG00000159388.5	NM_006763	3.05161	98.9727	0.00015	5.01939		MASTL	ENSG00000120539.10	NR_135469	16.9076	1.21436	0.02285	-3.7994
ATF3	ENSG00000162772.12	NM_001030287	1.54558	13.1512	0.02945	3.08897		NPY4R	ENSG00000264717.1	NM_005972	78.8825	13.7385	0.0211	-2.52148
TMEM52	ENSG00000178821.8	NM_178545	0.219579	17.5609	0.01435	6.32148		BICC1	ENSG00000122870.7	NM_001080512	40.1335	4.88453	0.00665	-3.03852
GPR153	ENSG00000158292.6	NM_207370	0.502618	4.93597	0.0205	3.2958		CDK1	ENSG00000170312.11	NM_001786	52.925	1.13918	0.00025	-5.53788
LRRC38	ENSG00000162494.5	NM_001010847	0	2.79823	5e-05	19.9505		ADK	ENSG00000156110.9	NM_001202449	28.6987	5.2192	0.0325	-2.45908
WNT4	ENSG00000162552.10	NM_030761	0.101382	8.83001	0.0108	6.44454		KIF20B	ENSG00000138182.10	NM_001284259	17.8385	3.67958	0.03895	-2.27738
RHCE	ENSG00000188672.12	NM_138617	0	10.2092	0.01055	21.8178		KIF11	ENSG00000138160.4	NM_004523	50.5199	0.849922	0.0006	-5.89338
CD164L2	ENSG00000174950.6	NM_001330448	0	8.85664	5e-05	21.6127		CEP55	ENSG00000138180.11	NM_001127182	47.9878	0.669618	0.00015	-6.16319
PTAFR	ENSG00000169403.7	NM_001164721	0.352641	12.9463	0.00585	5.1982		TCF7L2	ENSG00000148737.11	NM_001146274	16.3273	1.88357	0.0189	-3.11574
LAPTM5	ENSG00000162511.7	NM_006762	0.258545	3.52034	0.0337	3.76723		KLF6	ENSG00000067082.10	NR_027653	18.7689	2.08402	0.0137	-3.1709
FNDC5	ENSG00000160097.11	NM_001171940	0.125217	2.41256	0.0279	4.26806		NRP1	ENSG00000099250.13	NM_001244972	55.2623	8.48636	0.01645	-2.70308
RNF19B	ENSG00000116514.12	NM_153341	9.97862	53.2198	0.0232	2.41505		PARD3	ENSG00000148498.11	NM_019619	85.5255	11.145	0.02415	-2.93996
POU3F1	ENSG00000185668.5	NM_002699	0	2.03237	5e-05	19.4891		ZWINT	ENSG00000122952.12	NM_007057	101.468	2.97408	0.0041	-5.09244
SLC35D1	ENSG00000116704.6	NM_015139	4.36429	23.09	0.02555	2.40345		RTKN2	ENSG00000182010.6	NM_145307	5.8953	0.245237	0.01145	-4.58732
MYBPHL	ENSG00000221986.2	NM_001265613	0	5.50015	0.0007	20.9255		DNA2	ENSG00000138346.10	NM_001080449	12.3865	0.799191	0.0069	-3.95408
RHOC,RP11-426L16.10	ENSG00000155366.12,ENSG00000271810.1	NM_175744	0.332909	7.23767	0.0149	4.44233		CHUK	ENSG00000213341.6	NM_001278	56.3428	11.0785	0.02705	-2.34647
LCE1C	ENSG00000197084.4	NM_001276331	0	54.0782	5e-05	24.223		MKI67	ENSG00000148773.8	NM_001145966	8.83502	0.113008	0.00015	-6.28874
C1orf61	ENSG00000125462.12	NR_135268	0	8.88424	0.01665	21.6172		TEAD1	ENSG00000187079.10	NM_021961	41.5748	8.06905	0.0172	-2.36524
CRABP2	ENSG00000143320.4	NM_001199723	2.55162	49.8358	0.0048	4.2877		FADS2	ENSG00000134824.9	NM_001281502	46.4374	4.7582	0.00605	-3.2868
SH2D2A	ENSG00000027869.7	NM_003975	0.689828	20.804	0.00355	4.91448		INCENP	ENSG00000149503.8	NM_001040694	15.0944	1.6443	0.01615	-3.19847
ILDR2	ENSG00000143195.8	NM_199351	0.0141841	10.2846	0.01035	9.502		SLC3A2	ENSG00000168003.12	NR_037193	522.705	147.711	0.0483	-1.82322
RGS16	ENSG00000143333.6	NM_002928	0.133984	7.79557	0.0176	5.86252		POLA2	ENSG00000014138.4	NM_002689	21.3112	3.45116	0.02875	-2.62646
PHLDA3,RP11-134G8.8	ENSG00000174307.5,ENSG00000224818.1	NR_073080	29.364	133.91	0.02495	2.18914		C11orf86	ENSG00000173237.4	NM_001136485	12.5469	1.04442	0.0216	-3.58656
GOLT1A	ENSG00000174567.7	NM_198447	1.51253	13.6279	0.04495	3.17153		NNMT	ENSG00000166741.3	NM_006169	39.119	7.82254	0.03515	-2.32216
SLC30A1	ENSG00000170385.9	NM_021194	20.4098	81.4268	0.0365	1.99624		NRGN	ENSG00000154146.8	NM_006176	5.85744	0.22531	0.0246	-4.70029
WNT9A	ENSG00000143816.7	NM_003395	1.46246	12.3177	0.0219	3.07426		STT3A	ENSG00000134910.8	NM_001278503	24.224	3.97202	0.0307	-2.60849
MEAF6	ENSG00000163875.11	NR_073092	0	4.75003	0.02665	20.7139		E2F8	ENSG00000129173.8	NM_024680	4.63353	0.209882	0.0072	-4.46446
SH2D2A	ENSG00000027869.7	NM_003975	0	2.20761	0.00035	19.6085		KIF18A	ENSG00000121621.6	NM_031217	26.4516	0.223931	0.001	-6.88416
TMEM9	ENSG00000116857.12	NR_109921	0	2.76741	0.0017	19.9345		CDCA5	ENSG00000146670.5	NM_080668	48.358	0.605714	0.0007	-6.31897
OTUD1	ENSG00000165312.5	NM_001145373	2.01268	11.4888	0.04515	2.51304		SHANK2	ENSG00000268430.4	NM_133266	2.49747	0	0.0096	-19.7864
RASSF4	ENSG00000107551.16	NM_032023	0.800493	7.58569	0.02185	3.24432		PDGFD	ENSG00000170962.8	NM_033135	12.3771	2.15014	0.0408	-2.52517
ALOX5	ENSG00000262552.1	NM_001320862	0.171805	4.8112	0.01335	4.80755		H2AFX	ENSG00000188486.3	NM_002105	109.804	12.3204	0.00695	-3.15581
UNC5B	ENSG00000107731.8	NM_001244889	0.12908	2.39859	0.011	4.21585		ESAM	ENSG00000149564.7	NM_138961	4.49851	0.392942	0.0365	-3.51706
FAS	ENSG00000026103.15	NR_028033	4.7714	62.669	0.04305	3.71527		TIMM10	ENSG00000134809.4	NM_012456	2.42851	0	0.01755	-19.7461
IFIT2	ENSG00000119922.7	NM_001547	0.739487	6.73056	0.02575	3.18613		RAD51AP1	ENSG00000111247.10	NM_001130862	23.5849	0.339348	0.00325	-6.11895
IFIT3	ENSG00000119917.9	NM_001289758	2.03141	23.6652	0.00905	3.54221		DENND5B	ENSG00000170456.10	NM_001308339	4.67544	0	0.0437	-20.6911
IFIT1	ENSG00000185745.8	NM_001270928	1.41356	16.8545	0.00845	3.57573		CNTN1	ENSG00000018236.10	NM_175038	58.0984	6.4129	0.00675	-3.17945
ELOVL3	ENSG00000119915.4	NM_152310	0.228221	11.6121	0.0196	5.66905		TROAP	ENSG00000135451.8	NM_005480	42.3244	1.28626	0.00905	-5.04024
TRIM8	ENSG00000171206.9	NM_030912	9.0029	71.0988	0.0082	2.98136		ESPL1	ENSG00000135476.7	NM_012291	7.95794	0.102732	0.0015	-6.27544
DPYSL4	ENSG00000151640.8	NM_006426	5.15892	81.9582	0.00155	3.98975		CDK2	ENSG00000123374.6	NM_052827	38.8877	5.47456	0.02055	-2.8285
ZNF511	ENSG00000198546.10	NM_145806	0	18.8375	5e-05	22.7015		GLI1	ENSG00000111087.5	NM_001160045	5.12696	0.31688	0.0114	-4.0161
ITIH5	ENSG00000123243.10	NM_030569	0.0978049	24.1136	0.0085	7.94572		TMPO	ENSG00000120802.9	NM_003276	126.662	16.7887	0.00385	-2.91542
CCDC3	ENSG00000151468.9	NM_031455	0.473021	6.09366	0.0159	3.68733		PARPBP	ENSG00000185480.7	NM_001319996	79.712	4.0405	0.0138	-4.30219
PHYH	ENSG00000107537.9	NM_001037537	23.1305	174.678	0.00675	2.91683		CHST11	ENSG00000171310.6	NM_018413	12.7292	2.26254	0.03345	-2.49213
KIAA1462	ENSG00000165757.8	NM_020848	5.82455	28.4815	0.02335	2.28981		BTBD11	ENSG00000151136.10	NM_001018072	20.6788	4.83434	0.0424	-2.09676
TYSND1	ENSG00000156521.9	NR_073595	11.5035	172.307	0.00025	3.90484		KNTC1	ENSG00000184445.7	NM_014708	8.79631	0.646925	0.0067	-3.76523
PANK1	ENSG00000152782.12	NM_138316	2.73676	30.2414	0.00785	3.46598		CDCA3	ENSG00000268136.2	NM_001297603	19.6045	0.50762	0.0019	-5.27129
FGFBP3	ENSG00000174721.9	NM_152429	1.34708	13.8732	0.02265	3.36439		BCAT1	ENSG00000060982.10	NM_001178094	2.06327	0	0.0487	-19.5109
SORBS1	ENSG00000095637.16	NM_001290297	0.383013	5.13368	0.0129	3.74453		TMTC1	ENSG00000133687.11	NM_001193451	82.9558	0	0.0406	-24.8403
LOXL4	ENSG00000138131.3	NM_032211	0.897319	6.46351	0.03715	2.84862		TUBA1B	ENSG00000123416.11	NM_006082	363.355	14.6697	0.02835	-4.63047
LDB1	ENSG00000198728.6	NM_001321612	15.805	64.8847	0.04205	2.0375		TIMELESS	ENSG00000111602.7	NM_001330295	38.6808	5.50873	0.0086	-2.81183
COL17A1	ENSG00000065618.12	NM_000494	0.584299	27.2283	0.0002	5.54226		MKRN9P	ENSG00000258128.2	NR_033410	13.1801	0	0.02205	-22.1863
TRIM8	ENSG00000171206.9	NM_030912	0	2.04518	0.0141	19.4982		ATP2B1	ENSG00000070961.10	NM_001682	37.9863	9.94804	0.04875	-1.93299
JAKMIP3	ENSG00000188385.7	NM_001105521	0	2.47793	0.0141	19.7751		CIT	ENSG00000122966.9	NM_007174	8.34627	0.0318539	0.0079	-8.03352
DPYSL4	ENSG00000151640.8	NM_006426	0	3.96596	0.00615	20.4537		POLE	ENSG00000177084.12	NM_006231	10.0449	1.9963	0.0487	-2.33106
ZNF511	ENSG00000198546.10	NM_145806	0	4.94013	0.00965	20.7705		BRCA2	ENSG00000139618.10	NM_000059	2.68608	0.110599	0.0054	-4.60209
EPS8L2,TMEM80	ENSG00000177106.10,ENSG00000177042.10	NM_022772	30.6314	203.477	0.02155	2.73178		RFC3	ENSG00000133119.8	NM_181558	2.41835	0	0.0156	-19.74
SYT8	ENSG00000149043.12	NM_138567	0	2.03249	5e-05	19.4892		COL4A2	ENSG00000134871.13	NM_001846	29.0469	2.48745	0.00275	-3.54564
LSP1	ENSG00000269099.1	NM_001013253	0.203013	10.9532	0.0153	5.75364		ATP11A	ENSG00000068650.14	NM_015205	5.17839	0.837239	0.0324	-2.62879
TNNT3	ENSG00000130595.12	NM_006757	0	2.0784	0.00015	19.5215		TMCO3	ENSG00000150403.13	NM_017905	25.9998	3.24635	0.0159	-3.00161
TRIM22	ENSG00000132274.11	NM_006074	0.374764	22.4745	0.00095	5.90616		CENPJ	ENSG00000151849.10	NR_047595	4.05221	0.490241	0.0308	-3.04715
NCR3LG1	ENSG00000188211.4	NM_001202439	1.45237	13.8581	0.0368	3.25425		ABCC4	ENSG00000125257.9	NM_001301830	25.9631	4.46167	0.01865	-2.54081
CD82	ENSG00000085117.7	NM_001024844	0	64.474	0.00675	24.4766		EFNB2	ENSG00000125266.6	NM_004093	2.30349	0.283776	0.0401	-3.021
DTX4	ENSG00000110042.3	NM_001300727	2.20096	11.627	0.0394	2.40127		KPNA3	ENSG00000102753.5	NM_002267	1082.58	0	0.01755	-28.5462
SCGB1D2	ENSG00000124935.3	NM_006551	0	4.23166	5e-05	20.5472		G2E3	ENSG00000092140.10	NM_017769	12.8567	2.53469	0.0406	-2.34264
SCGB1A1	ENSG00000149021.2	NM_003357	0	6.95205	0.00405	21.2634		LRR1	ENSG00000165501.12	NR_037793	36.7335	5.05255	0.02465	-2.86201
RARRES3	ENSG00000133321.6	NM_004585	1.5952	20.0672	0.01905	3.65303		CDKN3	ENSG00000100526.15	NM_005192	43.844	3.11477	0.0051	-3.81518
FRMD8	ENSG00000126391.9	NM_031904	10.0586	123.865	0.00175	3.62227		CRIP1	ENSG00000271325.1	NM_001311	11.6408	2.13709	0.0478	-2.44547
RHOD	ENSG00000173156.2	NM_001300886	14.6088	141.331	0.0053	3.27417		MIS18BP1	ENSG00000129534.9	NM_018353	17.4066	2.17713	0.0146	-2.99913
FOLR3	ENSG00000110203.4	NM_001318045	0	3.00037	0.0237	20.0511		POLE2	ENSG00000100479.8	NM_001197331	20.9428	0.751972	0.00775	-4.79963
PLEKHB1	ENSG00000021300.9	NM_001130034	0.260116	6.25813	0.0177	4.5885		WDHD1	ENSG00000198554.7	NM_007086	14.3587	1.39139	0.01085	-3.36733
BCO2,SDHD	ENSG00000197580.7,ENSG00000255292.2	NM_001256398	0	3.78981	0.02545	20.3881		DLGAP5	ENSG00000126787.8	NM_014750	39.9795	0.0427739	0.04785	-9.86831
ABCG4	ENSG00000172350.5	NM_001142505	0.111402	3.84438	0.01205	5.1089		C14orf105	ENSG00000100557.5	NM_001283056	3.08151	0.311416	0.03255	-3.30672
H19	ENSG00000130600.11	NR_002196	1.7714	197.343	0.0006	6.79967		DIO2	ENSG00000211448.7	NM_013989	4.28862	0.513219	0.0256	-3.06287
TRIM3	ENSG00000110171.14	NM_033278	4.73756	41.5567	0.0077	3.13286		ARHGAP11B	ENSG00000187951.6	NM_001039841	2.09627	0	0.03425	-19.5338
USH1C	ENSG00000006611.11	NM_005709	1.02688	20.4506	0.00885	4.3158		ARHGAP11A	ENSG00000198826.6	NM_014783	39.6043	1.51628	0.0002	-4.70705
TP53I11	ENSG00000175274.14	NM_001318389	15.8442	138.775	0.0041	3.13072		GREM1	ENSG00000166923.6	NM_001191323	3.36366	0.103525	0.0125	-5.02198
UBE2L6	ENSG00000156587.11	NM_004223	17.1952	80.8575	0.04575	2.23338		THBS1	ENSG00000137801.9	NM_003246	24.5356	2.63108	0.0056	-3.22115
VWCE	ENSG00000167992.8	NM_152718	0.0590659	2.25695	0.03955	5.25591		KNSTRN	ENSG00000128944.9	NM_001142762	34.7512	4.07835	0.0164	-3.09101
FADS3	ENSG00000221968.4	NM_021727	12.6401	68.5106	0.028	2.43832		NUSAP1	ENSG00000137804.8	NM_001243142	79.9401	1.54474	0.00165	-5.69348
CDC42BPG	ENSG00000171219.8	NM_017525	0.201721	3.08597	0.0115	3.93529		WDR76	ENSG00000092470.7	NM_001167941	12.5951	0.716348	0.00345	-4.13606
PDE2A	ENSG00000186642.11	NM_001143839	0.171799	8.28969	0.00445	5.59252		ZWILCH	ENSG00000174442.7	NM_001287821	58.833	4.02988	0.0046	-3.86782
WNT11	ENSG00000085741.8	NM_004626	0.203073	2.89037	0.0223	3.83118		KIF23	ENSG00000137807.9	NM_001281301	70.2326	3.19596	0.0005	-4.45782
MMP1	ENSG00000196611.4	NM_002421	0	10.451	0.02665	21.8515		BLM	ENSG00000197299.6	NM_000057	10.6825	0.151048	0.0023	-6.1441
CARD18	ENSG00000255501.1	NM_021571	0	3.69988	0.00015	20.3535		SLCO3A1	ENSG00000176463.9	NM_001145044	9.23818	1.31592	0.026	-2.81154
CRYAB	ENSG00000263007.1	NM_001289808	0.267413	151.914	0.0295	9.14997		ATP10A	ENSG00000206190.7	NM_024490	3.24301	0.296397	0.0225	-3.45173
SCN3B	ENSG00000166257.4	NM_018400	0.0781818	8.66694	0.00735	6.79255		NEDD4	ENSG00000069869.11	NM_006154	56.6406	11.5791	0.0323	-2.29031
SIAE	ENSG00000110013.8	NM_001199922	5.87685	40.8109	0.0249	2.79584		UACA	ENSG00000137831.10	NM_018003	18.5269	4.1974	0.0439	-2.14205
FEZ1	ENSG00000149557.8	NM_022549	0.357554	47.4885	0.00855	7.05327		PRC1	ENSG00000198901.9	NM_003981	119.911	0.471935	0.00035	-7.98916
SYVN1	ENSG00000162298.12	NM_032431	0	18.5013	0.01665	22.6755		CHTF18	ENSG00000127586.12	NM_022092	5.32847	0.410964	0.0148	-3.69664
RHOD	ENSG00000173156.2	NM_001300886	0	4.52575	0.00285	20.6441		SNX29	ENSG00000048471.9	NM_032167	1.85659	0.170622	0.0303	-3.44378
HOXC13	ENSG00000123364.3	NM_017410	15.4688	81.9475	0.02225	2.40534		ABCC1	ENSG00000103222.14	NM_004996	57.077	11.4056	0.02205	-2.32317
NCKAP1L	ENSG00000123338.8	NM_001184976	0	115.377	0.0318	25.3162		PLK1	ENSG00000166851.10	NM_005030	263.096	1.81367	0.00585	-7.18053
DGKA	ENSG00000065357.15	NM_001345	6.9897	62.8097	0.0067	3.16768		KIF22	ENSG00000079616.8	NM_001256269	67.6138	5.12095	0.0034	-3.72283
MDM2	ENSG00000135679.17	NM_001278462	18.8549	377.016	0.0005	4.32161		ORC6	ENSG00000091651.4	NM_014321	31.3058	1.30737	0.0016	-4.58169
CPM	ENSG00000135678.7	NM_001874	0.249697	2.67182	0.02865	3.41957		GINS3	ENSG00000181938.9	NM_001126129	18.6923	1.77359	0.0214	-3.3977
APAF1	ENSG00000120868.9	NM_181869	6.57105	37.7355	0.02165	2.52173		CMIP	ENSG00000153815.12	NM_030629	71.9754	10.6366	0.009	-2.75847
ISCU	ENSG00000136003.11	NM_001301141	71.5361	458.029	0.00845	2.6787		COTL1	ENSG00000103187.6	NM_021149	457.439	96.4333	0.0191	-2.24598
HSPB8	ENSG00000152137.2	NM_014365	5.2653	25.3795	0.04915	2.26908		SLC7A5	ENSG00000103257.4	NM_003486	614.131	109.829	0.0095	-2.48329
CCDC60	ENSG00000183273.2	NM_178499	0	3.28997	5e-05	20.1841		ABCC1	ENSG00000103222.14	NM_004996	11.4358	0	0.0487	-21.9815
PRKAB1	ENSG00000111725.6	NM_006253	30.4429	172.971	0.0258	2.50635		SHCBP1	ENSG00000171241.4	NR_136738	2.06273	0	5e-05	-19.5105
MLF2	ENSG00000089693.6	NR_026581	168.015	999.138	0.009	2.57209		GSG2	ENSG00000177602.4	NM_031965	9.59206	0.255393	0.00605	-5.23105
C1RL	ENSG00000139178.6	NM_001297640	12.7143	108.034	0.0098	3.08696		FAM64A	ENSG00000129195.11	NM_001195228	40.9825	0.588721	0.00165	-6.12128
CLEC1A	ENSG00000150048.6	NM_001297748	0	15.2956	0.01385	22.401		CDC6	ENSG00000094804.5	NM_001254	38.7689	0.267735	0.00025	-7.17795
YBX3	ENSG00000060138.8	NM_003651	118.744	451.55	0.0401	1.92703		DBF4B	ENSG00000161692.13	NR_036623	6.66345	0.108152	0.00665	-5.94514
COL2A1	ENSG00000139219.13	NM_001844	0	2.47394	0.0002	19.7728		SMG8	ENSG00000167447.8	NM_018149	37.0394	0.250418	0.00185	-7.20858
KRT3	ENSG00000186442.6	NM_057088	0.155614	2.36043	0.04875	3.92301		TANC2	ENSG00000170921.10	NM_025185	4.77296	0.982718	0.04925	-2.28003
CALCOCO1	ENSG00000012822.11	NM_020898	4.8647	33.0434	0.0199	2.76394		CCDC47	ENSG00000108588.9	NM_020198	6.03414	2.30597	0.01005	-1.38777
RASAL1	ENSG00000111344.7	NM_001193520	0.0815444	12.0346	0.02165	7.20539		PSMC5	ENSG00000087191.8	NM_001199163	2.15552	0.996136	0.0171	-1.11362
LACC1	ENSG00000179630.6	NM_153218	2.22394	24.0087	0.02295	3.43237		PRKCA	ENSG00000154229.7	NM_002737	26.1548	1.61942	0.0253	-4.01353
GJA3	ENSG00000121743.3	NM_021954	0.286748	5.0298	0.0075	4.13265		KPNA2	ENSG00000262472.2	NM_001320611	328.069	45.6254	0.0044	-2.84609
THSD1	ENSG00000136114.11	NM_018676	2.68695	44.312	0.00155	4.04366		NUP85	ENSG00000125450.6	NM_001303276	45.7867	10.1655	0.0483	-2.17125
OR4K17	ENSG00000176230.4	NM_001004715	0	158.509	0.0141	25.7744		SEPT9	ENSG00000184640.13	NM_001113491	162.692	40.5669	0.0463	-2.00377
ABHD4	ENSG00000100439.6	NM_022060	24.7534	142.267	0.01135	2.5229		RPTOR	ENSG00000141564.9	NM_020761	14.3745	0.929952	0.01265	-3.95021
LRP10	ENSG00000197324.4	NM_001329226	26.837	152.303	0.0107	2.50465		TBCD	ENSG00000141556.16	NM_005993	39.6589	4.56115	0.01545	-3.12018
ASPG	ENSG00000166183.11	NM_001080464	0	2.53522	0.0001	19.8081		CAMKK1	ENSG00000004660.10	NM_032294	3.314	0	0.01755	-20.1946
ADSSL1	ENSG00000185100.6	NM_152328	2.06456	14.7121	0.03815	2.8331		AURKB	ENSG00000178999.8	NR_132731	101.264	0.274477	0.01265	-8.52722
CEP170B	ENSG00000099814.11	NM_001112726	8.46932	50.2734	0.0468	2.56948		GGNBP2	ENSG00000260508.1	NM_024835	4.21649	0.537115	0.0497	-2.97274
CRIP2	ENSG00000270931.1	NR_073083	41.2682	209.894	0.02455	2.34656		TOP2A	ENSG00000131747.10	NM_001067	121.877	3.33383	0.00245	-5.1921
NDRG2	ENSG00000165795.16	NM_001282211	1.56236	12.5777	0.025	3.00907		LINC00910	ENSG00000188825.9	NR_027412	5.59557	0	0.03425	-20.9503
GCH1	ENSG00000131979.14	NM_000161	3.39058	25.3404	0.01695	2.90184		KIF18B	ENSG00000186185.9	NM_001264573	14.27	0.027133	0.02385	-9.03872
DHRS7	ENSG00000100612.9	NM_016029	36.3056	238.573	0.0086	2.71617		SKA2	ENSG00000182628.8	NM_182620	48.4152	8.2546	0.0216	-2.55219
ZFYVE1	ENSG00000165861.9	NM_001281735	3.74213	21.2634	0.02875	2.50644		BRIP1	ENSG00000136492.4	NM_032043	9.86002	0.37875	0.0024	-4.70227
HEATR4	ENSG00000187105.4	NM_001220484	0	4.43917	0.02665	20.6163		TK1	ENSG00000167900.7	NM_003258	203.654	7.63969	0.0003	-4.73646
PGF	ENSG00000119630.9	NM_001207012	1.95778	81.7492	0.0149	5.38391		ACTG1	ENSG00000267807.2	NR_037688	3858.6	1324.76	0.04795	-1.54235
ZDHHC22	ENSG00000177108.5	NM_174976	0.0699356	4.77061	0.02945	6.092		NDC80	ENSG00000080986.8	NM_006101	11.8402	0.494222	0.0063	-4.58239
STON2	ENSG00000140022.5	NM_001256430	0.851485	26.572	0.00125	4.96378		PPP4R1	ENSG00000154845.11	NM_005134	15.0093	0	0.0416	-22.3738
ASB2	ENSG00000100628.7	NM_016150	0.189651	4.50557	0.03875	4.57029		IMPA2	ENSG00000141401.7	NM_014214	26.2223	3.23456	0.01855	-3.01915
SERPINA1	ENSG00000197249.8	NM_000295	0.247314	4.81107	0.02515	4.28194		CTIF	ENSG00000134030.9	NM_001142397	3.03094	0.313791	0.02945	-3.27189
SERPINA11	ENSG00000186910.3	NM_001080451	0	2.20647	0.02665	19.6077		SKA1	ENSG00000262634.1	NM_001039535	9.41106	0.0635914	0.03025	-7.20938
CKB	ENSG00000166165.8	NM_001823	21.3202	92.2967	0.0471	2.11406		C18orf54	ENSG00000166845.9	NM_001288980	3.54463	0.527347	0.0452	-2.74881
SPINT1	ENSG00000166145.10	NM_001032367	0.160862	3.54261	0.01875	4.46092		DYM	ENSG00000141627.9	NM_017653	8.28473	1.19653	0.0332	-2.7916
MAPKBP1	ENSG00000137802.9	NM_001128608	1.16113	10.7828	0.0179	3.21513		CCBE1	ENSG00000183287.9	NM_133459	2.55719	0.362616	0.0456	-2.81804
TMOD2	ENSG00000128872.5	NM_001142885	1.02437	6.59945	0.0282	2.68761		NFIC	ENSG00000141905.13	NM_001245005	11.754	2.45987	0.0419	-2.2565
FBXO22	ENSG00000167196.9	NM_012170	25.3613	95.6964	0.0492	1.91584		CHAF1A	ENSG00000167670.11	NM_005483	13.8572	0.489261	0.00345	-4.82389
LINC00933	ENSG00000259728.1	NR_038273	0	37.9565	0.02665	23.7123		UHRF1	ENSG00000034063.9	NM_001290050	24.0225	1.47931	0.0132	-4.02139
DNAJC17	ENSG00000104129.5	NM_018163	4.4884	68.262	0.04555	3.92681		CATSPERD	ENSG00000174898.11	NM_152784	276.967	0	0.0406	-26.5796
TGM5	ENSG00000104055.10	NM_201631	0	2.31506	5e-05	19.677		RNASEH2A	ENSG00000104889.4	NM_006397	61.0864	6.84695	0.0141	-3.15732
LYSMD2	ENSG00000140280.9	NM_001143917	13.5528	80.1715	0.02095	2.5645		TPM4	ENSG00000167460.10	NM_003290	299.976	62.3192	0.0203	-2.2671
FAM214A	ENSG00000047346.8	NR_104457	2.90573	15.0643	0.03805	2.37416		KLF2	ENSG00000127528.5	NM_016270	9.96387	0.795242	0.0153	-3.64724
IGDCC4	ENSG00000103742.7	NM_020962	1.47923	9.15963	0.03485	2.63044		WDR88	ENSG00000166359.6	NM_173479	24.7215	0	0.0156	-23.0937
ADAMTS7	ENSG00000136378.10	NM_014272	0.73792	7.65943	0.0122	3.3757		WDR62	ENSG00000075702.12	NM_001083961	17.6543	0.459145	0.00115	-5.26493
CTSH	ENSG00000103811.11	NM_001319137	15.7175	210.05	0.00075	3.74029		BCL2L12	ENSG00000126453.5	NR_104202	53.616	6.78089	0.02235	-2.98312
BAIAP3	ENSG00000007516.9	NM_001199096	0	5.40858	0.02545	20.9012		ZNF818P	ENSG00000269001.1	NR_073396	6.73715	0	0.0406	-21.2181
SBK1	ENSG00000188322.4	NM_001024401	0.255428	8.79928	0.00285	5.1064		SPC24	ENSG00000161888.7	NM_001317031	8.657	0.161854	0.0125	-5.7411
PHKB	ENSG00000102893.11	NM_000293	0	5.40858	0.02545	20.9012		ZNF44	ENSG00000197857.9	NM_016264	4.88483	0	0.01375	-20.7543
ZFP90	ENSG00000184939.11	NM_001305206	0	7.00473	0.01665	21.2743		ASF1B	ENSG00000105011.4	NM_018154	32.8838	0.222068	0.00945	-7.21023
CRISPLD2	ENSG00000103196.7	NM_031476	2.05179	15.4027	0.01845	2.90823		HAUS8	ENSG00000131351.10	NM_033417	14.2363	2.10571	0.0457	-2.7572
HS3ST6	ENSG00000162040.5	NM_001009606	1.17051	21.3363	0.00815	4.1881		PBX4	ENSG00000105717.9	NM_025245	3.77785	0	0.0156	-20.3835
PRSS22	ENSG00000005001.5	NM_022119	0	4.47887	0.0192	20.6291		UBE2S	ENSG00000108106.9	NM_014501	94.7115	17.0804	0.0217	-2.4712
CDIP1	ENSG00000089486.12	NM_001199054	3.85697	44.6133	0.009	3.53193		RRM2	ENSG00000171848.9	NM_001034	132.811	0.435064	0.0018	-8.25393
SOCS1	ENSG00000185338.4	NM_003745	0.22387	5.35316	0.0281	4.57966		EML4	ENSG00000143924.14	NM_019063	40.2053	10.2029	0.049	-1.97841
ERN2	ENSG00000134398.8	NM_033266	0	2.1051	0.0031	19.5399		EHBP1	ENSG00000115504.10	NM_001142615	50.1636	8.09046	0.04475	-2.63235
NUPR1	ENSG00000176046.7	NM_001042483	7.87807	104.865	0.0054	3.73455		ANTXR1	ENSG00000169604.15	NM_032208	96.3767	20.1689	0.03025	-2.25655
TBX6	ENSG00000149922.6	NM_004608	0	12.5965	0.0392	22.1209		ATOH8	ENSG00000168874.8	NM_032827	3.05055	0.110472	0.0253	-4.78732
YPEL3	ENSG00000090238.7	NM_001145524	2.03708	108.64	0.00185	5.73691		NCAPH	ENSG00000121152.5	NM_015341	17.2915	0.294986	0.00065	-5.87327
RRAD	ENSG00000166592.7	NM_004165	2.20095	77.6899	0.0014	5.14153		NPAS2	ENSG00000170485.12	NM_002518	30.9459	3.22945	0.01725	-3.26039
LCAT,SLC12A4	ENSG00000213398.3,ENSG00000124067.12	NM_000229	13.2752	61.8571	0.0478	2.22021		INHBB	ENSG00000163083.5	NM_002193	19.7252	2.75786	0.01645	-2.83842
FAM92B	ENSG00000153789.8	NM_198491	0	13.6292	5e-05	22.2346		HAT1	ENSG00000128708.8	NM_003642	36.4452	6.25857	0.02195	-2.54182
HS3ST6	ENSG00000162040.5	NM_001009606	0.172119	4.35315	0.01915	4.66058		UBE2E3	ENSG00000170035.11	NM_001278554	6.28006	0	0.03425	-21.1168
HIC1	ENSG00000177374.8	NM_006497	0.0963391	5.89981	0.01745	5.9364		GULP1	ENSG00000144366.11	NM_001252668	20.8901	4.0579	0.0418	-2.36401
SMTNL2	ENSG00000188176.7	NM_001114974	0.0689719	17.1407	0.0313	7.9572		DCTN1,RP11-287D1.3	ENSG00000204843.8,ENSG00000264324.1	NM_001135041	5.60961	0	0.01375	-20.9539
TM4SF5	ENSG00000142484.5	NM_003963	0	2.03229	0.00035	19.4891		MALL	ENSG00000144063.3	NM_005434	94.5238	23.3041	0.04475	-2.02009
DNAH2	ENSG00000183914.10	NM_020877	0	2.12136	0.00015	19.551		BUB1	ENSG00000169679.10	NM_004336	37.7961	0.313346	0.0003	-6.91434
NTN1	ENSG00000065320.4	NM_004822	0.106333	4.90647	0.0092	5.52802		CKAP2L	ENSG00000169607.8	NM_001304361	13.2282	0.0381526	0.03855	-8.43762
KCNJ12	ENSG00000260458.2	NM_021012	0.262778	6.08436	0.02495	4.53319		MCM6	ENSG00000076003.4	NM_005915	73.057	6.2629	0.0021	-3.54412
FOXN1	ENSG00000109101.3	NM_003593	0	2.9792	0.02665	20.0409		NRP2	ENSG00000118257.12	NM_003872	3.5936	0.229703	0.04795	-3.96759
TRAF4	ENSG00000076604.10	NM_004295	37.0665	204.923	0.0228	2.46689		BARD1	ENSG00000138376.6	NM_000465	6.12831	0.259282	0.00415	-4.5629
SLFN5	ENSG00000166750.5	NM_144975	0.406955	3.60438	0.0444	3.14681		TUBA4A	ENSG00000127824.9	NM_006000	201.635	43.7645	0.0421	-2.20391
DUSP14	ENSG00000161326.8	NM_007026	28.752	225.435	0.0046	2.97098		DOCK10	ENSG00000135905.14	NM_001290263	17.5567	1.42396	0.0041	-3.62404
PPP1R1B	ENSG00000131771.9	NM_032192	0	3.05809	0.02545	20.0786		HDAC4	ENSG00000068024.12	NM_006037	6.74128	0.189031	0.0028	-5.15633
STAT5A	ENSG00000126561.12	NM_003152	1.67949	9.18252	0.049	2.45087		DTYMK	ENSG00000168393.8	NM_001165031	143.729	24.9631	0.02415	-2.52548
GRN	ENSG00000030582.12	NM_002087	83.8996	328.309	0.0372	1.96832		CLHC1	ENSG00000162994.11	NM_152385	3.76591	0	0.0082	-20.379
MAPT	ENSG00000186868.11	NM_016834	0.613175	9.54814	0.0179	3.96085		CDC25B	ENSG00000101224.13	NM_001287516	115.212	5.97047	0.00045	-4.2703
NGFR	ENSG00000064300.4	NM_002507	0.0967677	5.72451	0.0158	5.88648		SNAP25	ENSG00000132639.8	NM_130811	5.98438	0.607915	0.0334	-3.29926
PPM1D	ENSG00000170836.7	NM_003620	6.65452	30.858	0.0376	2.21324		GINS1	ENSG00000101003.8	NM_021067	35.9695	2.76946	0.0052	-3.6991
C17orf80	ENSG00000141219.11	NM_001288771	12.3916	65.2045	0.0191	2.39561		TPX2	ENSG00000088325.11	NM_012112	127.891	3.74545	0.00015	-5.09363
SLC9A3R1	ENSG00000109062.5	NM_004252	36.7587	249.347	0.00805	2.762		MYBL2	ENSG00000101057.11	NM_001278610	75.8384	0.0916808	0.01225	-9.69209
MYO15B	ENSG00000266714.2	NM_001309242	0	8.79554	0.0318	21.6028		UBE2C	ENSG00000175063.12	NM_181801	150.285	0.196512	0.0436	-9.57887
DNAH17-AS1	ENSG00000268470.1	NR_102401	0	3.71862	0.02665	20.3607		NCOA3	ENSG00000124151.14	NM_001174088	35.0349	6.93689	0.02175	-2.33643
GAA	ENSG00000171298.8	NR_134848	29.4838	137.123	0.0357	2.21748		CDH4	ENSG00000179242.11	NM_001794	2.26865	0	0.00245	-19.6478
TSPAN10	ENSG00000182612.6	NR_110866	3.52648	46.4364	0.0096	3.71896		RTEL1-TNFRSF6B	ENSG00000026036.16	NR_037882	3.14992	0.3126	0.0253	-3.33293
METRNL	ENSG00000176845.8	NM_001004431	2.9047	18.3661	0.04335	2.66058		E2F1	ENSG00000101412.9	NM_005225	22.7329	0.458055	0.0014	-5.63312
RILP	ENSG00000167705.7	NM_031430	4.90695	50.0582	0.00895	3.35071		DSN1	ENSG00000149636.11	NM_001145316	35.3043	4.12799	0.031	-3.09633
SLC52A1	ENSG00000132517.10	NM_001104577	0.557764	135.569	0.0002	7.92516		RBL1	ENSG00000269846.1	NM_002895	13.644	1.46624	0.011	-3.21807
SLC6A4	ENSG00000108576.5	NM_001045	0	2.36091	0.0192	19.7053		TGM2	ENSG00000198959.7	NM_004613	89.1002	23.0005	0.0467	-1.95376
KRT19	ENSG00000171345.9	NM_002276	106.75	482.75	0.0212	2.17704		PREX1	ENSG00000124126.9	NM_020820	5.24843	0.898201	0.04955	-2.54678
PPY	ENSG00000108849.3	NM_002722	0	14.4049	5e-05	22.3145		CYP24A1	ENSG00000019186.5	NM_000782	179.66	33.3815	0.0334	-2.42815
SEPT4	ENSG00000108387.10	NR_104197	0.700849	45.8339	0.00125	6.03117		AURKA	ENSG00000087586.13	NM_001323303	102.518	4.09493	0.00065	-4.64589
GH2	ENSG00000136487.13	NM_022557	0	2.90574	0.01385	20.0049		PCNT	ENSG00000160299.12	NM_006031	4.18687	0.286374	0.03015	-3.8699
CD79B	ENSG00000007312.8	NM_021602	0	7.47784	5e-05	21.3686		TIAM1	ENSG00000156299.8	NM_003253	5.7913	0	0.01375	-20.9999
GRIN2C	ENSG00000161509.9	NM_000835	0.104213	7.46329	0.00665	6.1622		MIS18A	ENSG00000159055.3	NM_018944	15.8508	2.18206	0.03755	-2.86079
FDXR	ENSG00000161513.7	NM_001258016	38.5532	664.559	0.0002	4.10747		KCNJ6	ENSG00000157542.8	NM_002240	2.157	0	0.0046	-19.575
HID1	ENSG00000167861.11	NM_030630	4.06217	31.2866	0.01215	2.94522		WDR4	ENSG00000160193.7	NM_033661	39.0502	6.10443	0.0331	-2.6774
PDE6G	ENSG00000185527.7	NM_002602	1.01853	23.3431	0.00695	4.51844		SOD1	ENSG00000142168.10	NM_000454	3.89791	0	0.01755	-20.4287
SLC52A1	ENSG00000132517.10	NM_001104577	0	5.36872	0.00135	20.8906		CDC45	ENSG00000093009.5	NM_001178010	22.4499	0.264843	0.00615	-6.40543
FDXR	ENSG00000161513.7	NM_001258016	0	10.451	0.02665	21.8515		MCM5	ENSG00000100297.11	NM_006739	54.793	3.01803	0.0019	-4.18231
SLC38A10	ENSG00000157637.8	NM_138570	0	14.9623	0.02665	22.3692		APOBEC3B	ENSG00000179750.11	NM_004900	11.2236	0.787	0.01335	-3.83403
PMAIP1	ENSG00000141682.11	NM_021127	13.4752	133.985	0.00445	3.31369		C1QTNF6	ENSG00000133466.9	NM_182486	12.3983	1.81344	0.035	-2.77334
SERPINB5	ENSG00000206075.9	NM_002639	0.0918434	7.44668	0.0295	6.34128		CENPM	ENSG00000100162.10	NM_001304370	28.7694	3.2497	0.02345	-3.14616
DSC3	ENSG00000134762.12	NM_001941	0.756625	45.6987	5e-05	5.91643		WNT7B	ENSG00000188064.5	NM_058238	85.9217	20.2675	0.03675	-2.08385
CCDC178	ENSG00000166960.12	NM_001105528	0	3.30845	5e-05	20.1921		TBC1D22A	ENSG00000054611.9	NM_014346	2.12412	0	0.0487	-19.5528
AZU1	ENSG00000172232.5	NM_001700	0	2.12422	0.01075	19.5529		FANCD2	ENSG00000144554.6	NM_033084	13.5688	0.235573	0.00065	-5.84798
EBI3	ENSG00000105246.5	NM_005755	1.08444	11.021	0.0281	3.34523		FLNB	ENSG00000136068.10	NM_001164319	161.312	28.0246	0.00865	-2.52509
CTD-3214H19.16,TRAPPC5	ENSG00000269711.1,ENSG00000181029.7	NM_001042461	0	5.79624	0.00675	21.0011		PTPRG	ENSG00000144724.14	NM_002841	3.91851	0.334478	0.02565	-3.55032
CNN1	ENSG00000130176.3	NM_001299	0.205907	5.35079	0.0376	4.69969		MCM2	ENSG00000073111.9	NR_073375	58.9117	2.29642	0.00135	-4.6811
CYP4F3	ENSG00000186529.10	NM_000896	1.58878	10.6025	0.0284	2.73841		RSRC1	ENSG00000174891.8	NM_001271834	19.3158	2.79245	0.0291	-2.79018
GDF15	ENSG00000130513.6	NM_004864	24.5922	236.145	0.0034	3.2634		SMC4	ENSG00000113810.11	NM_001288753	94.8356	7.58148	0.02265	-3.64488
FXYD3	ENSG00000089356.12	NM_005971	0	21.5868	5e-05	22.8981		FNDC3B	ENSG00000075420.8	NM_022763	19.054	4.30808	0.0445	-2.14498
APLP1	ENSG00000105290.7	NM_005166	23.9829	115.759	0.0296	2.27105		LPP	ENSG00000145012.8	NM_005578	5.47244	0.475114	0.0062	-3.52584
KCNK6	ENSG00000099337.3	NM_004823	1.17221	8.85424	0.0222	2.91714		RAD18	ENSG00000070950.5	NM_020165	10.8896	1.35246	0.01875	-3.00929
FAM98C	ENSG00000130244.8	NM_174905	13.0481	87.2199	0.0185	2.74082		NUP210	ENSG00000132182.7	NM_024923	27.763	5.79372	0.0296	-2.2606
PLD3	ENSG00000105223.14	NM_001291311	94.2651	365.767	0.0409	1.95613		TBC1D5	ENSG00000131374.10	NM_001134381	24.1363	2.81488	0.01605	-3.10006
CYP2S1	ENSG00000167600.9	NM_030622	20.526	316.864	0.0003	3.94834		SLC4A7	ENSG00000033867.12	NM_001321108	23.3003	4.64271	0.0281	-2.32731
APOE	ENSG00000130203.5	NM_001302689	1.61895	24.7645	0.00925	3.93514		MAP4	ENSG00000047849.17	NM_002375	42.1029	8.93403	0.02685	-2.23654
RPL13A	ENSG00000142541.12	NR_073024	0.798354	9.37343	0.0352	3.55348		CDC25A	ENSG00000164045.7	NM_001789	7.99725	0.687288	0.0122	-3.54052
EPN1	ENSG00000063245.10	NM_001321263	0	11.022	0.0478	21.9283		TRAIP	ENSG00000183763.4	NM_005879	6.75716	0.231587	0.0111	-4.86679
GAMT	ENSG00000130005.7	NM_000156	7.61791	68.0362	0.01725	3.15884		POC1A	ENSG00000164087.3	NM_001161580	13.1016	0.893279	0.0084	-3.87449
TBXA2R	ENSG00000006638.7	NM_001060	0.329261	3.48541	0.034	3.40402		POLQ	ENSG00000051341.9	NM_199420	4.88442	0.0236583	0.0191	-7.6897
TINCR	ENSG00000223573.2	NR_027064	0.712647	22.4331	0.0012	4.9763		ITGB5	ENSG00000082781.7	NM_002213	115.16	22.5581	0.01725	-2.35192
MYO1F	ENSG00000142347.12	NM_012335	0	3.02153	0.02665	20.0613		MGLL	ENSG00000074416.9	NM_001256585	31.7799	7.32443	0.04995	-2.11733
NOTCH3	ENSG00000074181.4	NM_000435	5.49341	30.2865	0.01665	2.4629		TOPBP1	ENSG00000163781.8	NM_007027	19.5532	3.10696	0.01955	-2.65383
CYP4F11	ENSG00000171903.12	NM_001128932	16.6596	82.3652	0.01965	2.30568		STAG1	ENSG00000118007.8	NM_005862	11.9287	1.50915	0.01575	-2.98263
PDE4C	ENSG00000105650.17	NM_000923	0	2.3631	0.00425	19.7067		RPL22L1	ENSG00000163584.13	NR_135259	162.685	12.5609	0.00495	-3.69507
CRLF1	ENSG00000006016.6	NM_004750	0.283268	6.69851	0.0187	4.5636		XXYLT1	ENSG00000173950.11	NM_001308069	7.21773	0.815522	0.0238	-3.14575
TYROBP	ENSG00000011600.7	NM_003332	0	8.86322	5e-05	21.6138		USP19	ENSG00000172046.14	NM_001199161	4.86535	0	0.01755	-20.7485
RINL	ENSG00000187994.9	NM_001195833	1.0929	15.7287	0.00675	3.84717		TACC3	ENSG00000013810.14	NM_006342	54.4867	3.01908	0.00205	-4.17372
SIRT2	ENSG00000068903.15	NM_030593	17.8966	111.788	0.0129	2.64301		WHSC1	ENSG00000109685.13	NM_001042424	35.6296	5.52355	0.0254	-2.68941
SERTAD1	ENSG00000197019.4	NM_013376	16.0133	124.27	0.0058	2.95614		HTRA3	ENSG00000170801.5	NM_001297559	3.00668	0.235055	0.0457	-3.6771
CNFN	ENSG00000105427.5	NM_032488	21.3135	176.017	0.02965	3.04588		LIMCH1	ENSG00000064042.13	NM_001289124	28.1502	4.64486	0.02425	-2.59944
CEACAM1	ENSG00000079385.17	NM_001024912	0.342207	51.1788	0.0009	7.22453		EREG	ENSG00000124882.3	NM_001432	44.8573	3.94932	0.00295	-3.50567
DMPK	ENSG00000104936.13	NM_001081562	13.4648	66.4784	0.03585	2.30369		FRAS1	ENSG00000138759.13	NM_025074	1.84756	0.239	0.036	-2.95054
BBC3	ENSG00000105327.11	NM_014417	4.21263	54.8201	0.00705	3.70191		PLK4	ENSG00000142731.6	NM_014264	15.5809	0.291387	0.00035	-5.7407
CTD-2587H24.4,DNAAF3	ENSG00000267110.1,ENSG00000167646.9	NM_001256716	4.47423	66.3111	0.02445	3.88954		MND1	ENSG00000121211.3	NM_001253861	13.4436	0.575891	0.01385	-4.54498
CLEC17A	ENSG00000187912.7	NR_109784	0	6.98048	0.02545	21.2693		PALLD	ENSG00000129116.13	NM_001166108	8.48655	0.542622	0.01815	-3.96716
CLEC17A	ENSG00000187912.7	NR_109784	0	2.48837	0.01665	19.7812		NEIL3	ENSG00000109674.3	NM_018248	22.9715	0.192864	0.00185	-6.89612
PSG5	ENSG00000204941.9	NM_002781	0	8.45027	0.008	21.545		AFAP1	ENSG00000196526.6	NM_198595	21.5447	5.09735	0.0474	-2.07951
FAM84A	ENSG00000162981.12	NM_145175	0.0537455	4.83148	0.0168	6.49018		UBE2K	ENSG00000078140.9	NM_005339	32.889	0	0.0106	-23.5055
FKBP1B	ENSG00000119782.9	NR_136539	0	4.91689	0.02665	20.7637		USP46	ENSG00000109189.8	NM_001134223	4.79066	0	0.01755	-20.7262
MAPRE3	ENSG00000084764.6	NM_012326	8.54639	46.2477	0.03245	2.43599		CXCL5	ENSG00000163735.6	NM_002994	102.361	11.3437	0.00525	-3.1737
PLEK	ENSG00000115956.9	NM_002664	0	6.88175	5e-05	21.2488		CXCL2	ENSG00000081041.8	NM_002089	13.4884	0.500273	0.0139	-4.75286
GKN1	ENSG00000169605.5	NM_019617	0	3.03949	0.0237	20.0698		H2AFZ	ENSG00000164032.7	NM_002106	505.089	88.1497	0.013	-2.51851
NOTO	ENSG00000214513.3	NM_001134462	0.10044	2.82119	0.03475	4.8119		CENPE	ENSG00000138778.7	NM_001813	4.11241	0.0673252	0.00485	-5.93269
VAMP8	ENSG00000118640.6	NM_003761	22.6846	251.74	0.004	3.47215		MAD2L1	ENSG00000164109.9	NM_002358	22.6898	0.761957	0.00145	-4.89619
MYO7B	ENSG00000169994.14	NM_001080527	0	4.49816	0.02545	20.6353		SLC7A11	ENSG00000151012.9	NM_014331	67.2533	12.6591	0.0149	-2.40943
AMER3	ENSG00000178171.6	NM_152698	0	7.84687	0.02545	21.4381		HMGB2	ENSG00000164104.7	NM_001130689	67.5529	6.8861	0.009	-3.29426
C2orf88	ENSG00000187699.6	NM_001042521	0.155252	24.0316	0.0014	7.27418		RPL34	ENSG00000109475.12	NM_001319236	2.30086	0	0.01755	-19.6682
INPP1	ENSG00000151689.8	NM_001128928	12.1979	71.4601	0.0233	2.55051		CEP72	ENSG00000112877.6	NM_018140	6.85597	0.927703	0.0428	-2.88563
CASP10	ENSG00000003400.10	NM_001206524	2.45664	17.0271	0.04065	2.79307		CCNB1	ENSG00000134057.10	NM_031966	189.625	6.03088	5e-05	-4.97464
VIL1	ENSG00000127831.6	NM_007127	0	7.76243	0.0237	21.4225		F2RL1	ENSG00000164251.4	NM_005242	37.5971	6.30567	0.0189	-2.5759
ALPP	ENSG00000163283.6	NM_001632	0.112984	2.48268	0.0292	4.45771		LMNB1	ENSG00000113368.7	NM_001198557	61.537	4.54813	0.00285	-3.75811
INPP5D	ENSG00000168918.9	NM_001017915	0.0970278	6.94622	0.01185	6.16169		ARHGAP26	ENSG00000145819.11	NM_001135608	6.30633	0.535876	0.0088	-3.55683
PXDN	ENSG00000130508.6	NM_012293	2.23676	13.5242	0.0237	2.59606		TCOF1	ENSG00000070814.13	NM_001135245	23.2106	4.56677	0.0357	-2.34554
TP53I3	ENSG00000115129.9	NM_004881	67.554	694.091	0.0003	3.36101		ADRA1B	ENSG00000170214.3	NM_000679	4.85527	0.268171	0.0198	-4.17833
GKN2	ENSG00000183607.5	NM_182536	1.31886	17.7044	0.0171	3.74674		HMMR	ENSG00000072571.15	NM_001142556	45.8854	0.0684778	0.0235	-9.38818
AC007040.11,TEX261	ENSG00000271961.1,ENSG00000272125.1	NM_144582	0.173219	3.78264	0.0213	4.44872		SPDL1	ENSG00000040275.12	NM_001329641	61.0632	11.7481	0.03495	-2.37788
DQX1	ENSG00000144045.9	NM_133637	0.0567158	6.00111	0.04125	6.72533		MYO10	ENSG00000145555.10	NM_012334	21.7055	3.47888	0.011	-2.64137
RETSAT	ENSG00000042445.9	NM_017750	21.5449	266.944	0.00125	3.63112		C5orf34	ENSG00000172244.4	NM_198566	6.31259	0.26284	0.0073	-4.58598
CACNB4	ENSG00000182389.14	NM_001330117	0	4.15994	0.0192	20.5225		PDE4D	ENSG00000113448.12	NM_006203	2.97658	0.170627	0.0472	-4.12474
ABCA12	ENSG00000144452.10	NM_173076	0.25346	5.55785	0.00315	4.4547		DEPDC1B	ENSG00000035499.8	NM_001145208	25.2866	2.12529	0.0098	-3.57264
EPHA4	ENSG00000116106.7	NM_001304537	0.482417	12.2764	0.0126	4.66946		CENPK	ENSG00000123219.8	NM_001267038	37.7901	1.21983	0.0021	-4.95326
HES6	ENSG00000144485.6	NM_001282434	7.05006	49.4314	0.01825	2.80972		DHFR	ENSG00000228716.2	NM_000791	64.6549	4.45297	0.0309	-3.85992
KLF11	ENSG00000172059.6	NM_001177718	0	13.1499	0.0141	22.183		CKMT2-AS1	ENSG00000247572.3	NR_034121	2.28313	0	0.0156	-19.657
NABP1	ENSG00000173559.8	NR_045622	0	28.4135	0.02665	23.2945		SPOCK1	ENSG00000152377.8	NM_004598	4.85657	0.554857	0.0264	-3.12975
CST7	ENSG00000077984.4	NM_003650	0	2.52	0.0001	19.7994		SLIT3	ENSG00000184347.10	NM_001271946	11.4532	0	0.0406	-21.9837
TP53INP2	ENSG00000078804.8	NM_001329430	1.5344	8.95468	0.0411	2.54497		POLK	ENSG00000122008.11	NM_016218	2.49684	0	0.011	-19.7861
WFDC2	ENSG00000101443.13	NM_006103	0	15.7541	5e-05	22.4436		G3BP1	ENSG00000145907.10	NM_005754	7.42084	0	0.01755	-21.3576
FAM210B	ENSG00000124098.9	NM_080821	8.9033	90.989	0.0038	3.35328		CDKAL1	ENSG00000145996.7	NM_017774	4.48457	0.352256	0.01505	-3.67027
RBM38	ENSG00000132819.12	NM_017495	19.1518	81.982	0.0439	2.09783		TUBB	ENSG00000232421.6	NR_120608	1423.32	46.5277	0.0002	-4.93503
OPRL1	ENSG00000125510.11	NM_000913	0.257632	17.8944	0.00165	6.11805		TCF19	ENSG00000234674.2	NM_001318908	12.9263	0.269402	0.00245	-5.58441
ANGPT4	ENSG00000101280.6	NM_001322809	0	3.16105	5e-05	20.1264		KIFC1	ENSG00000233450.3	NM_002263	28.9685	0.143125	0.0142	-7.66107
NSFL1C	ENSG00000088833.13	NM_001206736	0	2.11027	0.0237	19.5434		HMGA1	ENSG00000137309.15	NM_145903	476.828	122.606	0.03725	-1.95944
SLC4A11	ENSG00000088836.8	NM_001174089	2.23822	21.6114	0.0086	3.27137		ZFAND3	ENSG00000156639.7	NM_021943	21.633	4.39884	0.0445	-2.29804
BLCAP	ENSG00000166619.8	NM_001317075	21.7808	155.529	0.008	2.83605		CENPQ	ENSG00000031691.6	NM_018132	12.4524	1.75345	0.03935	-2.82816
WFDC5	ENSG00000175121.7	NM_145652	0	11.2504	5e-05	21.9579		EFHC1	ENSG00000096093.10	NM_018100	3.27134	0	0.01755	-20.1759
TNNC2	ENSG00000101470.5	NM_003279	0	4.67896	0.0015	20.6922		PRIM2	ENSG00000146143.13	NM_000947	57.8215	2.81622	0.03015	-4.35977
SULF2	ENSG00000196562.10	NM_018837	3.93609	44.6351	0.0041	3.50334		TTK	ENSG00000112742.5	NM_001166691	20.858	0.0761324	0.0178	-8.09787
PROKR2	ENSG00000101292.6	NM_144773	0	4.10011	0.0192	20.5016		TPD52L1	ENSG00000111907.16	NM_001300994	3.99858	0	0.03425	-20.4655
CBFA2T2	ENSG00000078699.17	NM_001032999	0	6.72057	0.02545	21.2146		RSPO3	ENSG00000146374.9	NM_032784	34.1676	5.60115	0.0169	-2.60883
UMODL1	ENSG00000177398.14	NM_001199527	0	2.86198	5e-05	19.983		EYA4	ENSG00000112319.13	NM_172105	14.4996	2.00166	0.0336	-2.85674
CECR5-AS1	ENSG00000185837.3	NR_024482	0	10.9915	0.02545	21.9243		PDE7B	ENSG00000171408.9	NM_018945	2.19679	0.178707	0.0323	-3.61973
SEPT5	ENSG00000184702.13	NM_002688	3.06966	53.0852	0.00315	4.11216		UTRN	ENSG00000152818.14	NM_007124	3.13177	0.541043	0.041	-2.53316
SGSM1	ENSG00000167037.14	NM_001039948	0	708.125	0.01385	27.9338		KIAA0319	ENSG00000137261.9	NM_001168375	2.81821	0.311973	0.0391	-3.17529
APOL1	ENSG00000100342.16	NM_003661	1.3668	9.05691	0.04605	2.72822		HIST1H3J	ENSG00000197153.3	NM_003535	2.54413	0	5e-05	-19.8132
MICALL1	ENSG00000100139.9	NM_033386	6.14301	38.0388	0.0135	2.63045		NRM	ENSG00000206484.6	NR_073072	16.1893	2.10151	0.0395	-2.94554
CSDC2	ENSG00000172346.10	NM_014460	0.292234	10.6976	0.0063	5.19402		MDC1	ENSG00000231135.5	NM_014641	3.90032	0.420487	0.02435	-3.21346
PRODH	ENSG00000100033.12	NM_001195226	0.712345	17.1921	0.00405	4.59303		SUPT3H	ENSG00000196284.9	NM_001261823	5.17173	0.567381	0.0469	-3.18826
TMEM211	ENSG00000206069.4	NM_001001663	0	2.42367	5e-05	19.7432		MCM3	ENSG00000112118.13	NM_002388	59.5224	6.81706	0.00665	-3.12621
PIK3IP1	ENSG00000100100.8	NM_052880	0.265642	5.75826	0.0101	4.43808		TBX18	ENSG00000112837.12	NM_001080508	2.06327	0	0.0487	-19.5109
PVALB	ENSG00000100362.8	NM_001315532	0	3.96625	0.02545	20.4538		EPB41L2	ENSG00000079819.12	NM_001252660	29.9387	3.19364	0.0087	-3.22874
NPTXR	ENSG00000221890.2	NM_014293	3.73895	20.7378	0.02625	2.47156		MTFR2	ENSG00000146410.7	NM_001099286	11.8002	0.486023	0.0087	-4.60164
DENND6B	ENSG00000205593.7	NM_001001794	0	6.00406	0.0237	21.0519		FBXO5	ENSG00000112029.5	NM_012177	23.8816	2.18983	0.01425	-3.44701
SYCE3	ENSG00000217442.3	NM_001123225	0	2.96395	0.0093	20.0335		LPAL2	ENSG00000213071.6	NR_028093	2.77532	0.16009	0.0467	-4.1157
PLCL2	ENSG00000154822.11	NM_001144382	0	11.431	0.01075	21.9809		WDR27	ENSG00000184465.11	NM_001202550	2.53094	0	0.01375	-19.8057
GPD1L	ENSG00000152642.6	NM_015141	12.747	73.2857	0.0156	2.52337		EDN1	ENSG00000078401.6	NM_001168319	2.63879	0	0.0096	-19.8659
TRAK1	ENSG00000182606.10	NM_001265608	6.4058	32.7038	0.028	2.35201		ANLN	ENSG00000011426.6	NM_001284302	94.7139	0.40959	5e-05	-7.85325
FAM212A	ENSG00000185614.4	NM_203370	0.606847	11.385	0.0242	4.22966		PEG10	ENSG00000242265.1	NM_001184962	45.6966	11.8297	0.0489	-1.94967
SEMA3B	ENSG00000262015.3	NM_004636	3.9985	47.112	0.0095	3.55856		SND1	ENSG00000197157.6	NM_014390	83.915	6.46435	0.0019	-3.69835
PARP3	ENSG00000041880.10	NM_005485	3.37071	20.3125	0.0378	2.59124		EXOC4	ENSG00000131558.10	NM_021807	42.5974	5.26849	0.0346	-3.0153
STAB1	ENSG00000010327.6	NM_015136	0	2.8183	0.02665	19.9608		PDE1C	ENSG00000154678.12	NM_001322057	10.2769	0.666627	0.01435	-3.94638
PHLDB2,PLCXD2	ENSG00000144824.15,ENSG00000240891.2	NM_145753	3.02644	23.2237	0.00855	2.9399		TNS3	ENSG00000136205.12	NM_022748	70.5562	5.67682	0.0006	-3.63562
ALG1L2	ENSG00000251287.4	NM_001136152	0	2.81679	0.00235	19.96		SUN3	ENSG00000164744.8	NM_001030019	65.9964	0	0.0487	-24.5103
ESYT3	ENSG00000158220.9	NM_001322834	0	7.5772	0.02665	21.3876		FIGNL1	ENSG00000132436.7	NM_001287496	6.7022	0.96137	0.02065	-2.80147
CHST2	ENSG00000175040.4	NM_004267	0.604697	13.0612	0.0041	4.43293		RFC2	ENSG00000261911.2	NM_001278791	66.6489	12.1494	0.04835	-2.4557
RAP2B	ENSG00000181467.2	NM_002886	5.74501	29.7504	0.0208	2.37253		CACNA2D1	ENSG00000153956.11	NM_001302890	9.82965	1.11793	0.0174	-3.13631
FAM43A	ENSG00000185112.4	NM_153690	1.62785	11.7623	0.0285	2.85313		SEMA3A	ENSG00000075213.6	NM_006080	3.49416	0.560395	0.04475	-2.64043
TMEM40	ENSG00000088726.11	NM_001284407	0.197305	8.15071	0.00895	5.36843		NRCAM	ENSG00000091129.15	NM_001193583	70.866	14.3842	0.02895	-2.30061
WNT7A	ENSG00000154764.5	NM_004625	0	2.31735	0.02665	19.6785		CHCHD3	ENSG00000106554.7	NM_017812	89.9073	15.681	0.0228	-2.51942
EOMES	ENSG00000163508.8	NM_005442	1.28374	11.7942	0.02025	3.19965		XRCC2	ENSG00000196584.2	NM_005431	3.13393	0.0633941	0.01435	-5.62748
TRANK1	ENSG00000168016.9	NM_014831	0.452364	13.9178	0.00165	4.9433		NCAPG2	ENSG00000146918.15	NM_001281932	21.5182	0.757738	0.0023	-4.82771
PLCD1	ENSG00000187091.9	NR_024071	2.3669	31.0015	0.00545	3.71127		CDCA2	ENSG00000184661.9	NM_001317906	14.6134	0.587427	0.00135	-4.63674
ALS2CL	ENSG00000178038.12	NM_001190707	0.520856	4.7346	0.02395	3.18429		ESCO2	ENSG00000171320.10	NM_001017420	25.5083	0.246094	0.00205	-6.69561
GPX1	ENSG00000233276.2	NM_000581	88.7325	935.203	0.00145	3.39775		SPIDR	ENSG00000164808.12	NM_001080394	16.5409	3.03441	0.04875	-2.44655
ABHD14B	ENSG00000114779.15	NM_001146314	6.72733	53.7632	0.01385	2.99851		MCM4	ENSG00000104738.12	NM_182746	90.6229	14.0114	0.00865	-2.69327
WNT5A	ENSG00000114251.9	NM_001256105	0	2.77905	0.01665	19.9406		ZFPM2	ENSG00000169946.9	NM_012082	2.9921	0	0.01375	-20.0471
PCNP	ENSG00000081154.7	NM_001320399	2.49084	9.51883	0.0474	1.93415		MTUS1	ENSG00000129422.9	NM_001166393	40.3108	7.45942	0.02865	-2.43403
ALDH1L1	ENSG00000144908.9	NM_012190	0	4.28414	0.0017	20.565		CSGALNACT1	ENSG00000147408.10	NM_001130518	14.2656	2.39326	0.0222	-2.57549
ANKUB1	ENSG00000206199.5	NM_001315506	0	4.22439	0.02665	20.5447		ENTPD4	ENSG00000197217.8	NM_001128930	111.562	21.1425	0.0385	-2.39963
ZMAT3	ENSG00000172667.6	NM_022470	3.78743	19.1847	0.02645	2.34067		PBK	ENSG00000168078.5	NM_001278945	100.868	1.04007	0.0002	-6.59964
LAMP3	ENSG00000078081.3	NM_014398	0.190246	35.1927	0.0036	7.53127		SCARA5	ENSG00000168079.12	NM_173833	2.08797	0.239393	0.0468	-3.12465
APOD	ENSG00000189058.4	NM_001647	0.61217	9.12376	0.0317	3.89762		SFRP1	ENSG00000104332.7	NM_003012	23.0355	3.72005	0.02415	-2.63046
GYG1	ENSG00000163754.13	NM_001184721	0	7.84687	0.02545	21.4381		PRKDC	ENSG00000253729.3	NM_006904	54.2524	12.8045	0.0305	-2.08304
CHRNA9	ENSG00000174343.5	NM_017581	0.265517	10.4294	0.00615	5.29571		ASPH	ENSG00000198363.11	NM_001164750	501.675	42.7778	0.0005	-3.55182
SPATA18	ENSG00000163071.6	NM_001346102	1.60007	18.5308	0.00855	3.53372		GGH	ENSG00000137563.7	NM_003878	61.2483	13.1939	0.0406	-2.2148
SPRY1	ENSG00000164056.6	NM_001258038	0.601697	8.42969	0.01165	3.80837		DSCC1	ENSG00000136982.5	NM_024094	14.7573	1.05776	0.00905	-3.80234
HSPA4L	ENSG00000164070.7	NM_001317383	6.26278	28.7337	0.03535	2.19787		ATAD2	ENSG00000156802.8	NM_014109	32.5905	0.836573	0.00085	-5.28382
CPE	ENSG00000109472.9	NM_001873	0.87017	18.3688	0.0041	4.39982		LRRC6	ENSG00000129295.4	NM_001321964	2.08206	0	0.00585	-19.524
TLR3	ENSG00000164342.8	NM_003265	0.288786	8.25488	0.00255	4.83717		CHMP7	ENSG00000147457.9	NM_152272	25.48	0	0.01755	-23.1373
CNGA1	ENSG00000198515.9	NM_000087	0	2.44902	0.01075	19.7582		MELK	ENSG00000165304.3	NM_001256685	47.8549	0.978521	0.0008	-5.61192
BDH2	ENSG00000164039.10	NM_020139	0	10.9915	0.02545	21.9243		DAPK1	ENSG00000196730.8	NM_004938	19.2105	3.65875	0.03115	-2.39247
CFI	ENSG00000205403.8	NM_001331035	0	2.03116	0.02665	19.4883		CKS2	ENSG00000123975.4	NM_001827	347.487	52.1175	0.01405	-2.73712
FAM198B	ENSG00000164125.11	NM_001128424	1.1858	9.45497	0.03645	2.99521		C9orf3,RP11-49O14.2	ENSG00000148120.10,ENSG00000236095.1	NM_001193331	131.43	26.0097	0.04215	-2.33717
KIAA0232	ENSG00000170871.7	NM_001100590	0	14.3055	0.01665	22.3045		SMC2	ENSG00000136824.14	NM_001042551	23.2286	2.07208	0.0031	-3.48675
FAM105A	ENSG00000145569.5	NM_019018	1.80537	26.2433	0.0036	3.86158		PAPPA	ENSG00000182752.8	NM_002581	18.1319	2.23736	0.0459	-3.01866
EGFLAM	ENSG00000164318.13	NM_001205301	0	3.97985	0.02865	20.4587		DNM1	ENSG00000106976.14	NM_001288739	43.4003	3.78611	0.00465	-3.51892
MAST4	ENSG00000069020.14	NM_001164664	0.237361	3.49037	0.0321	3.87823		COL5A1	ENSG00000130635.11	NM_000093	13.6431	1.07657	0.00465	-3.66366
GPR150	ENSG00000178015.4	NM_199243	0	2.35511	0.0237	19.7018		TUBB4B	ENSG00000188229.5	NM_006088	704.935	115.141	0.00895	-2.61409
PPP2CA	ENSG00000113575.5	NM_002715	0	9.85205	0.0119	21.7664		NFIB	ENSG00000147862.10	NM_001282787	6.08796	0.844596	0.02145	-2.84963
REEP2	ENSG00000132563.11	NR_073448	3.95182	58.6011	0.0036	3.89034		HAUS6	ENSG00000147874.6	NM_001270890	17.6197	3.469	0.03685	-2.3446
PSD2	ENSG00000146005.3	NM_032289	0	6.84885	0.02545	21.2418		FANCG	ENSG00000221829.5	NM_004629	36.3847	3.77091	0.01125	-3.27035
ADRB2	ENSG00000169252.4	NM_000024	1.04794	10.5099	0.02	3.32612		ALDH1A1	ENSG00000165092.8	NM_000689	2830.17	791.543	0.0206	-1.83815
GPX3	ENSG00000211445.7	NM_001329790	12.0657	69.4174	0.02765	2.52439		FANCC	ENSG00000158169.7	NM_001243744	10.9708	1.37116	0.0233	-3.0002
CYFIP2	ENSG00000055163.14	NM_014376	9.94899	40.5583	0.0452	2.02738		ZNF367	ENSG00000165244.6	NM_153695	11.2712	0.131936	0.00715	-6.41666
NIPAL4	ENSG00000172548.10	NM_001172292	6.16721	49.9908	0.00685	3.01897		BAAT	ENSG00000136881.7	NM_001701	2.63362	0.096451	0.0218	-4.77111
FGF18	ENSG00000156427.7	NM_003862	0.0984878	3.47017	0.03905	5.13892		CTNNAL1	ENSG00000119326.10	NM_001286974	75.8684	14.7853	0.02515	-2.35934
RGS14	ENSG00000169220.13	NM_006480	0	15.9823	0.0192	22.4644		PHF19	ENSG00000119403.9	NM_001286842	108.901	3.48862	0.00275	-4.96422
SLC6A3	ENSG00000142319.14	NM_001044	0	6.3252	5e-05	21.1271		SAPCD2	ENSG00000186193.7	NM_178448	51.2696	0.423072	0.00435	-6.92106
CDH10	ENSG00000040731.6	NM_001317224	0.175361	12.1765	0.0012	6.11763		ABL1	ENSG00000097007.13	NM_007313	3.71042	0	0.0487	-20.3576
UGT3A2	ENSG00000168671.5	NM_001168316	0	2.80028	0.0192	19.9516		TBL1X	ENSG00000101849.11	NM_001139467	13.2989	0.901639	0.00425	-3.88261
CCL28	ENSG00000151882.7	NM_148672	0	2.00789	0.02665	19.4717		EIF1AX	ENSG00000173674.6	NM_001412	11.47	4.38329	0.0322	-1.38778
CDC20B	ENSG00000164287.8	NM_001145734	0	12.4779	0.00675	22.1073		POLA1	ENSG00000101868.6	NM_016937	17.7672	0.946463	0.003	-4.23053
ANKRA2	ENSG00000164331.5	NM_023039	5.95606	66.7896	0.0076	3.48719		SUV39H1	ENSG00000268740.1	NM_001282166	24.136	2.30647	0.0229	-3.38743
ENC1	ENSG00000171617.9	NM_003633	19.3786	87.7326	0.0267	2.17865		DIAPH2	ENSG00000147202.13	NM_006729	4.82498	0.406864	0.0181	-3.5679
SLCO4C1	ENSG00000173930.8	NM_180991	0	2.56814	0.01075	19.8267		CENPI	ENSG00000102384.9	NM_001318521	8.44059	0.0358105	0.0126	-7.88082
ACSL6	ENSG00000164398.8	NM_001205251	0.108892	10.1277	0.0399	6.53926		SH3KBP1	ENSG00000147010.13	NM_031892	40.0826	7.18124	0.0228	-2.48067
IRF1	ENSG00000125347.9	NM_002198	6.12829	37.2746	0.0182	2.60464		RPS6KA3	ENSG00000177189.8	NM_004586	31.4194	7.34028	0.03825	-2.09775
GDF9	ENSG00000164404.4	NM_001288827	0.123295	4.20631	0.0319	5.09237		ERCC6L	ENSG00000186871.5	NM_017669	17.0547	0.10384	0.0041	-7.35966
SMAD5-AS1	ENSG00000164621.5	NR_026763	0	6.0528	0.04405	21.0636
TMEM173	ENSG00000184584.8	NM_001301738	0.681266	7.21589	0.0237	3.40489
CCDC69	ENSG00000198624.8	NM_015621	2.17548	11.7715	0.04905	2.43589
HAND1	ENSG00000113196.2	NM_004821	0.201442	5.25286	0.02245	4.70467
FAXDC2	ENSG00000170271.6	NM_032385	0.367142	9.26643	0.0353	4.6576
NKX2-5	ENSG00000183072.9	NM_004387	6.28616	85.8301	0.003	3.77123
ARSI	ENSG00000183876.8	NM_001012301	0	2.00789	0.02665	19.4717
PPP1R3G	ENSG00000219607.2	NM_001145115	0.218728	2.51936	0.0252	3.52585
HLA-J	ENSG00000235309.3	NR_024240	0	38.7778	0.0392	23.7431
HLA-DQB1-AS1	ENSG00000230414.1	NR_133907	0	63.9193	0.01055	24.4642
CMTR1	ENSG00000137200.8	NM_015050	0	53.3195	0.02545	24.2026
TMEM63B	ENSG00000137216.14	NM_018426	7.71627	79.4646	0.0026	3.36434
POU3F2	ENSG00000184486.7	NM_005604	0	4.34566	0.0141	20.5856
PRDM13	ENSG00000112238.11	NM_021620	0.624929	8.31944	0.0151	3.73472
DSE	ENSG00000111817.12	NR_136521	0	13.7467	0.0237	22.247
ULBP2	ENSG00000131015.4	NM_025217	1.16931	16.5022	0.0131	3.81893
PPP1R14C	ENSG00000198729.4	NM_030949	0.607239	4.71971	0.04825	2.95836
RNF39	ENSG00000230467.4	NM_170769	0	2.14754	0.0192	19.5687
TRIM26	ENSG00000234046.3	NM_003449	12.4306	52.26	0.04355	2.07181
LY6G5C	ENSG00000111971.10	NM_025262	0	4.8025	0.02545	20.7298
HLA-DQB1	ENSG00000231939.4	NM_002123	0	2.44391	0.0001	19.7552
HLA-DQB2	ENSG00000226165.5	NM_001198858	0	64.0309	0.0018	24.4667
PSMB8	ENSG00000231631.2	NM_004159	29.0492	172.543	0.0186	2.57039
TAP1	ENSG00000224748.4	NM_001292022	20.5895	202.748	0.00305	3.29971
HLA-DMA	ENSG00000243215.3	NM_006120	2.31168	15.405	0.04015	2.73639
BAK1	ENSG00000030110.8	NM_001188	16.3099	74.8919	0.03885	2.19906
TREM2	ENSG00000095970.12	NM_018965	0	26.5137	5e-05	23.1946
BVES	ENSG00000112276.9	NM_147147	2.00759	13.0235	0.02735	2.69758
SESN1	ENSG00000080546.9	NM_001199933	10.3009	168.344	0.0069	4.03057
PERP	ENSG00000112378.11	NM_022121	55.1073	215.587	0.03855	1.96795
ETV7	ENSG00000010030.9	NM_001207036	0	8.88424	0.01665	21.6172
AMZ1	ENSG00000174945.9	NM_133463	0	2.31391	0.02545	19.6763
EVX1	ENSG00000106038.8	NM_001304519	0	3.7335	0.02545	20.3665
VPS37D	ENSG00000262018.1	NM_001077621	2.36693	24.9631	0.01435	3.39871
KCND2	ENSG00000184408.5	NM_012281	0	2.30265	0.0237	19.6693
FLNC	ENSG00000128591.11	NM_001458	0.441688	7.31884	0.00475	4.05052
IRF5	ENSG00000128604.14	NM_032643	3.61569	24.2862	0.02785	2.74779
JHDM1D-AS1	ENSG00000260231.1	NR_024451	0.943988	7.68826	0.03265	3.02582
EPHB6	ENSG00000260195.1	NR_104001	0	3.56569	0.00965	20.3002
KRBA1	ENSG00000133619.13	NM_001290187	0.602388	7.41576	0.01405	3.62183
MICALL2	ENSG00000164877.14	NM_182924	2.10948	15.1469	0.04255	2.84406
CCZ1	ENSG00000122674.8	NM_015622	0	2.9792	0.02665	20.0409
CAMK2B	ENSG00000058404.15	NM_172083	0.326302	4.1516	0.03655	3.66939
TP53TG1	ENSG00000182165.13	NR_015381	5.84243	34.9427	0.04085	2.58035
EPHB4	ENSG00000196411.5	NM_004444	18.088	101.079	0.0185	2.48238
UFSP1	ENSG00000176125.3	NM_001015072	0	6.85699	0.02665	21.2436
ACHE	ENSG00000087085.9	NM_015831	0.636092	15.6246	0.00415	4.61844
FBXL13	ENSG00000161040.12	NM_145032	0	2.28884	0.02665	19.6606
TSPAN12	ENSG00000106025.4	NM_012338	0.782106	18.8978	0.029	4.59471
KLF14	ENSG00000266265.2	NM_138693	0	9.27357	0.0192	21.6791
KLRG2	ENSG00000188883.4	NM_198508	0.495894	18.6963	0.00235	5.23658
ADCYAP1R1	ENSG00000078549.10	NM_001199635	0	2.15406	0.02665	19.573
NEFM	ENSG00000104722.9	NM_005382	0.0785259	6.04361	0.00935	6.2661
RDH10	ENSG00000121039.5	NM_172037	8.23192	42.6659	0.0244	2.37378
CTHRC1	ENSG00000164932.8	NM_138455	0.321943	16.8229	0.0128	5.70748
NOV	ENSG00000136999.4	NM_002514	1.20581	14.4757	0.01185	3.58556
C8orf31	ENSG00000177335.6	NM_173687	0	3.42187	0.00035	20.2408
PINX1	ENSG00000254093.4	NM_001284356	0.944612	16.0585	0.0065	4.08747
NEFL	ENSG00000104725.9	NM_006158	1.99057	55.0954	0.0011	4.79068
PLAT	ENSG00000104368.13	NM_033011	1.98554	32.7931	0.0051	4.04579
SNAI2	ENSG00000019549.4	NM_003068	0.765643	12.0621	0.00845	3.97767
SBSPON	ENSG00000164764.10	NM_153225	0.142156	4.64577	0.0096	5.03037
SLC10A5	ENSG00000253598.1	NM_001010893	0	3.62584	0.0237	20.3243
TMEM64	ENSG00000180694.9	NM_001008495	16.279	65.3037	0.04285	2.00415
TP53INP1	ENSG00000164938.9	NM_033285	1.44729	71.1798	0.00075	5.62004
RRM2B	ENSG00000048392.7	NM_001172478	25.372	187.731	0.0036	2.88736
CSMD3	ENSG00000164796.13	NM_198124	0	2.11076	0.02545	19.5437
FAM84B	ENSG00000168672.3	NM_174911	4.19108	30.7656	0.0182	2.87592
KCNK9	ENSG00000169427.2	NR_104210	0	3.30606	0.00965	20.1911
ARC	ENSG00000198576.2	NM_015193	0.109992	20.3098	0.01415	7.52863
MAFA	ENSG00000182759.3	NM_201589	0.0940616	4.06466	0.0218	5.43338
PARP10	ENSG00000261660.1	NR_134234	0.562213	13.9619	0.00335	4.63423
TNFRSF10C	ENSG00000173535.9	NM_003841	0.573164	11.6366	0.0049	4.34358
EPPK1	ENSG00000261150.1	NM_031308	0	5.99595	0.02665	21.05
DOCK8	ENSG00000107099.11	NM_203447	0.342094	4.96524	0.0176	3.8594
ACER2	ENSG00000177076.4	NM_001010887	0.843559	28.6188	0.00115	5.08433
DMRTA1	ENSG00000176399.3	NM_022160	0.504392	5.5299	0.01465	3.45464
GLIPR2	ENSG00000122694.11	NR_104639	4.64171	36.6501	0.03555	2.98109
S1PR3	ENSG00000213694.3	NM_005226	25.316	107.288	0.0342	2.08337
SYK	ENSG00000165025.10	NM_003177	0.0609585	10.2684	0.0092	7.39617
COL15A1	ENSG00000204291.6	NM_001855	0.074299	2.93293	0.0247	5.30286
ORM1	ENSG00000229314.4	NM_000607	0	2.53104	0.00545	19.8057
DAB2IP	ENSG00000136848.12	NM_138709	5.2264	22.275	0.04505	2.09154
CRB2	ENSG00000148204.7	NM_173689	0.0428717	3.6674	0.0206	6.41859
HMCN2	ENSG00000148357.12	NM_001291815	0	175.931	0.02665	25.9248
ASS1	ENSG00000130707.13	NM_054012	4.26936	62.8978	0.0028	3.88092
ENHO	ENSG00000168913.6	NM_198573	1.91056	45.8644	0.02435	4.58531
KLF9	ENSG00000119138.3	NM_001206	0.23961	2.73626	0.03615	3.51345
RFK	ENSG00000135002.7	NM_018339	42.9866	192.428	0.02895	2.16236
GNA14	ENSG00000156049.6	NM_004297	0	3.58622	5e-05	20.3084
NINJ1	ENSG00000131669.5	NM_004148	29.4702	184.057	0.0114	2.64282
HSD17B3	ENSG00000130948.5	NM_000197	0	3.96675	5e-05	20.4539
CORO2A	ENSG00000106789.8	NM_003389	0.978388	6.81515	0.0287	2.80027
GABBR2	ENSG00000136928.4	NM_005458	0.0508208	8.20319	0.02155	7.33462
FKBP15	ENSG00000119321.4	NM_015258	3.79644	22.2828	0.0489	2.55321
SARDH	ENSG00000123453.12	NM_007101	0	3.46933	0.02545	20.2606
LCN15	ENSG00000177984.6	NM_203347	0	6.13508	5e-05	21.0831
ARSF	ENSG00000062096.10	NM_001201538	0	2.38671	0.0192	19.721
MID1IP1	ENSG00000165175.11	NM_001098790	19.8831	83.1089	0.0346	2.06346
ATP6AP2	ENSG00000182220.9	NM_005765	89.6492	371.607	0.03325	2.05142
PORCN	ENSG00000268138.2	NM_001282167	5.7811	62.8323	0.0069	3.44209
MAGEH1	ENSG00000187601.3	NM_014061	5.88883	37.9703	0.0326	2.68882
EFNB1	ENSG00000090776.5	NM_004429	3.79939	99.0067	0.00025	4.70369
CPXCR1	ENSG00000147183.5	NM_001184771	0	2.66993	0.02665	19.8828
BEX4	ENSG00000102409.9	NM_001080425	0.889476	12.6335	0.01695	3.82815
VSIG1	ENSG00000101842.9	NM_182607	0.173322	3.08716	0.0256	4.15475
SLC6A8	ENSG00000268982.1	NM_001142805	2.28418	16.2247	0.02635	2.82844
PLXNB3	ENSG00000268591.1	NM_001163257	0.19422	20.2306	0.0003	6.7027
TMEM27	ENSG00000147003.5	NM_020665	2.52429	48.704	0.0035	4.27009
SRPX	ENSG00000101955.10	NM_006307	3.20507	24.1907	0.02405	2.91602
SSX5	ENSG00000268256.1	NM_021015	0	10.2128	0.0478	21.8183
PIM2	ENSG00000267878.1	NM_006875	7.86357	50.7485	0.02	2.69011
EDA2R	ENSG00000131080.10	NM_001242310	4.86223	26.1067	0.02865	2.42473
RGAG4	ENSG00000242732.3	NM_001024455	1.57086	20.1104	0.00565	3.67832
ITM2A	ENSG00000078596.6	NM_004867	0.254664	13.8103	0.01265	5.76101
BEX2	ENSG00000133134.7	NM_001168399	3.3225	39.8211	0.01265	3.58319
TMEM255A	ENSG00000268760.1	NM_001104544	0.136616	4.37338	0.0115	5.00055
FAM127C	ENSG00000212747.3	NM_001078173	3.49515	19.2775	0.04625	2.46349
FGF13	ENSG00000129682.9	NM_033642	0	37.9064	0.0478	23.7104
FGF13	ENSG00000129682.9	NM_033642	0	2.32132	5e-05	19.6809
RAB39B	ENSG00000268359.1	NM_171998	0.754278	12.0571	0.006	3.99864
LHFPL1	ENSG00000182508.9	NM_178175	0	3.06475	0.02665	20.0818
SASH3	ENSG00000122122.9	NM_018990	0	6.59474	0.02665	21.1873
