# Supplementary material for: Transcriptome Analysis of Cells Exposed to Actinomycin D and Nutlin-3a Reveals New Candidate p53-Target Genes and Indicates That CHIR-98014 Is an Important Inhibitor of p53 Activity
Source: Int J Mol Sci. 2021 Oct 14;22(20):11072. doi: 10.3390/ijms222011072 (PMC8538697; doi:10.3390/ijms222011072)
Supplement: Supplementary file 1 [file ijms-22-11072-s001.zip › Table S3.xls]

## Sheet: Arkusz1
Table S3
Control vs A+N+CHIR								Control vs A+N+CHIR
upregulated								downregulated
gene	gene_id	refseq_id	Control FPKM	A+N+CHIR FPKM	p_value	log2(fold_change ANCHIR vs Con)		gene	gene_id	refseq_id	Control FPKM	A+N+CHIR FPKM	p_value	log2(fold_change ANCHIR vs Con)
ISG15	ENSG00000187608.5	NM_005101	5.09376	98.4024	0.00445	4.27189		EPHB2	ENSG00000133216.12	NM_001309193	19.4332	1.29081	0.0037	-3.91217
GABRD	ENSG00000187730.6	NM_000815	0.171777	10.6399	0.015	5.9528		CLIC4	ENSG00000169504.10	NM_013943	38.3238	9.63065	0.0498	-1.99254
GRHL3	ENSG00000158055.11	NM_198173	0.509278	14.4343	0.0033	4.8249		RBBP4	ENSG00000162521.14	NM_005610	5.42501	0.869673	0.0461	-2.64108
SFN	ENSG00000175793.10	NM_006142	116.936	725.738	0.004	2.63373		CDCA8	ENSG00000134690.6	NM_001256875	33.3034	0.697422	0.00085	-5.57749
SYTL1	ENSG00000142765.13	NM_032872	0.0834663	5.15095	0.02505	5.9475		CDC20	ENSG00000117399.9	NM_001255	134.04	4.51803	0.00045	-4.89083
SMPDL3B	ENSG00000130768.10	NM_001304579	1.17208	21.6457	0.00535	4.20694		KIF2C	ENSG00000142945.8	NM_001297655	31.1161	0.225887	0.0019	-7.10592
SESN2	ENSG00000130766.4	NM_031459	3.93614	31.6696	0.0108	3.00825		CDKN2C	ENSG00000123080.6	NM_001262	11.5289	0.18728	0.006	-5.94391
GJB5	ENSG00000189280.3	NM_005268	0.247672	4.54215	0.03055	4.19687		USP1	ENSG00000162607.8	NM_001017415	30.1638	6.71795	0.0434	-2.16673
SH3D21	ENSG00000214193.5	NM_001162530	0	7.12525	0.0194	21.2989		ROR1	ENSG00000185483.7	NM_005012	21.8041	2.13823	0.04325	-3.35011
PLK3	ENSG00000173846.8	NM_004073	3.34379	23.9366	0.01845	2.83966		AK5	ENSG00000154027.14	NM_012093	8.33634	0.748019	0.0344	-3.47827
GADD45A	ENSG00000116717.7	NM_001924	17.1282	101.885	0.0199	2.5725		MAGI3	ENSG00000081026.14	NM_001142782	6.12111	0.836133	0.0493	-2.87199
WDR63	ENSG00000162643.8	NM_001288563	0.233453	6.30297	0.0079	4.75483		CKS1B	ENSG00000268942.1	NR_024163	139.717	24.9795	0.0171	-2.48369
FAM46C	ENSG00000183508.4	NM_017709	0	2.1784	0.04965	19.5892		RALGPS2	ENSG00000116191.13	NM_001286247	8.0222	1.27095	0.02205	-2.65809
LCE1E	ENSG00000186226.7	NM_178353	0	8.67553	5e-05	21.5829		C1orf21	ENSG00000116667.8	NM_030806	2.97641	0.321438	0.03785	-3.21096
LCE1D	ENSG00000172155.7	NM_178352	0	88.3552	0.0114	24.9312		SRGAP2	ENSG00000266028.3	NM_001300952	16.5026	2.44115	0.02835	-2.75706
LCE1B	ENSG00000196734.6	NM_178349	0	9.04166	5e-05	21.6426		DTL	ENSG00000143476.13	NM_001286229	33.0223	0.546479	0.0019	-5.91713
DAP3	ENSG00000132676.11	NM_001199851	0	37.8918	0.03855	23.7098		CENPF	ENSG00000117724.8	NM_016343	14.3933	0.206973	0.00035	-6.11981
PYHIN1	ENSG00000163564.10	NM_198929	0.020632	7.20167	0.04265	8.4473		TGFB2	ENSG00000092969.7	NM_003238	11.2373	2.27043	0.03685	-2.30726
IFI16	ENSG00000163565.14	NM_005531	2.242	22.2607	0.0109	3.31164		KMO	ENSG00000117009.7	NM_003679	12.6396	0	0.01585	-22.1259
VANGL2	ENSG00000162738.5	NM_020335	0.648002	5.58391	0.03835	3.10721		EXO1	ENSG00000174371.12	NM_001319224	13.7676	0.0949134	0.0234	-7.18045
SLAMF7	ENSG00000026751.12	NM_001282596	0.30613	12.1359	0.00405	5.30899		CAPZB	ENSG00000077549.13	NM_001206541	142.601	30.3298	0.02655	-2.23318
HSPA6	ENSG00000173110.6	NM_002155	0.152616	3.22373	0.02285	4.40075		HSPG2	ENSG00000142798.12	NM_005529	10.9092	2.17811	0.0273	-2.3244
MAEL	ENSG00000143194.8	NM_001286378	0	11.8668	0.00415	22.0348		E2F2	ENSG00000007968.6	NM_004091	3.47126	0.0311351	0.04885	-6.80077
MR1	ENSG00000153029.10	NM_001531	1.65763	28.6146	0.0009	4.10956		CLSPN	ENSG00000092853.9	NM_001190481	6.83177	0.0733821	0.0084	-6.54069
BTG2	ENSG00000159388.5	NM_006763	2.99229	89.9248	0.0005	4.9094		STIL	ENSG00000123473.11	NM_001282939	13.4049	0.491083	0.0021	-4.77065
DYRK3	ENSG00000265184.1	NM_003582	3.10417	14.6956	0.03225	2.2431		FAF1	ENSG00000185104.15	NM_007051	16.8275	1.70589	0.00905	-3.30222
TMEM52	ENSG00000178821.8	NM_178545	0.215311	23.7163	0.0145	6.78331		ORC1	ENSG00000085840.8	NM_001190818	12.531	0.295755	0.0017	-5.40496
WNT4	ENSG00000162552.10	NM_030761	0.0994114	7.22751	0.01305	6.18394		SSBP3	ENSG00000157216.11	NM_145716	4.80599	0.714463	0.0393	-2.7499
TCEA3	ENSG00000204219.5	NM_003196	0.674739	8.17638	0.0395	3.59906		ITGB3BP	ENSG00000142856.12	NR_045147	26.1308	3.06856	0.0214	-3.09012
PTAFR	ENSG00000169403.7	NM_001164721	0.34576	4.77638	0.0288	3.78807		JAK1	ENSG00000162434.7	NM_001321855	68.7497	15.0803	0.0364	-2.18869
RNF19B	ENSG00000116514.12	NM_153341	9.78464	42.7097	0.0439	2.12597		GNG12	ENSG00000172380.5	NM_018841	83.0455	18.6493	0.0261	-2.15478
MYBPHL	ENSG00000221986.2	NM_001265613	0	6.43565	0.0002	21.1521		DEPDC1	ENSG00000024526.12	NM_001114120	31.4626	0.62981	0.0014	-5.64258
RHOC,RP11-426L16.10	ENSG00000155366.12,ENSG00000271810.1	NM_175744	0.326457	7.4269	0.0121	4.5078		TTLL7	ENSG00000137941.12	NM_024686	5.55105	0	0.0135	-20.9387
PDE4DIP	ENSG00000264708.1	NM_022359	0	9.87211	0.0194	21.7693		TGFBR3	ENSG00000069702.6	NM_001195684	9.23594	0.887766	0.0104	-3.37901
LCE1C	ENSG00000197084.4	NM_001276331	0	30.0083	5e-05	23.3733		DPYD	ENSG00000188641.8	NM_000110	3.53622	0.177014	0.0371	-4.32027
PAQR6	ENSG00000160781.11	NM_001272104	0	2.34071	0.0194	19.6929		VAV3	ENSG00000134215.11	NM_001079874	5.56426	0.343047	0.0103	-4.01971
CRABP2	ENSG00000143320.4	NM_001199723	2.50201	23.0142	0.0203	3.20136		PSRC1	ENSG00000134222.12	NM_001005290	15.5812	2.58859	0.04555	-2.58957
SH2D2A	ENSG00000027869.7	NM_003975	0.676418	15.4177	0.00515	4.51053		ANP32E	ENSG00000265346.1	NM_001136479	55.878	8.72073	0.01205	-2.67976
ILDR2	ENSG00000143195.8	NM_199351	0.0139083	5.55518	0.01225	8.64174		KCNN3	ENSG00000143603.14	NM_170782	22.4269	0	0.0208	-22.9531
RGS16	ENSG00000143333.6	NM_002928	0.131379	13.9841	0.0142	6.73391		IQGAP3	ENSG00000183856.6	NM_178229	7.75586	0.0697826	0.00895	-6.79628
PTGS2	ENSG00000073756.7	NM_000963	8.54644	35.1356	0.0446	2.03954		HDGF	ENSG00000143321.14	NM_001319187	283.582	83.6787	0.04785	-1.76083
PHLDA3,RP11-134G8.8	ENSG00000174307.5,ENSG00000224818.1	NR_073080	28.7931	140.635	0.01575	2.28816		ASPM	ENSG00000066279.12	NM_001206846	16.3744	0.100444	0.00075	-7.34891
GOLT1A	ENSG00000174567.7	NM_198447	1.48312	24.2145	0.01245	4.02916		KIF14	ENSG00000118193.7	NM_001305792	12.3391	0.10933	0.00135	-6.8184
SLC30A1	ENSG00000170385.9	NM_021194	20.013	74.1125	0.04195	1.88878		NEK2	ENSG00000117650.8	NM_001204182	69.1423	0.50627	5e-05	-7.09352
TMEM9	ENSG00000116857.12	NR_109921	0	2.86597	0.0024	19.985		CHML,OPN3	ENSG00000203668.1,ENSG00000054277.8	NM_001821	54.7202	9.86282	0.0249	-2.472
ALOX5	ENSG00000262552.1	NM_001320862	0.168477	3.77511	0.0157	4.4859		DFFB	ENSG00000169598.11	NM_001320136	5.07268	0	0.0135	-20.8087
FAS	ENSG00000026103.15	NR_028033	4.67864	54.1742	0.0435	3.53344		HTR1D	ENSG00000179546.3	NM_000864	2.40824	0	0.0267	-19.734
ELOVL3	ENSG00000119915.4	NM_152310	0.223784	8.13268	0.02435	5.18355		KLHL20	ENSG00000076321.6	NM_014458	2.08292	0	0.0402	-19.5246
DPYSL4	ENSG00000151640.8	NM_006426	5.05862	35.6009	0.01205	2.8151		PFKFB3	ENSG00000170525.14	NM_001314063	109.738	29.0474	0.03745	-1.91758
ZNF511	ENSG00000198546.10	NM_145806	0	4.11272	5e-05	20.5061		LINC00707	ENSG00000238266.1	NR_038291	13.504	2.47892	0.043	-2.4456
ITIH5	ENSG00000123243.10	NM_030569	0.0959036	14.658	0.00925	7.25589		CAMK1D	ENSG00000183049.8	NM_153498	3.90696	0.420305	0.0381	-3.21654
CCDC3	ENSG00000151468.9	NM_031455	0.463826	4.54647	0.0295	3.29309		MCM10	ENSG00000065328.12	NM_018518	22.1674	0.182961	0.0012	-6.92076
PHYH	ENSG00000107537.9	NM_001037537	22.6809	111.567	0.02325	2.29836		MASTL	ENSG00000120539.10	NR_135469	16.5789	1.37319	0.02565	-3.59375
MPP7	ENSG00000150054.14	NM_173496	0	53.4935	0.03855	24.2073		CCNY	ENSG00000108100.13	NM_001282852	21.5768	4.00794	0.0294	-2.42855
TYSND1	ENSG00000156521.9	NR_073595	11.2799	78.0634	0.00705	2.79089		GPRIN2	ENSG00000262722.1	NM_014696	8.32173	1.57734	0.0314	-2.39939
PANK1	ENSG00000152782.12	NM_138316	2.68356	22.7289	0.012	3.08231		NPY4R	ENSG00000264717.1	NM_005972	77.3489	15.1469	0.02155	-2.35236
FGFBP3	ENSG00000174721.9	NM_152429	1.32089	15.8544	0.0137	3.5853		BICC1	ENSG00000122870.7	NM_001080512	39.3533	2.99712	0.00185	-3.71484
CUEDC2	ENSG00000107874.6	NM_024040	38.8995	168.442	0.0406	2.11443		CDK1	ENSG00000170312.11	NM_001786	51.8961	2.19293	0.00075	-4.56469
COL17A1	ENSG00000065618.12	NM_000494	0.57294	9.40099	0.00365	4.03636		STOX1	ENSG00000165730.10	NM_001130159	1.98958	0.0510158	0.0354	-5.28538
EPS8L2,TMEM80	ENSG00000177106.10,ENSG00000177042.10	NM_022772	30.0359	171.516	0.0253	2.51358		MCU	ENSG00000156026.10	NM_001270679	43.3176	6.5346	0.01535	-2.72878
LSP1	ENSG00000269099.1	NM_001013253	0.199139	3.05904	0.03435	3.94123		ADK	ENSG00000156110.9	NM_001202449	28.1408	4.44509	0.0207	-2.66238
TRIM22	ENSG00000132274.11	NM_006074	0.367471	9.50904	0.0049	4.6936		ZMIZ1	ENSG00000108175.12	NM_020338	14.1977	1.94496	0.01695	-2.86784
NCR3LG1	ENSG00000188211.4	NM_001202439	1.42414	19.1236	0.0165	3.74719		KIF20B	ENSG00000138182.10	NM_001284259	17.4917	3.26783	0.02675	-2.42027
CD82	ENSG00000085117.7	NM_001024844	0	34.3641	0.02375	23.5688		KIF11	ENSG00000138160.4	NM_004523	49.5378	0.932871	5e-05	-5.73071
FRMD8	ENSG00000126391.9	NM_031904	9.86362	60.1161	0.01495	2.60756		CEP55	ENSG00000138180.11	NM_001127182	47.0549	1.18107	0.00015	-5.31618
RHOD	ENSG00000173156.2	NM_001300886	14.3248	130.533	0.00605	3.18783		TCF7L2	ENSG00000148737.11	NM_001146274	16.0107	1.61003	0.01465	-3.31388
BCO2,SDHD	ENSG00000197580.7,ENSG00000255292.2	NM_001256398	0	2.69326	0.03855	19.8953		INPP5A	ENSG00000068383.14	NM_005539	15.6011	1.25741	0.0174	-3.63312
ABCG4	ENSG00000172350.5	NM_001142505	0.109236	2.22926	0.01915	4.35104		KLF6	ENSG00000067082.10	NR_027653	18.4041	2.0731	0.0115	-3.15017
EI24	ENSG00000149547.10	NM_004879	74.232	251.25	0.0497	1.75901		NRP1	ENSG00000099250.13	NM_001244972	54.1879	6.88019	0.00935	-2.97745
TRIM3	ENSG00000110171.14	NM_033278	4.64545	38.1477	0.01045	3.03771		PARD3	ENSG00000148498.11	NM_019619	83.863	6.08598	0.00525	-3.78447
TP53I11	ENSG00000175274.14	NM_001318389	15.5362	66.8523	0.0343	2.10534		ZWINT	ENSG00000122952.12	NM_007057	99.4959	7.96797	0.0203	-3.64235
AGBL2	ENSG00000165923.11	NM_024783	0	5.97078	0.02375	21.0439		RTKN2	ENSG00000182010.6	NM_145307	5.7807	0.179691	0.00825	-5.00765
VWCE	ENSG00000167992.8	NM_152718	0.0579176	2.02665	0.0412	5.12895		DNA2	ENSG00000138346.10	NM_001080449	12.1458	0.836055	0.00705	-3.86072
B3GAT3	ENSG00000149541.5	NM_001288721	27.9278	111.221	0.04835	1.99366		LRRC20	ENSG00000172731.9	NM_001278213	13.4595	1.87328	0.0234	-2.84499
RCOR2	ENSG00000167771.5	NM_173587	0.43945	5.4111	0.01745	3.62215		MYOF	ENSG00000138119.12	NM_133337	155.496	35.2787	0.0257	-2.14001
CDC42BPG	ENSG00000171219.8	NM_017525	0.197799	3.0067	0.01405	3.92607		CHUK	ENSG00000213341.6	NM_001278	55.2475	13.7772	0.0463	-2.00363
PDE2A	ENSG00000186642.11	NM_001143839	0.168455	3.58407	0.0111	4.41116		AFAP1L2	ENSG00000169129.10	NM_001287824	11.7113	2.01004	0.0362	-2.54261
CRYAB	ENSG00000263007.1	NM_001289808	0.262214	16.0015	0.03195	5.93132		MKI67	ENSG00000148773.8	NM_001145966	8.66328	0.069805	0.0013	-6.95544
SCN3B	ENSG00000166257.4	NM_018400	0.0766619	5.39779	0.00725	6.13772		TEAD1	ENSG00000187079.10	NM_021961	40.7666	7.034	0.0079	-2.53497
SIAE	ENSG00000110013.8	NM_001199922	5.7626	30.9731	0.04795	2.42622		FAM111B	ENSG00000189057.6	NM_198947	13.7622	0.0464662	0.04885	-8.21031
FEZ1	ENSG00000149557.8	NM_022549	0.3506	33.158	0.00775	6.56339		FADS2	ENSG00000134824.9	NM_001281502	45.5347	5.38843	0.00485	-3.07903
SYVN1	ENSG00000162298.12	NM_032431	0	12.0524	0.03285	22.0572		INCENP	ENSG00000149503.8	NM_001040694	28.19	3.44553	0.0115	-3.03239
RHOD	ENSG00000173156.2	NM_001300886	0	3.03247	0.00735	20.0665		POLA2	ENSG00000014138.4	NM_002689	20.897	2.67326	0.0143	-2.96662
HOXC13	ENSG00000123364.3	NM_017410	15.1681	71.1706	0.0273	2.23024		NNMT	ENSG00000166741.3	NM_006169	38.3585	7.63513	0.0338	-2.32882
DGKA	ENSG00000065357.15	NM_001345	6.85382	31.4366	0.0466	2.19746		NRGN	ENSG00000154146.8	NM_006176	5.74357	0.343371	0.0234	-4.06411
MDM2	ENSG00000135679.17	NM_001278462	18.4885	320.763	0.001	4.11681		STT3A	ENSG00000134910.8	NM_001278503	23.7531	4.68305	0.0432	-2.3426
ISCU	ENSG00000136003.11	NM_001301141	70.1454	415.654	0.0084	2.56696		E2F8	ENSG00000129173.8	NM_024680	4.54349	0.195932	0.0105	-4.53538
PRKAB1	ENSG00000111725.6	NM_006253	29.85	163.816	0.02485	2.45627		LGR4	ENSG00000205213.9	NM_018490	42.7218	9.82337	0.04755	-2.12068
MLF2	ENSG00000089693.6	NR_026581	164.748	830.096	0.00955	2.33302		KIF18A	ENSG00000121621.6	NM_031217	25.9374	0.47341	0.0007	-5.7758
YBX3	ENSG00000060138.8	NM_003651	116.436	409.145	0.04405	1.81308		CDCA5	ENSG00000146670.5	NM_080668	47.4178	0.834703	5e-05	-5.82802
TM7SF3	ENSG00000064115.6	NM_016551	41.1972	160.067	0.04365	1.95806		SHANK2	ENSG00000268430.4	NM_133266	2.44892	0	0.0122	-19.7581
MANSC4	ENSG00000205693.3	NM_001146221	0.211597	2.14191	0.0474	3.33951		TRPC6	ENSG00000137672.8	NM_004621	6.29934	0	0.012	-21.1212
VDR	ENSG00000111424.6	NM_000376	1.30846	12.5164	0.0495	3.25788		PDGFD	ENSG00000170962.8	NM_033135	12.1365	1.91567	0.0286	-2.66343
CLLU1OS	ENSG00000205057.3	NM_001025232	0	2.13363	0.0114	19.5593		H2AFX	ENSG00000188486.3	NM_002105	107.669	16.0069	0.01015	-2.74984
RASAL1	ENSG00000111344.7	NM_001193520	0.0799594	8.43141	0.02135	6.72036		ESAM	ENSG00000149564.7	NM_138961	4.41106	0.407235	0.0364	-3.43719
TRIAP1	ENSG00000170855.3	NM_016399	54.3054	215.765	0.0393	1.99029		WNK1	ENSG00000060237.12	NM_018979	25.4311	6.62223	0.04515	-1.9412
LACC1	ENSG00000179630.6	NM_153218	2.18071	17.0583	0.04075	2.9676		ERC1	ENSG00000082805.15	NR_027949	10.9554	1.21791	0.01725	-3.16916
GJA3	ENSG00000121743.3	NM_021954	0.281174	3.7977	0.01385	3.75559		RAD51AP1	ENSG00000111247.10	NM_001130862	23.1264	0.505807	0.0025	-5.51481
THSD1	ENSG00000136114.11	NM_018676	2.63473	31.3225	0.00325	3.57147		LAG3	ENSG00000089692.4	NM_002286	2.03735	0	0.0267	-19.4927
ABHD4	ENSG00000100439.6	NM_022060	24.2722	94.5129	0.03985	1.96121		EMP1	ENSG00000134531.5	NM_001423	16.7884	3.58698	0.0451	-2.22662
LRP10	ENSG00000197324.4	NM_001329226	26.3153	98.7334	0.03435	1.90764		CNTN1	ENSG00000018236.10	NM_175038	56.9689	6.48871	0.00615	-3.13417
LINC00520	ENSG00000258791.3	NR_026796	0	8.59314	0.01475	21.5692		ANO6	ENSG00000177119.11	NM_001204803	42.5215	8.73874	0.01995	-2.2827
DHRS7	ENSG00000100612.9	NM_016029	35.5998	180.388	0.0145	2.34116		TROAP	ENSG00000135451.8	NM_005480	41.5014	5.63047	0.0447	-2.88183
PGF	ENSG00000119630.9	NM_001207012	1.91972	52.223	0.0269	4.76572		ESPL1	ENSG00000135476.7	NM_012291	7.80321	0.14779	0.0019	-5.72245
STON2	ENSG00000140022.5	NM_001256430	0.834944	16.1745	0.0037	4.2759		CDK2	ENSG00000123374.6	NM_052827	38.1318	6.46736	0.02865	-2.55975
ASB2	ENSG00000100628.7	NM_016150	0.185964	3.16328	0.04445	4.08833		GLI1	ENSG00000111087.5	NM_001160045	5.02731	0.457241	0.01795	-3.45876
SPINT1	ENSG00000166145.10	NM_001032367	0.157734	2.53895	0.02805	4.00867		SYT1	ENSG00000067715.9	NM_001135805	8.14745	1.47981	0.04465	-2.46094
FBXO22	ENSG00000167196.9	NM_012170	24.8683	95.8217	0.0363	1.94604		TMPO	ENSG00000120802.9	NM_003276	124.2	18.0976	0.00485	-2.77879
LYSMD2	ENSG00000140280.9	NM_001143917	13.2894	65.4909	0.0323	2.30102		GAS2L3	ENSG00000139354.6	NM_001303131	22.2711	0.97944	0.0387	-4.50707
ADAMTS7	ENSG00000136378.10	NM_014272	0.723575	4.56378	0.04385	2.65701		PARPBP	ENSG00000185480.7	NM_001319996	78.1624	8.25765	0.0276	-3.24267
SBK1	ENSG00000188322.4	NM_001024401	0.250462	4.69632	0.0075	4.22887		CHST11	ENSG00000171310.6	NM_018413	12.4817	2.22743	0.02765	-2.48636
PRSS22	ENSG00000005001.5	NM_022119	0	7.63089	0.00725	21.3978		BTBD11	ENSG00000151136.10	NM_001018072	20.2768	2.79495	0.0077	-2.85894
CDIP1	ENSG00000089486.12	NM_001199054	3.78199	37.3355	0.01	3.30333		KNTC1	ENSG00000184445.7	NM_014708	8.62539	0.781878	0.00615	-3.46357
SOCS1	ENSG00000185338.4	NM_003745	0.219518	3.02545	0.04825	3.78474		KRT4	ENSG00000170477.8	NM_002272	2.78572	0.226655	0.0371	-3.61948
NUPR1	ENSG00000176046.7	NM_001042483	7.72498	76.1375	0.00895	3.301		TIMELESS	ENSG00000111602.7	NM_001330295	37.9289	6.98664	0.0162	-2.44063
YPEL3	ENSG00000090238.7	NM_001145524	1.99748	36.4691	0.00835	4.19042		CIT	ENSG00000122966.9	NM_007174	8.18402	0.132069	0.0008	-5.95345
RRAD	ENSG00000166592.7	NM_004165	2.15817	44.4175	0.0032	4.36325		NCOR2	ENSG00000196498.9	NM_006312	29.2039	6.9602	0.03825	-2.06896
LCAT,SLC12A4	ENSG00000213398.3,ENSG00000124067.12	NM_000229	13.0171	71.9123	0.0259	2.46583		POLE	ENSG00000177084.12	NM_006231	9.84963	1.63257	0.02835	-2.59292
FAM92B	ENSG00000153789.8	NM_198491	0	6.05389	5e-05	21.0638		BRCA2	ENSG00000139618.10	NM_000059	2.63386	0.0930619	0.0046	-4.82284
HIC1	ENSG00000177374.8	NM_006497	0.0944662	4.47291	0.015	5.56527		RFC3	ENSG00000133119.8	NM_181558	46.4582	4.07042	0.00735	-3.51268
SMTNL2	ENSG00000188176.7	NM_001114974	0.0676309	9.91027	0.0364	7.1951		SCEL	ENSG00000136155.12	NM_001160706	4.33886	0	0.0135	-20.5833
NTN1	ENSG00000065320.4	NM_004822	0.104265	4.52775	0.00715	5.44047		GPC6	ENSG00000183098.6	NM_005708	2.11164	0	0.00055	-19.5443
TRAF4	ENSG00000076604.10	NM_004295	36.3459	245.299	0.0086	2.75468		COL4A2	ENSG00000134871.13	NM_001846	28.4822	1.45129	0.0013	-4.29465
DUSP14	ENSG00000161326.8	NM_007026	28.1931	194.696	0.0052	2.78781		ATP11A	ENSG00000068650.14	NM_015205	5.07772	0.717223	0.0234	-2.82369
ANKFN1	ENSG00000153930.6	NM_153228	0	9.29405	0.0194	21.6823		TMCO3	ENSG00000150403.13	NM_017905	25.4944	2.34775	0.00625	-3.44083
C17orf80	ENSG00000141219.11	NM_001288771	12.1508	62.251	0.01665	2.35705		CENPJ	ENSG00000151849.10	NR_047595	3.97344	0.440199	0.0271	-3.17416
SLC9A3R1	ENSG00000109062.5	NM_004252	36.0441	137.239	0.04705	1.92886		DIAPH3	ENSG00000139734.13	NM_001258366	13.5017	0.0513827	0.01455	-8.03764
GAA	ENSG00000171298.8	NR_134848	28.9107	119.182	0.04635	2.04349		SLITRK6	ENSG00000184564.8	NM_032229	2.61648	0.156039	0.0181	-4.06765
TSPAN10	ENSG00000182612.6	NR_110866	3.45792	22.8224	0.04435	2.72247		ABCC4	ENSG00000125257.9	NM_001301830	25.4584	4.33835	0.0145	-2.55292
METRNL	ENSG00000176845.8	NM_001004431	2.84824	32.0922	0.00975	3.49408		RPL21	ENSG00000122026.6	NM_000982	15.7313	0	0.0135	-22.4415
RILP	ENSG00000167705.7	NM_031430	4.81158	31.8517	0.028	2.72679		KPNA3	ENSG00000102753.5	NM_002267	1061.53	0	0.0208	-28.5179
SLC52A1	ENSG00000132517.10	NM_001104577	0.546921	104.21	0.00035	7.57395		CDKN3	ENSG00000100526.15	NM_005192	42.9916	6.49857	0.0182	-2.72586
SAT2	ENSG00000141504.7	NM_001320845	43.5158	219.759	0.02765	2.33631		HSPA2	ENSG00000126803.8	NM_021979	30.033	7.08657	0.0404	-2.08339
FLCN	ENSG00000154803.8	NM_144997	4.44242	32.59	0.01525	2.87501		GPHN	ENSG00000171723.11	NM_020806	9.55802	1.54067	0.03825	-2.63315
KRT32	ENSG00000108759.3	NM_002278	0.322825	3.79724	0.0442	3.55613		SIPA1L1	ENSG00000197555.5	NM_001284245	4.98468	0.540857	0.04855	-3.20418
KRT19	ENSG00000171345.9	NM_002276	104.675	413.892	0.0283	1.98334		INF2	ENSG00000203485.8	NM_032714	22.8444	6.03098	0.04945	-1.92138
PPY	ENSG00000108849.3	NM_002722	0	9.37001	5e-05	21.694		MIS18BP1	ENSG00000129534.9	NM_018353	17.0681	1.67459	0.00765	-3.34942
SEPT4	ENSG00000108387.10	NR_104197	0.68722	16.8304	0.00665	4.61415		POLE2	ENSG00000100479.8	NM_001197331	20.5356	0.959754	0.005	-4.41932
CD79B	ENSG00000007312.8	NM_021602	0	2.71838	5e-05	19.9087		WDHD1	ENSG00000198554.7	NM_007086	14.0796	1.79179	0.0127	-2.97413
FDXR	ENSG00000161513.7	NM_001258016	37.8037	655.949	5e-05	4.11698		DLGAP5	ENSG00000126787.8	NM_014750	39.2023	0.752118	0.001	-5.70384
CYGB	ENSG00000161544.5	NM_134268	0.596688	13.2948	0.00625	4.47774		ARHGAP11B	ENSG00000187951.6	NM_001039841	2.05552	0	0.0339	-19.5055
USP36	ENSG00000055483.15	NM_001321291	0	3.4052	0.01475	20.2337		ARHGAP11A	ENSG00000198826.6	NM_014783	38.8343	2.0936	0.0012	-4.21327
PDE6G	ENSG00000185527.7	NM_002602	0.998722	17.1387	0.01245	4.10103		GREM1	ENSG00000166923.6	NM_001191323	3.29827	0.0989115	0.0141	-5.05943
SLC52A1	ENSG00000132517.10	NM_001104577	0	5.17612	0.00135	20.8379		THBS1	ENSG00000137801.9	NM_003246	24.0587	5.13588	0.03065	-2.22788
PMAIP1	ENSG00000141682.11	NM_021127	13.2132	104.429	0.0071	2.98247		PAK6	ENSG00000137843.7	NM_020168	22.941	0.557567	0.00075	-5.36264
SERPINB5	ENSG00000206075.9	NM_002639	0.090058	3.38391	0.0274	5.23169		KNSTRN	ENSG00000128944.9	NM_001142762	34.0765	6.21418	0.0362	-2.45514
DSC3	ENSG00000134762.12	NM_001941	0.741918	23.6879	0.0003	4.99675		RAD51	ENSG00000051180.12	NM_001164270	16.4281	0.714347	0.0068	-4.5234
CCDC178	ENSG00000166960.12	NM_001105528	0	2.89923	0.0002	20.0017		NUSAP1	ENSG00000137804.8	NM_001243142	78.3891	1.00917	0.0019	-6.27941
RPL17-C18orf32	ENSG00000215472.5	NM_001199356	0	10.9476	0.0194	21.9185		WDR76	ENSG00000092470.7	NM_001167941	12.3502	0.601572	0.00435	-4.35965
C19orf38	ENSG00000214212.4	NM_001136482	0	3.28878	0.014	20.1835		BLOC1S6,RP11-96O20.4	ENSG00000104164.6,ENSG00000260170.1	NM_012388	57.1093	13.0853	0.04755	-2.12578
CNN1	ENSG00000130176.3	NM_001299	0.201904	5.33106	0.0312	4.72268		TPM1	ENSG00000140416.15	NM_001301289	384.612	84.7704	0.0321	-2.18177
CYP4F3	ENSG00000186529.10	NM_000896	1.5579	9.87207	0.0264	2.66375		ZWILCH	ENSG00000174442.7	NM_001287821	34.6666	5.31139	0.0258	-2.70638
GDF15	ENSG00000130513.6	NM_004864	24.1141	390.118	0.00055	4.01596		KIF23	ENSG00000137807.9	NM_001281301	68.8673	6.21008	0.00185	-3.47114
ZNF99	ENSG00000213973.4	NM_001080409	0	26.2423	0.02705	23.1798		BLM	ENSG00000197299.6	NM_000057	10.4748	0.144083	0.00215	-6.18388
ZNF30	ENSG00000168661.10	NM_001099437	4.00664	19.8445	0.04425	2.30827		SLCO3A1	ENSG00000176463.9	NM_001145044	9.05874	1.2429	0.02755	-2.8656
FXYD3	ENSG00000089356.12	NM_005971	0	4.81111	5e-05	20.7324		ATP10A	ENSG00000206190.7	NM_024490	3.17996	0.157771	0.01295	-4.3331
FAM98C	ENSG00000130244.8	NM_174905	12.7945	76.502	0.02275	2.57997		MYO1E	ENSG00000157483.4	NM_004998	64.9226	10.1687	0.0085	-2.67459
CYP2S1	ENSG00000167600.9	NM_030622	20.1269	219.244	0.00055	3.44534		UACA	ENSG00000137831.10	NM_018003	18.1667	3.16285	0.0196	-2.522
APOE	ENSG00000130203.5	NM_001302689	1.58747	26.6287	0.0057	4.06818		ANPEP	ENSG00000166825.9	NM_001150	14.9529	0.889143	0.00385	-4.07187
EPN1	ENSG00000063245.10	NM_001321263	0	18.4631	0.02375	22.6726		PRC1	ENSG00000198901.9	NM_003981	117.58	2.06675	0.00035	-5.83013
GAMT	ENSG00000130005.7	NM_000156	7.46982	51.4236	0.0317	2.78329		ARHGAP11A	ENSG00000198826.6	NM_014783	2.14001	0	0.0402	-19.5636
TINCR	ENSG00000223573.2	NR_027064	0.698793	17.5486	0.0014	4.65035		ABCC1	ENSG00000103222.14	NM_004996	55.9674	10.0893	0.01255	-2.47176
KANK3	ENSG00000186994.7	NM_198471	0.742106	13.4615	0.0082	4.18107		NPIPB5	ENSG00000243716.6	NM_001135865	27.9368	0	0.0208	-23.2701
CYP4F11	ENSG00000171903.12	NM_001128932	16.3358	63.4583	0.03685	1.95777		PLK1	ENSG00000166851.10	NM_005030	257.982	2.54053	0.0002	-6.666
RINL	ENSG00000187994.9	NM_001195833	1.07166	13.9907	0.0087	3.70655		KIF22	ENSG00000079616.8	NM_001256269	66.2994	6.25964	0.00545	-3.40484
SIRT2	ENSG00000068903.15	NM_030593	17.5487	74.2914	0.0421	2.08183		ORC6	ENSG00000091651.4	NM_014321	30.6971	2.47233	0.0072	-3.63416
SERTAD1	ENSG00000197019.4	NM_013376	15.702	118.84	0.00625	2.92		GINS3	ENSG00000181938.9	NM_001126129	18.3289	2.70337	0.0389	-2.76129
CEACAM1	ENSG00000079385.17	NM_001024912	0.335554	28.2096	0.0014	6.3935		CDH1	ENSG00000039068.14	NM_001317184	5.19967	0.858305	0.04495	-2.59886
ZNF296	ENSG00000170684.4	NM_145288	3.1304	21.0826	0.0321	2.75163		CMIP	ENSG00000153815.12	NM_030629	70.5762	6.79012	0.00205	-3.37767
BBC3	ENSG00000105327.11	NM_014417	4.13072	40.989	0.00965	3.31077		PGP	ENSG00000184207.8	NM_001042371	2.91595	0	0.0339	-20.0099
CTD-2587H24.4,DNAAF3	ENSG00000267110.1,ENSG00000167646.9	NM_001256716	4.38734	102.317	0.0083	4.54356		SHCBP1	ENSG00000171241.4	NR_136738	38.9139	0.471546	0.0004	-6.36674
PSG5	ENSG00000204941.9	NM_002781	0	6.81547	0.0114	21.2348		TPPP3	ENSG00000159713.6	NM_015964	8.03802	0.748264	0.0375	-3.42522
FAM84A	ENSG00000162981.12	NM_145175	0.0527006	2.01641	0.01825	5.25783		CTCF	ENSG00000102974.10	NM_001191022	2.1609	0	0.0307	-19.5776
MAPRE3	ENSG00000084764.6	NM_012326	8.38027	39.5237	0.0466	2.23765		VAC14	ENSG00000103043.10	NM_018052	16.3952	3.08338	0.04425	-2.41069
PLEK	ENSG00000115956.9	NM_002664	0	4.21782	5e-05	20.5425		SLC7A5	ENSG00000103257.4	NM_003486	602.192	53.976	0.0004	-3.47983
VAMP8	ENSG00000118640.6	NM_003761	22.2435	120.754	0.0302	2.44062		GSG2	ENSG00000177602.4	NM_031965	9.40559	0.397988	0.00595	-4.56272
AMER3	ENSG00000178171.6	NM_152698	0	9.29405	0.0194	21.6823		FAM64A	ENSG00000129195.11	NM_001195228	40.1861	2.54143	0.0026	-3.98298
GALNT5	ENSG00000136542.4	NM_001329868	1.93185	10.6933	0.03145	2.46865		GRB7	ENSG00000141738.9	NM_005310	3.75097	0.337751	0.0254	-3.47323
C2orf88	ENSG00000187699.6	NM_001042521	0.152234	21.2148	0.00065	7.12264		CDC6	ENSG00000094804.5	NM_001254	38.0152	0.360582	0.00055	-6.72011
INPP1	ENSG00000151689.8	NM_001128928	11.9607	63.2356	0.031	2.40244		IGFBP4	ENSG00000141753.5	NM_001552	245.502	54.768	0.0125	-2.16433
HSPE1,HSPE1-MOB4	ENSG00000115541.6,ENSG00000270757.1	NM_002157	0	98.7647	0.014	25.0919		DBF4B	ENSG00000161692.13	NR_036623	6.53388	0.256422	0.00425	-4.67135
INPP5D	ENSG00000168918.9	NM_001017915	0.0951416	8.32768	0.01095	6.45169		CACNA1G	ENSG00000006283.13	NM_018896	4.45386	0.196195	0.0488	-4.5047
MYT1L	ENSG00000186487.13	NM_001329844	0	2.04052	0.0004	19.4949		TANC2	ENSG00000170921.10	NM_025185	4.68019	0.89249	0.03745	-2.39066
TP53I3	ENSG00000115129.9	NM_004881	66.2407	512.988	0.0012	2.95314		PRKCA	ENSG00000154229.7	NM_002737	25.6464	0.927699	0.0088	-4.78896
AC007040.11,TEX261	ENSG00000271961.1,ENSG00000272125.1	NM_144582	0.169852	3.90156	0.01885	4.5217		CACNG4	ENSG00000075461.5	NM_014405	5.89364	0.326648	0.0088	-4.17335
DQX1	ENSG00000144045.9	NM_133637	0.0556127	2.89028	0.0458	5.69965		KPNA2	ENSG00000262472.2	NM_001320611	321.691	72.5207	0.01815	-2.14921
RETSAT	ENSG00000042445.9	NM_017750	21.126	289.804	0.0006	3.77799		UBALD2	ENSG00000185262.7	NM_182565	18.7216	1.33293	0.00715	-3.81203
CACNB4	ENSG00000182389.14	NM_001330117	0	5.83677	0.0114	21.0112		SEPT9	ENSG00000184640.13	NM_001113491	159.529	16.3184	0.00255	-3.28925
GPR155	ENSG00000163328.9	NM_001033045	0.381569	2.67307	0.0365	2.80848		BIRC5	ENSG00000089685.10	NM_001168	262.85	4.50387	0.01425	-5.86693
ABCA12	ENSG00000144452.10	NM_173076	0.248533	6.12202	0.00265	4.6225		RPTOR	ENSG00000141564.9	NM_020761	14.095	1.38243	0.0339	-3.34991
HES6	ENSG00000144485.6	NM_001282434	6.913	43.9708	0.02315	2.66916		TBCD	ENSG00000141556.16	NM_005993	38.8879	5.76909	0.0239	-2.75291
GALNT5	ENSG00000136542.4	NM_001329868	0.428781	3.06383	0.04935	2.83702		CAMKK1	ENSG00000004660.10	NM_032294	3.24958	0	0.0208	-20.1662
BMP2	ENSG00000125845.6	NM_001200	0	2.90693	0.03855	20.0055		AURKB	ENSG00000178999.8	NR_132731	99.2952	0.802815	0.0014	-6.95051
WFDC2	ENSG00000101443.13	NM_006103	0	7.3882	5e-05	21.3512		MYH10	ENSG00000133026.8	NM_001256012	13.5363	3.07203	0.0408	-2.13957
FAM210B	ENSG00000124098.9	NM_080821	8.73022	62.5051	0.00985	2.83988		GGNBP2	ENSG00000260508.1	NM_024835	4.13452	0	0.0262	-20.5137
OPRL1	ENSG00000125510.11	NM_000913	0.252613	6.07291	0.0126	4.58739		TOP2A	ENSG00000131747.10	NM_001067	119.507	2.87441	0.00365	-5.37769
SLC4A11	ENSG00000088836.8	NM_001174089	2.1947	14.2764	0.02445	2.70154		KIF18B	ENSG00000186185.9	NM_001264573	13.9926	0.0530268	0.0105	-8.04373
CST3	ENSG00000101439.4	NM_000099	1.59779	9.94762	0.043	2.63827		SKA2	ENSG00000182628.8	NM_182620	47.4738	4.49229	0.0043	-3.40161
CST1	ENSG00000170373.4	NM_001898	5.21797	46.3363	0.01995	3.15058		BRIP1	ENSG00000136492.4	NM_032043	9.66843	0.179188	0.0015	-5.75374
BLCAP	ENSG00000166619.8	NM_001317075	21.3574	134.343	0.01085	2.65311		SLC39A11	ENSG00000133195.7	NM_001159770	9.69261	1.66822	0.048	-2.53858
TNNC2	ENSG00000101470.5	NM_003279	0	2.59083	0.00725	19.8394		TK1	ENSG00000167900.7	NM_003258	199.695	12.1063	0.0011	-4.04397
SULF2	ENSG00000196562.10	NM_018837	3.85964	30.4772	0.0095	2.98119		TIMP2	ENSG00000035862.8	NM_003255	144.18	26.1589	0.03295	-2.4625
PROKR2	ENSG00000101292.6	NM_144773	0	2.05458	0.04965	19.5048		ACTG1	ENSG00000267807.2	NR_037688	3783.59	1303.62	0.0257	-1.53723
SEPT5	ENSG00000184702.13	NM_002688	3.01001	37.631	0.0048	3.64408		CDC42EP4	ENSG00000179604.8	NM_012121	2.38451	0.155393	0.0477	-3.9397
MICALL1	ENSG00000100139.9	NM_033386	6.02365	31.0063	0.0249	2.36385		NDC80	ENSG00000080986.8	NM_006101	11.6101	0.214619	0.00705	-5.75746
FAM212A	ENSG00000185614.4	NM_203370	0.59505	7.21077	0.0435	3.59907		PTPRM	ENSG00000173482.12	NM_002845	14.0918	0.860556	0.0052	-4.03344
PLA1A	ENSG00000144837.4	NM_015900	0.125798	3.43533	0.04365	4.77127		RAB31	ENSG00000168461.8	NM_006868	17.6163	3.65372	0.043	-2.26947
CHST2	ENSG00000175040.4	NM_004267	0.592942	4.91758	0.03295	3.05199		VAPA	ENSG00000101558.9	NM_003574	22.4269	0	0.0208	-22.9531
RAP2B	ENSG00000181467.2	NM_002886	5.63332	23.1895	0.0397	2.04141		IMPA2	ENSG00000141401.7	NM_014214	25.7129	3.45502	0.0182	-2.89573
IL12A	ENSG00000168811.2	NM_000882	0.344506	3.61968	0.0439	3.39326		CTIF	ENSG00000134030.9	NM_001142397	2.972	0.206228	0.0131	-3.84912
TIMP4	ENSG00000157150.4	NM_003256	6.85721	29.0233	0.03995	2.08152		SKA1	ENSG00000262634.1	NM_001039535	9.22817	0.0732632	0.02245	-6.97681
TMEM40	ENSG00000088726.11	NM_001284407	0.193469	2.96259	0.021	3.93668		C18orf54	ENSG00000166845.9	NM_001288980	3.4757	0.455708	0.03025	-2.93112
TRANK1	ENSG00000168016.9	NM_014831	0.44357	5.36955	0.0073	3.59757		PHLPP1	ENSG00000081913.9	NM_194449	3.23444	0.26605	0.01445	-3.60375
PLCD1	ENSG00000187091.9	NR_024071	2.32089	13.9444	0.03515	2.58694		DYM	ENSG00000141627.9	NM_017653	8.12367	1.26557	0.0354	-2.68234
CCK	ENSG00000187094.7	NM_001174138	1.42713	15.5283	0.02965	3.44371		CCBE1	ENSG00000183287.9	NM_133459	2.50748	0.20205	0.018	-3.63345
GPX1	ENSG00000233276.2	NM_000581	87.0075	701.697	0.00305	3.01164		GADD45B	ENSG00000099860.4	NM_015675	14.5652	2.39037	0.0474	-2.60722
IGSF10	ENSG00000152580.8	NM_001178146	0	6.13248	0.03285	21.0825		CHAF1A	ENSG00000167670.11	NM_005483	13.5878	0.489148	0.00235	-4.7959
ZMAT3	ENSG00000172667.6	NM_022470	3.7138	15.8262	0.041	2.09135		UHRF1	ENSG00000034063.9	NM_001290050	23.5556	1.88421	0.015	-3.64404
LAMP3	ENSG00000078081.3	NM_014398	0.186547	9.26559	0.00495	5.63427		CATSPERD	ENSG00000174898.11	NM_152784	271.582	0	0.0402	-26.5512
LINC00960	ENSG00000242516.1	NR_040005	0	7.2233	0.0114	21.3186		RNASEH2A	ENSG00000104889.4	NM_006397	59.8986	11.932	0.04485	-2.32769
CHRNA9	ENSG00000174343.5	NM_017581	0.260356	2.82374	0.03445	3.43905		TPM4	ENSG00000167460.10	NM_003290	294.144	59.3536	0.01535	-2.30912
SPATA18	ENSG00000163071.6	NM_001346102	1.56891	17.1464	0.00715	3.45007		KLF2	ENSG00000127528.5	NM_016270	9.77012	0.276601	0.01	-5.1425
UGT2B7	ENSG00000171234.9	NM_001330719	0.185223	3.47985	0.0301	4.23169		WDR62	ENSG00000075702.12	NM_001083961	17.3111	1.13774	0.00675	-3.92745
FAM47E,FAM47E-STBD1	ENSG00000272414.1,ENSG00000118804.7	NM_001242936	0	2.97005	0.02375	20.0365		ACTN4	ENSG00000130402.7	NM_004924	546.267	168.462	0.04505	-1.69718
SPRY1	ENSG00000164056.6	NM_001258038	0.589999	8.56743	0.0094	3.86008		MEGF8	ENSG00000105429.8	NM_001410	6.2106	0.849276	0.01455	-2.87043
HSPA4L	ENSG00000164070.7	NM_001317383	6.14103	24.8145	0.047	2.01463		ARHGAP35	ENSG00000160007.13	NM_004491	29.5773	5.61845	0.01815	-2.39625
CPE	ENSG00000109472.9	NM_001873	0.853254	7.44372	0.0263	3.12498		SULT2B1	ENSG00000088002.7	NM_177973	6.99591	0.834789	0.0449	-3.06703
TLR3	ENSG00000164342.8	NM_003265	0.283187	4.82395	0.008	4.09039		CACNG6	ENSG00000130433.3	NM_031897	9.54591	1.37947	0.03425	-2.79077
ERVMER34-1	ENSG00000226887.3	NM_024534	0.357997	4.20884	0.01805	3.5554		LRG1	ENSG00000171236.9	NM_052972	2.531	0	0.0339	-19.8057
UGT2B11	ENSG00000213759.4	NM_001073	0	4.17429	0.014	20.5275		SPC24	ENSG00000161888.7	NM_001317031	8.4887	0.21931	0.0093	-5.2745
FAM198B	ENSG00000164125.11	NM_001128424	1.16282	11.2487	0.01615	3.27406		ASF1B	ENSG00000105011.4	NM_018154	32.2445	0.247993	0.0071	-7.02261
KIAA0232	ENSG00000170871.7	NM_001100590	0	9.31913	0.03285	21.6862		HAUS8	ENSG00000131351.10	NM_033417	13.9596	2.06698	0.0443	-2.75566
FAM105A	ENSG00000145569.5	NM_019018	1.77031	16.5029	0.01145	3.22065		PBX4	ENSG00000105717.9	NM_025245	3.70441	0	0.0135	-20.3552
EGFLAM	ENSG00000164318.13	NM_001205301	0	5.28497	0.0355	20.8679		ZNF43	ENSG00000198521.7	NM_001256650	18.2695	1.48354	0.03445	-3.62232
FST	ENSG00000134363.7	NM_006350	0.612778	5.70567	0.0255	3.21896		PTGIR	ENSG00000160013.4	NM_000960	86.601	0	0.0267	-24.9023
PPP2CA	ENSG00000113575.5	NM_002715	0	14.0029	0.01595	22.2736		SBK2	ENSG00000187550.4	NM_001101401	4.4017	0.386142	0.0409	-3.51086
FBXL21	ENSG00000164616.10	NM_012159	0.630546	6.32715	0.0205	3.32688		CFD	ENSG00000197766.3	NM_001317335	2.61672	0	0.0074	-19.8537
REEP2	ENSG00000132563.11	NR_073448	3.875	51.1868	0.00275	3.7235		RRM2	ENSG00000171848.9	NM_001034	130.229	1.10486	0.00015	-6.88104
NIPAL4	ENSG00000172548.10	NM_001172292	6.04729	47.1183	0.00805	2.96193		HPCAL1	ENSG00000115756.8	NM_002149	84.8556	20.5607	0.04895	-2.04512
CDH10	ENSG00000040731.6	NM_001317224	0.171952	5.74421	0.0044	5.06203		CRIM1	ENSG00000150938.5	NM_016441	67.3631	8.81733	0.0044	-2.93354
CDC20B	ENSG00000164287.8	NM_001145734	0	8.86754	0.014	21.6145		EML4	ENSG00000143924.14	NM_019063	39.4237	9.23756	0.03285	-2.09348
MCCC2	ENSG00000131844.11	NM_022132	1.51006	3.83379	0.03485	1.34417		MSH2	ENSG00000095002.8	NM_000251	52.3993	11.6745	0.0363	-2.16619
ANKRA2	ENSG00000164331.5	NM_023039	5.84028	47.892	0.0121	3.03568		ANTXR1	ENSG00000169604.15	NM_032208	94.5032	14.6458	0.0075	-2.68988
ANKRD31	ENSG00000145700.5	NM_001164443	0	2.557	0.0194	19.8204		NCAPH	ENSG00000121152.5	NM_015341	16.9554	0.325329	0.00055	-5.7037
SMAD5-AS1	ENSG00000164621.5	NR_026763	0	3.08583	0.0325	20.0916		NPAS2	ENSG00000170485.12	NM_002518	30.3447	3.02024	0.01155	-3.32871
HBEGF	ENSG00000113070.6	NM_001945	1.97765	12.0747	0.04105	2.61013		IL1R1	ENSG00000115594.7	NM_001320982	9.95713	1.81925	0.04045	-2.45239
NKX2-5	ENSG00000183072.9	NM_004387	6.16395	107.305	0.00195	4.12172		INHBB	ENSG00000163083.5	NM_002193	19.3418	1.97031	0.0065	-3.29523
HLA-J	ENSG00000235309.3	NR_024240	0	44.2071	0.03285	23.9322		MBD5	ENSG00000204406.7	NM_018328	3.0001	0.162554	0.0303	-4.20602
TMEM63B	ENSG00000137216.14	NM_018426	7.56626	59.6602	0.0047	2.97912		ARL6IP6	ENSG00000177917.6	NM_152522	16.5739	3.06024	0.04445	-2.4372
PRDM13	ENSG00000112238.11	NM_021620	0.61278	10.6627	0.011	4.12106		HAT1	ENSG00000128708.8	NM_003642	35.7367	6.1715	0.0194	-2.53371
ULBP2	ENSG00000131015.4	NM_025217	1.14658	11.4307	0.027	3.3175		UBE2E3	ENSG00000170035.11	NM_001278554	6.15798	0	0.0339	-21.0884
HIST1H2BJ	ENSG00000124635.7	NM_021058	2.5481	15.3805	0.04185	2.59361		DNAJC10	ENSG00000077232.12	NM_001271581	20.7292	0	0.0208	-22.8396
PSMB8	ENSG00000231631.2	NM_004159	28.4844	155.282	0.02455	2.44665		MYO1B	ENSG00000128641.13	NM_012223	71.3915	18.2833	0.0354	-1.96523
TAP1	ENSG00000224748.4	NM_001292022	20.1892	198.438	0.00225	3.29703		MBOAT2	ENSG00000143797.7	NM_001321265	8.55565	1.757	0.04555	-2.28376
TREM2	ENSG00000095970.12	NM_018965	0	5.11598	5e-05	20.821		ANKRD36C	ENSG00000174501.10	NM_001310154	4.77077	0	0.0208	-20.7202
SESN1	ENSG00000080546.9	NM_001199933	10.1007	111.314	0.01715	3.46211		BUB1	ENSG00000169679.10	NM_004336	37.0613	0.608447	0.00065	-5.92864
GPNMB	ENSG00000136235.11	NM_002510	0.732987	6.49947	0.02695	3.14846		CKAP2L	ENSG00000169607.8	NM_001304361	12.9711	0.0650026	0.01575	-7.64059
VPS37D	ENSG00000262018.1	NM_001077621	2.32092	21.0007	0.017	3.17767		MCM6	ENSG00000076003.4	NM_005915	71.6368	7.21106	0.00285	-3.31242
STEAP2	ENSG00000157214.9	NM_001244945	6.88231	30.9167	0.0476	2.16742		SPC25	ENSG00000262452.1	NM_020675	28.8262	0.248085	0.01805	-6.8604
FLNC	ENSG00000128591.11	NM_001458	0.433101	3.28015	0.02915	2.92099		HOXD-AS2	ENSG00000237380.2	NR_038435	4.69752	0	0.0208	-20.6979
GIMAP1	ENSG00000213203.2	NM_130759	0	28.7204	0.0114	23.31		TFPI	ENSG00000003436.10	NM_006287	20.1141	1.22557	0.02665	-4.03668
SFRP4	ENSG00000106483.7	NM_003014	1.48699	25.6715	0.003	4.1097		NRP2	ENSG00000118257.12	NM_003872	3.52374	0	0.02815	-20.2831
TP53TG1	ENSG00000182165.13	NR_015381	5.72885	42.6395	0.0189	2.89587		BARD1	ENSG00000138376.6	NM_000465	6.00916	0.193411	0.0045	-4.95742
ACHE	ENSG00000087085.9	NM_015831	0.62372	9.58558	0.01075	3.9419		TNS1	ENSG00000079308.12	NM_022648	2.11658	0	0.00735	-19.5477
LAMB4	ENSG00000091128.8	NM_001318046	0	23.9949	0.014	23.0506		DOCK10	ENSG00000135905.14	NM_001290263	17.2154	1.58472	0.0046	-3.4414
KLRG2	ENSG00000188883.4	NM_198508	0.486254	16.9023	0.00255	5.11937		HDAC4	ENSG00000068024.12	NM_006037	6.61007	0.224937	0.00505	-4.87707
NEFM	ENSG00000104722.9	NM_005382	0.0769994	2.20338	0.0126	4.83873		MARCH4	ENSG00000144583.4	NM_020814	4.22723	0	0.0208	-20.5457
CTHRC1	ENSG00000164932.8	NM_138455	0.315684	8.5209	0.01865	4.75445		CDC25B	ENSG00000101224.13	NM_001287516	112.973	9.13149	0.0011	-3.62898
NOV	ENSG00000136999.4	NM_002514	1.18237	11.2808	0.0178	3.25412		SNAP25	ENSG00000132639.8	NM_130811	5.86805	0.362671	0.02095	-4.01615
PINX1	ENSG00000254093.4	NM_001284356	0.926248	8.87761	0.01525	3.2607		GINS1	ENSG00000101003.8	NM_021067	35.2702	3.78452	0.0066	-3.22027
TNFRSF10A	ENSG00000104689.5	NM_003844	8.89421	42.3765	0.0449	2.25233		TPX2	ENSG00000088325.11	NM_012112	125.405	7.18234	0.00045	-4.126
NEFL	ENSG00000104725.9	NM_006158	1.95188	45.5103	0.00085	4.54326		MYBL2	ENSG00000101057.11	NM_001278610	74.3641	0.751799	0.0005	-6.62812
STMN4	ENSG00000015592.12	NM_001283053	0	2.50005	0.0194	19.7879		UBE2C	ENSG00000175063.12	NM_181801	147.363	2.44621	0.001	-5.91268
NUGGC	ENSG00000189233.7	NM_001010906	0	225.99	0.01475	26.2861		NCOA3	ENSG00000124151.14	NM_001174088	34.3538	5.27568	0.00855	-2.70304
SNAI2	ENSG00000019549.4	NM_003068	0.750759	7.78622	0.02305	3.3745		RTEL1-TNFRSF6B	ENSG00000026036.16	NR_037882	3.08867	0.209853	0.01575	-3.87953
TP53INP1	ENSG00000164938.9	NM_033285	1.41916	21.1139	0.00725	3.89508		E2F1	ENSG00000101412.9	NM_005225	22.2909	0.840927	0.00185	-4.72833
RRM2B	ENSG00000048392.7	NM_001172478	24.8789	154.188	0.00535	2.6317		DSN1	ENSG00000149636.11	NM_001145316	34.618	4.06295	0.01945	-3.09092
FAM84B	ENSG00000168672.3	NM_174911	4.10976	23.4004	0.04155	2.50941		RBL1	ENSG00000269846.1	NM_002895	13.3789	1.14053	0.006	-3.55218
ARC	ENSG00000198576.2	NM_015193	0.107854	19.5929	0.01555	7.50511		PREX1	ENSG00000124126.9	NM_020820	5.1464	0.67693	0.02595	-2.92649
TNFRSF10C	ENSG00000173535.9	NM_003841	0.562022	9.96877	0.00595	4.14872		AURKA	ENSG00000087586.13	NM_001323303	100.525	8.0272	0.00205	-3.64651
ACER2	ENSG00000177076.4	NM_001010887	0.82716	19.8597	0.0013	4.58553		TIAM1	ENSG00000156299.8	NM_003253	5.67872	0	0.01585	-20.9715
DMRTA1	ENSG00000176399.3	NM_022160	0.494587	3.70549	0.0315	2.90537		MIS18A	ENSG00000159055.3	NM_018944	15.5427	2.37984	0.0389	-2.7073
SYK	ENSG00000165025.10	NM_003177	0.0597733	6.05194	0.0155	6.66175		KCNJ6	ENSG00000157542.8	NM_002240	2.11507	0	0.0054	-19.5467
FGD3	ENSG00000127084.13	NM_033086	0.382343	3.28844	0.0465	3.10446		CDC45	ENSG00000093009.5	NM_001178010	22.0135	0.784218	0.00315	-4.81099
ASS1	ENSG00000130707.13	NM_054012	4.18636	26.1024	0.02305	2.64041		MCM5	ENSG00000100297.11	NM_006739	53.7278	3.56694	0.00125	-3.91291
NINJ1	ENSG00000131669.5	NM_004148	28.8975	152.449	0.0175	2.39931		APOBEC3B	ENSG00000179750.11	NM_004900	11.0055	1.33297	0.0312	-3.04551
HSD17B3	ENSG00000130948.5	NM_000197	0	2.5843	0.0002	19.8358		TRMU	ENSG00000100416.8	NR_104240	16.9013	0.149908	0.0005	-6.81691
GABBR2	ENSG00000136928.4	NM_005458	0.0498328	5.08291	0.02435	6.67242		MYH9	ENSG00000100345.16	NM_002473	99.3217	22.3662	0.0184	-2.15079
GBGT1	ENSG00000148288.7	NM_001288572	2.82333	30.7943	0.0043	3.44719		CENPM	ENSG00000100162.10	NM_001304370	28.2101	4.78792	0.0483	-2.55874
LCN15	ENSG00000177984.6	NM_203347	0	5.10882	5e-05	20.819		WNT7B	ENSG00000188064.5	NM_058238	84.2513	9.74528	0.0032	-3.11192
DPP7	ENSG00000176978.9	NM_013379	24.3254	107.911	0.0328	2.14931		FANCD2	ENSG00000144554.6	NM_033084	13.305	0.411582	0.00045	-5.01464
NSMF	ENSG00000165802.15	NM_001130969	7.45708	35.0856	0.02675	2.2342		FLNB	ENSG00000136068.10	NM_001164319	158.176	16.9227	0.00075	-3.2245
MID1IP1	ENSG00000165175.11	NM_001098790	19.4966	80.0649	0.03475	2.03795		PTPRG	ENSG00000144724.14	NM_002841	3.84234	0.259746	0.0175	-3.88681
ATP6AP2	ENSG00000182220.9	NM_005765	87.9064	300.991	0.04765	1.77568		GPR27	ENSG00000170837.2	NM_018971	2.05843	0.179375	0.043	-3.52049
PORCN	ENSG00000268138.2	NM_001282167	5.66871	43.3876	0.01495	2.93619		ALCAM	ENSG00000170017.8	NM_001243283	49.9463	10.0268	0.01815	-2.31652
MAGEH1	ENSG00000187601.3	NM_014061	5.77435	32.1775	0.04425	2.47832		UPK1B	ENSG00000114638.3	NM_006952	9.30509	0.6338	0.01165	-3.87592
EFNB1	ENSG00000090776.5	NM_004429	3.72553	46.5088	0.0024	3.64199		MCM2	ENSG00000073111.9	NR_073375	57.7665	3.89497	0.00165	-3.89055
VSIG1	ENSG00000101842.9	NM_182607	0.169953	4.02967	0.0182	4.56745		RSRC1	ENSG00000174891.8	NM_001271834	18.9402	2.73472	0.0283	-2.79199
PAK3	ENSG00000077264.10	NM_001324334	0.17536	2.33011	0.02875	3.73201		SMC4	ENSG00000113810.11	NM_001288753	92.992	3.74205	0.0126	-4.63521
SLC6A8	ENSG00000268982.1	NM_001142805	2.23978	13.071	0.0395	2.54494		FNDC3B	ENSG00000075420.8	NM_022763	18.6835	2.78256	0.0122	-2.74728
PLXNB3	ENSG00000268591.1	NM_001163257	0.190446	12.8253	0.00085	6.07347		LPP	ENSG00000145012.8	NM_005578	5.36605	0.235068	0.002	-4.51271
TMEM27	ENSG00000147003.5	NM_020665	2.47522	25.0361	0.0125	3.33838		RAD18	ENSG00000070950.5	NM_020165	10.6779	1.30986	0.0157	-3.02714
NHS-AS1	ENSG00000230020.1	NR_046632	0	2.109	0.0194	19.5425		NUP210	ENSG00000132182.7	NM_024923	27.2233	4.30843	0.01165	-2.65961
NR0B1	ENSG00000169297.6	NM_000475	15.6169	155.201	0.00325	3.31296		TBC1D5	ENSG00000131374.10	NM_001134381	23.6671	1.81016	0.00865	-3.70869
SRPX	ENSG00000101955.10	NM_006307	3.14275	18.7505	0.0366	2.57683		MAP4	ENSG00000047849.17	NM_002375	41.2844	5.70875	0.00855	-2.85435
PIM2	ENSG00000267878.1	NM_006875	7.7107	46.4432	0.0204	2.59053		CDC25A	ENSG00000164045.7	NM_001789	7.84178	1.1682	0.0321	-2.74689
RGAG4	ENSG00000242732.3	NM_001024455	1.54033	16.6181	0.0079	3.43144		TRAIP	ENSG00000183763.4	NM_005879	6.62583	0.54381	0.0173	-3.60693
ITM2A	ENSG00000078596.6	NM_004867	0.249713	5.38582	0.01975	4.43082		POC1A	ENSG00000164087.3	NM_001161580	12.847	0.785422	0.00655	-4.03182
BEX2	ENSG00000133134.7	NM_001168399	3.25783	25.675	0.03555	2.97838		CCDC80	ENSG00000091986.11	NM_199511	9.09463	1.75365	0.0444	-2.37465
FGF13	ENSG00000129682.9	NM_033642	0	49.3872	0.03285	24.092		B4GALT4	ENSG00000121578.8	NM_212543	43.3987	7.27439	0.02	-2.57675
RAB39B	ENSG00000268359.1	NM_171998	0.739614	9.3888	0.0093	3.6661		POLQ	ENSG00000051341.9	NM_199420	4.78946	0.102743	0.001	-5.54275
								ITGB5	ENSG00000082781.7	NM_002213	112.921	20.7403	0.01075	-2.44481
								MGLL	ENSG00000074416.9	NM_001256585	31.1621	5.44058	0.01615	-2.51796
								TOPBP1	ENSG00000163781.8	NM_007027	19.1731	3.74731	0.02855	-2.35516
								STAG1	ENSG00000118007.8	NM_005862	11.6969	1.65055	0.0183	-2.82511
								RPL22L1	ENSG00000163584.13	NR_135259	159.522	26.4041	0.0248	-2.59492
								LIPH	ENSG00000163898.5	NM_139248	7.49189	1.15371	0.0371	-2.69905
								XXYLT1	ENSG00000173950.11	NM_001308069	7.07742	1.04835	0.03635	-2.7551
								USP19	ENSG00000172046.14	NM_001199161	4.77077	0	0.0208	-20.7202
								MANF	ENSG00000259880.1	NM_006010	41.3291	0	0.0208	-23.8351
								TKT	ENSG00000272687.1	NM_001064	3.98335	0	0.0075	-20.46
								EIF5A2	ENSG00000163577.3	NM_020390	3.42537	0	0.0208	-20.2422
								TACC3	ENSG00000013810.14	NM_006342	53.4274	3.51307	0.0017	-3.92678
								WHSC1	ENSG00000109685.13	NM_001042424	34.9369	4.46263	0.0136	-2.96879
								HTRA3	ENSG00000170801.5	NM_001297559	2.94823	0.185359	0.03195	-3.99146
								CD38	ENSG00000004468.8	NM_001775	2.52041	0.190328	0.0136	-3.7271
								NCAPG	ENSG00000109805.5	NR_073124	39.9105	0.719879	0.0438	-5.79287
								LIMCH1	ENSG00000064042.13	NM_001289124	27.6026	2.08238	0.00355	-3.7285
								FRAS1	ENSG00000138759.13	NM_025074	1.81177	0.21601	0.01735	-3.06823
								BMPR1B	ENSG00000138696.6	NM_001256792	5.45932	0.681259	0.02495	-3.00245
								PLK4	ENSG00000142731.6	NM_014264	15.2781	0.374251	0.00025	-5.35132
								MND1	ENSG00000121211.3	NM_001253861	13.1822	1.16179	0.02415	-3.50417
								PALLD	ENSG00000129116.13	NM_001166108	8.3214	0.392919	0.02365	-4.40452
								NEIL3	ENSG00000109674.3	NM_018248	22.5249	0.31759	0.001	-6.14821
								PPP2R2C	ENSG00000074211.9	NM_001206994	22.4033	5.08504	0.0487	-2.13938
								AFAP1	ENSG00000196526.6	NM_198595	21.1259	3.48625	0.0157	-2.59926
								SMIM14	ENSG00000163683.7	NM_001317897	12.8345	1.68113	0.01715	-2.93252
								UBE2K	ENSG00000078140.9	NM_005339	32.2496	6.55012	0.033	-2.29969
								USP46	ENSG00000109189.8	NM_001134223	4.69752	0	0.0208	-20.6979
								CXCL5	ENSG00000163735.6	NM_002994	100.371	14.6892	0.0074	-2.77251
								CXCL2	ENSG00000081041.8	NM_002089	13.2262	0.651883	0.01875	-4.34264
								HSD17B11	ENSG00000198189.6	NM_016245	43.7708	7.98847	0.0327	-2.45398
								PPM1K	ENSG00000163644.10	NM_152542	2.46714	0	0.0135	-19.7688
								H2AFZ	ENSG00000164032.7	NM_002106	495.27	129.58	0.0403	-1.93437
								PPP3CA	ENSG00000138814.12	NM_000944	22.3007	5.03868	0.0468	-2.14597
								CENPE	ENSG00000138778.7	NM_001813	4.03245	0.0427775	0.0069	-6.55866
								CAMK2D	ENSG00000145349.12	NM_001321589	43.3471	5.65422	0.04495	-2.93854
								MAD2L1	ENSG00000164109.9	NM_002358	22.2487	1.4242	0.0025	-3.9655
								SLC7A11	ENSG00000151012.9	NM_014331	65.9459	10.6366	0.00765	-2.63225
								HMGB2	ENSG00000164104.7	NM_001130689	66.2396	2.60401	0.0013	-4.66889
								UGDH	ENSG00000109814.7	NM_001184701	5.74749	0	0.0122	-20.9889
								SETD7	ENSG00000145391.9	NM_001306199	2.70798	0	0.01585	-19.9032
								CCNB1	ENSG00000134057.10	NM_031966	185.939	15.8226	0.0011	-3.55477
								MAP1B	ENSG00000131711.10	NM_005909	29.3677	7.61064	0.03665	-1.94814
								CKMT2	ENSG00000131730.11	NM_001099736	4.55578	0	0.0208	-20.6537
								LMNB1	ENSG00000113368.7	NM_001198557	60.3407	3.43168	0.00155	-4.13614
								ARHGAP26	ENSG00000145819.11	NM_001135608	6.18374	0.504675	0.0056	-3.61505
								SCGB3A2	ENSG00000164265.4	NM_054023	11.7575	0	0.0267	-22.0215
								ADRA1B	ENSG00000170214.3	NM_000679	4.76088	0.462709	0.0322	-3.36305
								HMMR	ENSG00000072571.15	NM_001142556	44.9933	0.471591	0.0005	-6.57603
								SPDL1	ENSG00000040275.12	NM_001329641	59.8762	10.5329	0.03665	-2.50708
								MYO10	ENSG00000145555.10	NM_012334	21.2835	2.42571	0.004	-3.13326
								C5orf34	ENSG00000172244.4	NM_198566	6.18987	0.390747	0.0172	-3.9856
								DEPDC1B	ENSG00000035499.8	NM_001145208	24.795	1.83836	0.00725	-3.75356
								CENPK	ENSG00000123219.8	NM_001267038	37.0554	1.96675	0.003	-4.2358
								DHFR	ENSG00000228716.2	NM_000791	63.398	5.64762	0.0251	-3.48872
								EFNA5	ENSG00000184349.8	NM_001962	6.59059	0.855802	0.0365	-2.94506
								SPOCK1	ENSG00000152377.8	NM_004598	4.76216	0.521885	0.02085	-3.18981
								CDC25C	ENSG00000158402.14	NM_001318098	13.6408	0.156364	0.0138	-6.44688
								HAVCR1	ENSG00000113249.8	NM_012206	20.5311	3.83693	0.01995	-2.41979
								SLIT3	ENSG00000184347.10	NM_001271946	11.2306	0	0.0402	-21.9553
								PAPD4	ENSG00000164329.9	NM_173797	2.02575	0	0.0135	-19.4844
								CEP120	ENSG00000168944.11	NM_001166226	2.13191	0	0.01585	-19.5581
								G3BP1	ENSG00000145907.10	NM_005754	7.27658	0	0.0208	-21.3292
								CDKAL1	ENSG00000145996.7	NM_017774	4.39739	0.283533	0.01455	-3.95506
								TUBB	ENSG00000232421.6	NR_120608	1395.65	152.223	0.0047	-3.19668
								TCF19	ENSG00000234674.2	NM_001318908	12.6749	0.113122	0.0093	-6.80795
								KIFC1	ENSG00000233450.3	NM_002263	28.4053	0.259441	0.00415	-6.77461
								PIM1	ENSG00000137193.9	NM_001243186	10.6926	1.7814	0.04325	-2.58553
								ZFAND3	ENSG00000156639.7	NM_021943	21.2124	4.0269	0.03585	-2.39717
								CENPQ	ENSG00000031691.6	NM_018132	12.2103	1.26002	0.02225	-3.27658
								TTK	ENSG00000112742.5	NM_001166691	20.4525	0.259776	0.00115	-6.29887
								RSPO3	ENSG00000146374.9	NM_032784	33.5034	5.21556	0.0127	-2.68341
								EYA4	ENSG00000112319.13	NM_172105	14.2177	1.6419	0.02245	-3.11425
								PDE7B	ENSG00000171408.9	NM_018945	24.6331	0.164614	0.03045	-7.22537
								UTRN	ENSG00000152818.14	NM_007124	3.07089	0.263464	0.008	-3.54298
								DCDC2	ENSG00000146038.7	NM_001195610	6.86731	0.836199	0.03105	-3.03783
								KIAA0319	ENSG00000137261.9	NM_001168375	2.76323	0.306951	0.0397	-3.17028
								NRM	ENSG00000206484.6	NR_073072	15.8746	1.91756	0.02815	-3.04938
								MDC1	ENSG00000231135.5	NM_014641	3.82454	0.49319	0.0341	-2.95507
								SPDEF	ENSG00000124664.6	NM_001252294	5.39857	0.26156	0.0166	-4.36736
								SUPT3H	ENSG00000196284.9	NM_001261823	5.0712	0.516473	0.04135	-3.29556
								MCM3	ENSG00000112118.13	NM_002388	58.3653	13.189	0.0363	-2.14578
								ME1	ENSG00000065833.7	NM_002395	69.8102	18.0789	0.04945	-1.94913
								EPB41L2	ENSG00000079819.12	NM_001252660	29.3567	3.06673	0.004	-3.25892
								MTFR2	ENSG00000146410.7	NM_001099286	11.5708	0.569425	0.0091	-4.34484
								FBXO5	ENSG00000112029.5	NM_012177	23.4173	2.81545	0.0153	-3.05614
								LINC00473	ENSG00000223414.2	NR_026861	3.1183	0.469501	0.0335	-2.73156
								FAM20C	ENSG00000177706.8	NM_020223	9.5403	1.00148	0.03005	-3.2519
								ANLN	ENSG00000011426.6	NM_001284302	92.8727	1.20342	5e-05	-6.27004
								IGFBP1	ENSG00000146678.5	NM_000596	6.1272	0.355942	0.02295	-4.10551
								EGFR	ENSG00000146648.11	NM_201283	31.1081	4.43067	0.00655	-2.81169
								AUTS2	ENSG00000158321.11	NM_001127232	4.05399	0	0.0339	-20.4853
								SND1	ENSG00000197157.6	NM_014390	82.2837	5.98535	0.00145	-3.7811
								EXOC4	ENSG00000131558.10	NM_021807	41.7694	4.62087	0.03335	-3.17621
								C7orf50	ENSG00000146540.10	NM_001318252	35.0776	4.5856	0.02225	-2.93537
								AGR2	ENSG00000106541.7	NM_006408	50.0911	6.60578	0.01305	-2.92275
								PDE1C	ENSG00000154678.12	NM_001322057	10.0771	0.453062	0.00895	-4.47523
								NUDCD3	ENSG00000015676.13	NM_015332	4.00289	0	0.0135	-20.467
								H2AFV	ENSG00000105968.14	NM_012412	30.1202	3.80797	0.0092	-2.98364
								TNS3	ENSG00000136205.12	NM_022748	69.1846	2.33864	0.0001	-4.88671
								FIGNL1	ENSG00000132436.7	NM_001287496	6.57189	0.652187	0.00655	-3.33295
								CACNA2D1	ENSG00000153956.11	NM_001302890	9.63848	1.25846	0.0339	-2.93715
								SEMA3A	ENSG00000075213.6	NM_006080	3.42623	0.467971	0.03035	-2.87213
								CDK6	ENSG00000105810.5	NM_001259	10.1599	1.848	0.02455	-2.45885
								NRCAM	ENSG00000091129.15	NM_001193583	69.4856	12.5896	0.0158	-2.46448
								TNPO3	ENSG00000064419.9	NR_034053	14.033	0	0.0208	-22.2767
								CHCHD3	ENSG00000106554.7	NM_017812	88.1594	18.8857	0.03535	-2.22282
								HIPK2	ENSG00000064393.11	NM_022740	6.60634	1.21368	0.03275	-2.44446
								XRCC2	ENSG00000196584.2	NM_005431	3.073	0.125678	0.0096	-4.61184
								NCAPG2	ENSG00000146918.15	NM_001281932	21.0998	1.24066	0.00135	-4.08805
								MSRA	ENSG00000175806.10	NM_001135670	10.8809	1.16888	0.0254	-3.2186
								CDCA2	ENSG00000184661.9	NM_001317906	14.3293	0.64856	0.0018	-4.46558
								DPYSL2	ENSG00000092964.12	NM_001197293	47.959	8.26263	0.0117	-2.53713
								SCARA3	ENSG00000168077.9	NM_016240	14.4708	0	0.0058	-22.3211
								ESCO2	ENSG00000171320.10	NM_001017420	25.0124	0.210444	0.0024	-6.89306
								SPIDR	ENSG00000164808.12	NM_001080394	16.2197	2.58431	0.0363	-2.6499
								MCM4	ENSG00000104738.12	NM_182746	88.8612	10.6176	0.00445	-3.0651
								ZFPM2	ENSG00000169946.9	NM_012082	2.93393	0	0.01585	-20.0188
								MTBP	ENSG00000172167.3	NM_022045	7.33985	0.547638	0.04095	-3.74446
								MTUS1	ENSG00000129422.9	NM_001166393	39.5253	6.36072	0.0174	-2.63551
								CSGALNACT1	ENSG00000147408.10	NM_001130518	13.9882	1.44614	0.00645	-3.27393
								HR	ENSG00000168453.10	NM_005144	8.59156	0.796038	0.02945	-3.43201
								PBK	ENSG00000168078.5	NM_001278945	98.9073	2.2898	0.00025	-5.43278
								SCARA5	ENSG00000168079.12	NM_173833	2.04742	0.188924	0.03445	-3.43793
								SFRP1	ENSG00000104332.7	NM_003012	22.5876	4.73538	0.03895	-2.25398
								PRKDC	ENSG00000253729.3	NM_006904	53.1977	13.9476	0.0305	-1.93135
								ASPH	ENSG00000198363.11	NM_001164750	491.921	44.0569	0.00025	-3.48099
								MYBL1	ENSG00000185697.12	NM_001080416	8.45255	1.30616	0.0295	-2.69406
								DSCC1	ENSG00000136982.5	NM_024094	14.4704	0.992535	0.00735	-3.86584
								ATAD2	ENSG00000156802.8	NM_014109	31.957	0.879495	0.0005	-5.18331
								ASAP1	ENSG00000153317.10	NM_001247996	22.2862	3.03936	0.0187	-2.87431
								LRRC6	ENSG00000129295.4	NM_001321964	2.04158	0	0.0074	-19.4957
								MELK	ENSG00000165304.3	NM_001256685	46.9236	1.41909	0.0007	-5.04728
								ANXA1	ENSG00000135046.9	NM_000700	745.293	227.394	0.04775	-1.71261
								DAPK1	ENSG00000196730.8	NM_004938	18.8371	2.00446	0.0068	-3.23229
								C9orf3,RP11-49O14.2	ENSG00000148120.10,ENSG00000236095.1	NM_001193331	128.875	21.2714	0.02165	-2.59899
								SMC2	ENSG00000136824.14	NM_001042551	22.777	1.8248	0.00185	-3.64177
								PAPPA	ENSG00000182752.8	NM_002581	17.7795	2.61857	0.04905	-2.76336
								MAPKAP1	ENSG00000119487.12	NM_024117	2.24364	0.455691	0.0378	-2.29971
								DNM1	ENSG00000106976.14	NM_001288739	42.5566	2.49676	0.00255	-4.09125
								COL5A1	ENSG00000130635.11	NM_000093	13.3779	0.519334	0.00175	-4.68705
								TRAF2	ENSG00000127191.13	NM_021138	21.5308	4.13227	0.03815	-2.3814
								TUBB4B	ENSG00000188229.5	NM_006088	691.231	210.397	0.04895	-1.71605
								NFIB	ENSG00000147862.10	NM_001282787	5.96957	0.57404	0.00895	-3.3784
								FANCG	ENSG00000221829.5	NM_004629	35.6786	2.2292	0.00345	-4.00046
								ALDH1A1	ENSG00000165092.8	NM_000689	2775.15	440.538	0.0014	-2.65523
								BAAT	ENSG00000136881.7	NM_001701	2.58242	0.169372	0.0251	-3.93046
								PHF19	ENSG00000119403.9	NM_001286842	106.784	5.63841	0.00445	-4.24326
								VAV2	ENSG00000160293.12	NM_003371	10.018	1.38598	0.034	-2.85362
								SAPCD2	ENSG00000186193.7	NM_178448	50.2729	0.666227	0.0023	-6.23762
								TBL1X	ENSG00000101849.11	NM_001139467	13.0404	0.525706	0.00195	-4.63259
								POLA1	ENSG00000101868.6	NM_016937	17.4218	0.801029	0.0027	-4.4429
								SUV39H1	ENSG00000268740.1	NM_001282166	23.6668	3.28329	0.03445	-2.84965
								CCNB3	ENSG00000147082.13	NM_033031	2.97302	0	0.0208	-20.0379
								DIAPH2	ENSG00000147202.13	NM_006729	4.73118	0.241205	0.01165	-4.29387
								CENPI	ENSG00000102384.9	NM_001318521	8.27662	0.0361892	0.0213	-7.83734
								FANCB	ENSG00000181544.9	NM_001324162	8.33202	0.0716965	0.005	-6.86062
								SH3KBP1	ENSG00000147010.13	NM_031892	39.3033	6.07604	0.01155	-2.69345
								RPS6KA3	ENSG00000177189.8	NM_004586	30.8085	5.50994	0.01795	-2.48322
								ERCC6L	ENSG00000186871.5	NM_017669	16.7232	0.217283	0.00115	-6.26613
								NAA10	ENSG00000268281.1	NM_003491	5.17018	0.724691	0.0321	-2.83478
