# Supplementary material for: Transcriptome Analysis of Cells Exposed to Actinomycin D and Nutlin-3a Reveals New Candidate p53-Target Genes and Indicates That CHIR-98014 Is an Important Inhibitor of p53 Activity
Source: Int J Mol Sci. 2021 Oct 14;22(20):11072. doi: 10.3390/ijms222011072 (PMC8538697; doi:10.3390/ijms222011072)
Supplement: Supplementary file 1 [file ijms-22-11072-s001.zip › Table S4.xls]

## Sheet: Arkusz1
Table S4
Control vs CHIR								Control vs CHIR
upregulated								downregulated
gene	gene_id	refseq_id	Control FPKM	CHIR FPKM	p_value	log2(fold_change CHIR vs Con)		gene	gene_id	refseq_id	Control FPKM	CHIR FPKM	p_value	log2(fold_change CHIR vs Con)
SESN2	ENSG00000130766.4	NM_031459	3.94839	9.21128	0.01085	1.22214		FBLIM1	ENSG00000162458.8	NM_017556	8.72076	3.78293	0.0105	-1.20495
PHGDH	ENSG00000092621.7	NM_006623	33.4751	75.7459	0.0019	1.17808		CDA	ENSG00000158825.5	NM_001785	25.89	3.23925	5e-05	-2.99866
DNM3	ENSG00000197959.9	NM_001278252	1.5481	7.25305	0.0018	2.22809		PINK1	ENSG00000158828.5	NM_032409	11.1225	1.47634	0.003	-2.91338
LHX4	ENSG00000121454.4	NM_033343	2.18129	8.01531	0.00735	1.87758		GJB3	ENSG00000188910.7	NM_024009	2.10065	0.454868	0.003	-2.20732
PLA2G4A	ENSG00000116711.8	NM_001311193	11.9659	31.0717	0.0008	1.37667		PTPRF	ENSG00000142949.12	NM_001329137	41.7415	18.1632	0.0011	-1.20046
LGR6	ENSG00000133067.13	NM_001017403	2.64805	16.7608	5e-05	2.66209		CYR61	ENSG00000142871.11	NM_001554	39.0386	9.82484	5e-05	-1.9904
ADORA1	ENSG00000163485.11	NM_000674	1.93463	4.53113	0.0262	1.22781		CSF1	ENSG00000184371.9	NM_172210	13.0285	5.94266	0.00935	-1.13249
BTG2	ENSG00000159388.5	NM_006763	3.0016	6.16341	0.04515	1.038		TUFT1	ENSG00000143367.11	NM_020127	15.3817	6.10702	0.00325	-1.33267
KAZN	ENSG00000189337.11	NM_015209	0	5.77837	0.00305	20.9966		EFNA1	ENSG00000169242.7	NM_004428	5.61164	2.09046	0.01675	-1.4246
BCL2L15	ENSG00000188761.7	NM_001010922	0.375983	3.04475	5e-05	3.01758		NOS1AP	ENSG00000198929.8	NM_001164757	1.46894	0.540445	0.0186	-1.44256
ENSA	ENSG00000143420.13	NM_004436	0	3.5118	0.0016	20.2782		RALGPS2	ENSG00000116191.13	NM_001286247	8.04717	3.79373	0.00755	-1.08486
PAQR6	ENSG00000160781.11	NM_001272104	0	2.14824	0.00305	19.5691		LAMC2	ENSG00000058085.10	NM_005562	21.4793	3.74999	0.00045	-2.51799
PTGS2	ENSG00000073756.7	NM_000963	8.57303	43.7426	5e-05	2.35116		C1orf21	ENSG00000116667.8	NM_030806	2.98567	1.21626	0.02555	-1.2956
PHYHIPL	ENSG00000165443.7	NM_001143774	0.485226	2.166	0.0065	2.1583		C1orf106	ENSG00000163362.6	NM_018265	22.0779	9.82307	0.00875	-1.16836
GOLGA7B	ENSG00000269783.1	NM_001010917	1.20807	6.6811	0.0001	2.46738		C4BPB	ENSG00000123843.8	NM_000716	4.40774	0.19811	0.0138	-4.47567
HABP2	ENSG00000148702.10	NM_004132	0.387788	3.16198	0.00515	3.02749		CD55	ENSG00000196352.9	NM_001300902	42.469	19.6642	0.0139	-1.11084
C10orf91	ENSG00000180066.5	NM_173541	0.938355	2.39499	0.0376	1.35181		HHAT	ENSG00000054392.8	NM_001170564	2.64429	0.835532	0.02935	-1.66211
KIN	ENSG00000151657.7	NM_012311	0	2.98971	0.00305	20.046		TGFB2	ENSG00000092969.7	NM_003238	11.2723	4.50841	0.00085	-1.32209
NEBL	ENSG00000078114.14	NM_213569	0	2.21944	0.00305	19.6162		C1orf115	ENSG00000162817.6	NM_024709	3.84957	1.78251	0.04605	-1.11079
ZNF503	ENSG00000165655.14	NR_120651	6.07453	21.0693	0.0002	1.7943		HLX	ENSG00000136630.11	NM_021958	1.6774	0.540717	0.01575	-1.63328
FGFBP3	ENSG00000174721.9	NM_152429	1.325	3.54727	0.02155	1.42072		RHOU	ENSG00000116574.4	NR_037962	3.26484	1.40007	0.0253	-1.22151
SFRP5	ENSG00000120057.4	NM_003015	0.880861	5.05443	0.0003	2.52056		MEGF6	ENSG00000162591.11	NM_001409	1.99192	0.726911	0.0128	-1.45431
TUBGCP2	ENSG00000130640.9	NR_046330	0	2.36762	0.0231	19.7094		HSPG2	ENSG00000142798.12	NM_005529	10.9431	4.86701	0.00205	-1.16891
HSPA14	ENSG00000187522.9	NM_001278205	0	40.3217	0.00155	23.7995		HTR1D	ENSG00000179546.3	NM_000864	8.08394	2.14231	0.0006	-1.91589
SYTL2	ENSG00000137501.12	NM_032943	3.39346	8.13857	0.0152	1.26202		EVA1B	ENSG00000142694.6	NM_018166	13.5323	5.46673	0.02165	-1.30766
C11orf84	ENSG00000168005.4	NM_138471	0	3.55913	0.0016	20.2975		CITED4	ENSG00000179862.5	NM_133467	30.4778	7.76817	0.0003	-1.97211
LAG3	ENSG00000089692.4	NM_002286	0	8.93394	0.0015	21.6253		EDN2	ENSG00000127129.5	NM_001302269	2.11379	0.563977	0.02325	-1.90612
RBP5	ENSG00000139194.3	NM_001329454	0	14.0218	0.00305	22.2756		PDZK1IP1	ENSG00000162366.3	NM_005764	7.35369	0.998611	0.0004	-2.88047
BCAT1	ENSG00000060982.10	NM_001178094	8.90085	18.9547	0.00365	1.09054		JAK1	ENSG00000162434.7	NM_001321855	68.9636	31.8761	0.00235	-1.11336
MANSC4	ENSG00000205693.3	NM_001146221	0.212255	2.20117	0.00055	3.3744		GNG12	ENSG00000172380.5	NM_018841	83.3039	35.0403	0.00055	-1.24937
LIN7A	ENSG00000111052.3	NM_001324423	0	6.90794	0.00305	21.2542		DDAH1	ENSG00000153904.14	NM_001134445	5.65384	2.76264	0.0353	-1.03318
ALDH1L2	ENSG00000136010.9	NR_027752	1.47975	3.36853	0.01295	1.18677		SEMA6C	ENSG00000143434.11	NM_001178062	2.43745	0	0.0008	-19.7514
TBX3	ENSG00000135111.10	NM_005996	6.02945	17.8233	0.0003	1.56367		S100A4	ENSG00000196154.7	NM_002961	47.3755	21.5871	0.01645	-1.13397
HPD	ENSG00000158104.7	NM_002150	0.75324	2.11369	0.03915	1.48858		KCNN3	ENSG00000143603.14	NM_170782	22.4967	0	0.0028	-22.9576
VEZT	ENSG00000028203.13	NR_038242	0	24.0461	0.0351	23.0537		PBXIP1	ENSG00000163346.12	NM_001317735	8.4762	2.94472	0.003	-1.52529
TNFRSF19	ENSG00000127863.11	NM_001204458	0.861675	6.77574	5e-05	2.97516		LINC00862	ENSG00000203721.1	NR_040064	2.06524	0.267844	0.03665	-2.94684
TSC22D1	ENSG00000102804.10	NM_183422	99.2867	202.473	0.00605	1.02806		CSRP1	ENSG00000159176.9	NM_001193572	316.282	111.43	5e-05	-1.50507
POMP	ENSG00000132963.7	NM_015932	0	2.24402	0.00305	19.6321		LRRN2	ENSG00000170382.7	NM_006338	3.52657	1.20197	0.00765	-1.55286
BMP4	ENSG00000125378.11	NM_001202	8.65415	36.4376	5e-05	2.07396		C1orf116	ENSG00000182795.12	NM_001083924	1.68016	0.439833	0.00205	-1.93357
CHAC1	ENSG00000128965.7	NM_001142776	1.04189	3.51118	0.0035	1.75275		LINC00707	ENSG00000238266.1	NR_038291	13.546	1.53357	5e-05	-3.1429
DTWD1	ENSG00000104047.10	NM_001144955	0	2.70341	0.00305	19.9008		GATA3	ENSG00000107485.11	NM_002051	4.28537	1.5989	0.0102	-1.42234
FRMD5	ENSG00000171877.15	NM_001286490	1.16295	4.16158	0.0007	1.83934		OPTN	ENSG00000123240.12	NM_001008211	12.2345	5.68451	0.04475	-1.10585
CYP1A1	ENSG00000140465.9	NM_001319216	0.24995	3.47654	0.00015	3.79794		NPY4R	ENSG00000264717.1	NM_005972	77.5896	37.6702	0.0056	-1.04244
NTRK3	ENSG00000140538.12	NM_001243101	0	4.00588	0.0006	20.4681		MYPN	ENSG00000138347.11	NM_001256267	2.43704	0.0893258	0.0001	-4.76991
CX3CL1	ENSG00000006210.6	NM_001304392	0	128.968	0.0054	25.4768		TSPAN15	ENSG00000099282.5	NM_012339	57.112	24.6447	0.0037	-1.21252
ZFP90	ENSG00000184939.11	NM_001305206	0	2.3931	0.0351	19.7249		SLC29A3	ENSG00000198246.7	NM_001174098	7.09627	3.47223	0.03955	-1.0312
SLFN5	ENSG00000166750.5	NM_144975	3.49763	10.6856	0.0396	1.61122		PLAU	ENSG00000122861.11	NM_001145031	59.5841	24.401	0.00095	-1.28799
GDPD1	ENSG00000153982.6	NM_001165994	0.594353	1.73721	0.03755	1.54738		VCL	ENSG00000035403.12	NM_003373	80.7281	38.1204	0.0161	-1.08251
MGAT5B	ENSG00000167889.8	NM_144677	4.69009	10.6426	0.0056	1.18216		SNCG	ENSG00000173267.9	NM_003087	11.1422	4.11994	0.016	-1.43534
ALDH3A1	ENSG00000108602.13	NM_000691	1263.19	3104.8	0.0018	1.29743		NFKB2	ENSG00000077150.13	NM_001288724	28.396	10.2216	0.00075	-1.47407
APOH	ENSG00000091583.6	NM_000042	4.43299	10.1374	0.03435	1.19334		DUSP5	ENSG00000138166.5	NM_004419	22.9402	9.34602	0.0026	-1.29545
NOTUM	ENSG00000185269.7	NM_178493	0.16133	3.77901	0.00055	4.54992		KIAA1462	ENSG00000165757.8	NM_020848	5.72912	2.12679	0.0011	-1.42964
SLC38A10	ENSG00000157637.8	NM_138570	0	7.15638	0.0351	21.3052		FZD8	ENSG00000177283.4	NM_031866	4.42971	1.20356	0.0015	-1.8799
CYP4F3	ENSG00000186529.10	NM_000896	1.56274	4.58544	0.00285	1.55298		DNAJC12	ENSG00000108176.10	NM_021800	16.9036	7.29013	0.0208	-1.21331
GDF15	ENSG00000130513.6	NM_004864	24.1891	53.9024	0.00635	1.15599		HERC4	ENSG00000148634.11	NM_001278185	50.8814	20.655	0.03555	-1.30065
EPN1	ENSG00000063245.10	NM_001321263	0	11.2966	0.0147	21.9638		C10orf54	ENSG00000107738.15	NM_022153	8.45328	2.82528	0.0009	-1.58112
MKNK2	ENSG00000099875.10	NM_017572	58.9589	119.552	0.0247	1.01986		ANKRD1	ENSG00000148677.6	NM_014391	11.0421	5.20409	0.0437	-1.0853
ZNF850	ENSG00000267041.1	NM_001193552	0	4.7426	0.0016	20.7117		PPP1R3C	ENSG00000119938.8	NM_005398	8.78137	2.81974	0.00275	-1.63888
SP9	ENSG00000217236.1	NM_001145250	2.52516	6.21432	0.0305	1.29922		FRAT2	ENSG00000181274.5	NM_012083	2.90652	1.00114	0.01535	-1.53765
ANKAR	ENSG00000151687.10	NM_144708	0	2.8524	0.0007	19.9782		AFAP1L2	ENSG00000169129.10	NM_001287824	11.7478	2.68843	5e-05	-2.12755
OSR1	ENSG00000143867.5	NM_145260	2.83266	9.33232	0.00255	1.72008		GFRA1	ENSG00000151892.10	NM_005264	5.04542	1.43326	0.0002	-1.81567
CYP1B1	ENSG00000138061.7	NM_000104	24.5675	57.7402	0.0011	1.23283		VAX1	ENSG00000148704.8	NM_001112704	3.82904	0.447279	0.0195	-3.09774
CACNB4	ENSG00000182389.14	NM_001330117	0	3.44368	0.00455	20.2499		ADM	ENSG00000148926.5	NM_001124	33.1679	8.53788	0.0002	-1.95784
CCDC173	ENSG00000154479.8	NM_001085447	0	3.78043	0.0015	20.3845		RTN4RL2	ENSG00000186907.3	NM_178570	10.3462	4.00456	0.02345	-1.36939
NABP1	ENSG00000173559.8	NR_045622	0	16.9876	0.0231	22.5524		C11orf86	ENSG00000173237.4	NM_001136485	12.3413	3.89253	0.00405	-1.66471
ANKMY1	ENSG00000144504.11	NM_001282771	0	2.73451	0.0016	19.9173		RHOD	ENSG00000173156.2	NM_001300886	14.3694	6.92283	0.0441	-1.05357
CST1	ENSG00000170373.4	NM_001898	5.2342	39.7077	5e-05	2.92338		P2RY2	ENSG00000175591.7	NM_002564	6.68952	2.29089	0.0023	-1.54599
SNHG17	ENSG00000196756.7	NR_027241	0	2.1953	0.00305	19.6004		ARHGAP42	ENSG00000165895.13	NM_152432	2.99334	1.47853	0.03745	-1.01759
CXADR	ENSG00000154639.14	NM_001207064	4.98592	10.433	0.01205	1.06522		TAGLN	ENSG00000149591.12	NM_003186	16.6463	4.79387	0.0182	-1.79594
CBS	ENSG00000160200.13	NM_000071	5.01825	13.0289	0.00455	1.37646		PRKCDBP	ENSG00000170955.9	NM_145040	21.7415	9.24509	0.02005	-1.23369
ZNRF3	ENSG00000183579.11	NM_001206998	4.27309	11.3124	0.001	1.40455		LGR4	ENSG00000205213.9	NM_018490	42.8548	18.0987	0.0014	-1.24357
GGT5	ENSG00000099998.13	NM_001099781	0	14.7005	0.00305	22.3438		TP53I11	ENSG00000175274.14	NM_001318389	15.5845	5.31739	0.00115	-1.55132
CMTM8	ENSG00000170293.4	NM_001320308	6.782	13.9565	0.03995	1.04115		CATSPER1	ENSG00000175294.5	NM_053054	4.02099	0.924204	0.0277	-2.12127
GLYCTK	ENSG00000168237.13	NM_145262	0	69.8705	0.00305	24.5926		AP003419.11,CLCF1	ENSG00000256514.1,ENSG00000175505.9	NM_013246	42.805	18.5542	0.00435	-1.20603
PRICKLE2	ENSG00000163637.7	NM_198859	2.43287	5.55051	0.0232	1.18996		P4HA3	ENSG00000149380.7	NM_182904	9.1957	1.76619	5e-05	-2.38032
GATA2	ENSG00000179348.7	NM_001145662	2.11451	4.34903	0.0499	1.04037		PCSK7	ENSG00000160613.8	NM_004716	18.9136	5.32663	0.0274	-1.82813
RBP1	ENSG00000114115.5	NM_001130992	2.40729	15.6003	0.00015	2.69609		TIMM10	ENSG00000134809.4	NM_012456	2.38871	0	0.0028	-19.7222
GYG1	ENSG00000163754.13	NM_001184721	0	3.41193	0.0351	20.2366		GPRC5A	ENSG00000013588.5	NM_003979	90.4434	22.2773	5e-05	-2.02144
TSPAN5	ENSG00000168785.3	NM_005723	9.19722	24.4503	0.0012	1.41058		EMP1	ENSG00000134531.5	NM_001423	16.8406	5.30409	0.00015	-1.66677
ZNF827	ENSG00000151612.11	NM_178835	0.864391	1.85423	0.03665	1.10106		AMHR2	ENSG00000135409.6	NM_001164691	1.79716	0.316327	0.03325	-2.50623
TMEM154	ENSG00000170006.7	NM_152680	0	3.15424	0.0231	20.1233		ULK1	ENSG00000177169.5	NM_003565	12.1614	5.45809	0.00535	-1.15584
FAM198B	ENSG00000164125.11	NM_001128424	1.16641	3.76177	0.00415	1.68934		AMIGO2	ENSG00000139211.5	NM_001143668	107.988	36.6858	0.00025	-1.55758
TCF7	ENSG00000081059.15	NM_201632	6.57892	36.1045	5e-05	2.45626		RND1	ENSG00000172602.5	NM_014470	8.81712	1.85183	0.0012	-2.25136
MSX2	ENSG00000120149.7	NM_002449	2.95437	6.20273	0.04455	1.07005		LIMA1	ENSG00000050405.9	NM_016357	14.4753	6.97676	0.0155	-1.05296
NR2F1-AS1	ENSG00000237187.4	NR_109825	0	2.54522	0.00305	19.8138		KRT4	ENSG00000170477.8	NM_002272	2.79438	0.36981	0.00015	-2.91767
FSTL4	ENSG00000053108.12	NM_015082	0.853521	2.3965	0.0132	1.48943		CALCOCO1	ENSG00000012822.11	NM_020898	4.785	1.95644	0.0168	-1.29029
STC2	ENSG00000113739.6	NM_003714	7.62639	19.1874	0.00165	1.33109		MKRN9P	ENSG00000258128.2	NR_033410	12.9641	0	0.003	-22.1624
SOX4	ENSG00000124766.4	NM_003107	10.8572	23.6359	0.00475	1.12233		MBNL2	ENSG00000139793.14	NM_207304	18.9926	6.72661	0.00115	-1.49749
PPARD	ENSG00000112033.9	NM_006238	4.21997	10.2238	0.0346	1.27663		NEK5	ENSG00000197168.7	NM_199289	2.76326	0	0.01985	-19.9324
SENP6	ENSG00000112701.13	NM_001100409	0	12.7836	0.00305	22.1422		PCDH9	ENSG00000184226.10	NM_020403	1.71987	0.554408	0.01575	-1.63328
ECT2L	ENSG00000203734.7	NM_001195037	0	46.3681	0.0054	24.001		NALCN	ENSG00000102452.11	NM_052867	10.5947	3.92505	0.03855	-1.43256
SLC35B3	ENSG00000124786.8	NM_001142541	0	12.8645	0.00095	22.1513		KPNA3	ENSG00000102753.5	NM_002267	1064.83	0	0.0028	-28.5224
GPNMB	ENSG00000136235.11	NM_002510	0.735267	1.88456	0.0359	1.35789		RNASE4	ENSG00000258818.2	NM_001282193	3.95553	1.00968	0.0243	-1.96997
STEAP1	ENSG00000164647.4	NM_012449	14.8886	39.1908	0.00225	1.39631		FRMD6	ENSG00000139926.11	NM_001042481	15.8448	5.14214	0.0002	-1.62357
STEAP2	ENSG00000157214.9	NM_001244945	6.90373	15.7192	0.00835	1.18708		LGALS3	ENSG00000131981.11	NM_001177388	88.2197	40.2018	0.01755	-1.13384
PEG10	ENSG00000242265.1	NM_001184962	44.9476	94.1163	0.00285	1.0662		HSPA2	ENSG00000126803.8	NM_021979	30.1264	11.8201	0.001	-1.34979
ASB4	ENSG00000005981.8	NM_016116	0.304075	2.49138	0.0033	3.03445		SMOC1	ENSG00000198732.6	NM_022137	3.67494	0.683011	0.00075	-2.42774
GIMAP1	ENSG00000213203.2	NM_130759	0	15.0622	0.0054	22.3788		PAPLN	ENSG00000100767.11	NM_173462	3.02067	0.746065	0.0031	-2.0175
PDK4	ENSG00000004799.7	NM_002612	11.5697	27.2963	0.0059	1.23835		FOS	ENSG00000170345.5	NM_005252	10.2769	2.22933	0.0001	-2.20472
ASNS	ENSG00000070669.12	NM_001178075	47.1457	121.129	0.0005	1.36135		BDKRB1,BDKRB2,RP11-404P21.8	ENSG00000100739.6,ENSG00000168398.5,ENSG00000258691.1	NM_000710	4.88421	1.09856	0.00645	-2.15251
MNX1-AS1	ENSG00000243479.3	NR_038835	0	2.64101	0.0016	19.8671		TNFAIP2	ENSG00000185215.4	NM_006291	89.0114	35.2011	0.0002	-1.33837
IDO2	ENSG00000188676.9	NM_194294	0	25.4769	0.0147	23.1371		CRIP2	ENSG00000270931.1	NR_073083	40.5922	18.3256	0.0094	-1.14734
VLDLR	ENSG00000147852.11	NM_003383	7.99928	22.1275	0.0023	1.4679		C14orf80	ENSG00000270288.1	NM_001198983	269.577	101.688	0.0005	-1.40655
NPR2	ENSG00000159899.10	NM_003995	0.854549	2.04057	0.0489	1.25574		TMEM121	ENSG00000271694.1	NM_025268	6.80796	2.66204	0.01665	-1.35469
UAP1L1	ENSG00000197355.6	NM_207309	2.90572	6.6077	0.01825	1.18525		TTC5	ENSG00000136319.7	NM_138376	5.83287	0	0.002	-21.0102
TNC	ENSG00000041982.10	NM_002160	1.2378	4.70291	0.0016	1.92578		LTBP2	ENSG00000119681.7	NM_000428	6.45719	2.98616	0.04915	-1.11262
NSMF	ENSG00000165802.15	NM_001130969	7.48028	17.3333	0.0018	1.21238		DIO2	ENSG00000211448.7	NM_013989	4.21834	1.06814	0.0008	-1.98157
SYP	ENSG00000268353.1	NM_003179	0.947089	2.73771	0.0447	1.5314		IFI27L2	ENSG00000119632.3	NM_032036	32.492	14.1496	0.0417	-1.19932
FGF13	ENSG00000129682.9	NM_033642	0	71.2269	0.0016	24.6203		SYNE3	ENSG00000176438.8	NM_152592	3.05777	0	0.0028	-20.0785
RAB39B	ENSG00000268359.1	NM_171998	0.741916	1.92031	0.0249	1.37201		GREM1	ENSG00000166923.6	NM_001191323	3.30853	1.09759	0.0051	-1.59185
								HMGN2P46	ENSG00000179362.10	NR_022014	11.1414	1.18515	0.0001	-3.23279
								TPM1	ENSG00000140416.15	NM_001301289	385.809	96.2912	5e-05	-2.00241
								LACTB	ENSG00000103642.7	NM_171846	61.9193	26.6434	0.00985	-1.21661
								SLC51B	ENSG00000186198.3	NM_178859	5.54795	1.44884	0.00305	-1.93706
								PAQR5	ENSG00000137819.9	NM_017705	64.4184	31.2618	0.0201	-1.04307
								ISG20	ENSG00000172183.10	NM_001303233	2.51486	0.505223	0.00375	-2.31549
								FURIN	ENSG00000140564.6	NM_001289824	16.795	7.69965	0.0052	-1.12517
								C15orf52	ENSG00000188549.8	NM_207380	1.96346	0.65959	0.00795	-1.57376
								FAM214A	ENSG00000047346.8	NR_104457	2.85811	1.19313	0.02195	-1.26031
								BCL2A1	ENSG00000140379.7	NM_001114735	6.46693	0.232219	0.01115	-4.79952
								ANPEP	ENSG00000166825.9	NM_001150	14.9995	5.62189	0.00155	-1.41579
								SYNGR3	ENSG00000127561.10	NM_004209	5.1006	1.92435	0.0315	-1.4063
								NPIPB5	ENSG00000243716.6	NM_001135865	28.0237	0	0.0028	-23.2746
								SRCAP	ENSG00000080603.12	NM_006662	4.91646	2.11468	0.0348	-1.21718
								TGFB1I1	ENSG00000140682.14	NM_001042454	13.6737	6.32113	0.0443	-1.11315
								MT2A	ENSG00000125148.6	NM_005953	299.274	104.377	0.001	-1.51966
								HAS3	ENSG00000103044.6	NM_001199280	9.84096	1.38529	5e-05	-2.82861
								CALB2	ENSG00000172137.14	NM_001740	17.1082	6.10258	0.0243	-1.4872
								CRISPLD2	ENSG00000103196.7	NM_031476	2.01815	0.881391	0.0368	-1.19518
								SPSB3	ENSG00000162032.11	NM_001324081	7.59046	2.88145	0.0321	-1.39739
								UBALD1	ENSG00000153443.8	NM_145253	24.1215	9.45438	0.01025	-1.35126
								PYCARD	ENSG00000103490.13	NM_013258	15.0129	4.66195	0.00305	-1.6872
								RRAD	ENSG00000166592.7	NM_004165	2.16488	0.285654	0.004	-2.92195
								TPPP3	ENSG00000159713.6	NM_015964	8.06303	0.790788	0.0001	-3.34996
								FA2H	ENSG00000103089.4	NM_024306	15.2815	5.32357	0.00255	-1.52132
								RAP1GAP2	ENSG00000132359.9	NM_015085	2.01161	0.609083	0.00355	-1.72364
								GLP2R	ENSG00000065325.8	NM_004246	10.256	2.83403	0.0002	-1.85554
								MIEF2	ENSG00000177427.8	NM_001144900	4.28827	2.03706	0.0405	-1.07391
								IGFBP4	ENSG00000141753.5	NM_001552	246.266	86.8622	0.00015	-1.50342
								STAT5A	ENSG00000126561.12	NM_003152	1.65195	0.38159	0.00125	-2.11407
								NBR1	ENSG00000188554.9	NM_031862	32.8233	14.5933	0.0311	-1.16941
								FZD2	ENSG00000180340.5	NM_001466	24.205	8.56382	0.00025	-1.49898
								TMEM92	ENSG00000167105.3	NM_001168215	5.21644	1.80757	0.0068	-1.52901
								CCDC47	ENSG00000108588.9	NM_020198	5.93525	2.75734	0.0397	-1.10603
								RAB37	ENSG00000172794.15	NM_001330471	2.46116	0.495571	0.00175	-2.31217
								UBALD2	ENSG00000185262.7	NM_182565	18.7798	3.87016	5e-05	-2.27872
								SLC16A3	ENSG00000141526.10	NM_004207	36.5004	11.9216	0.0003	-1.61433
								NXN	ENSG00000167693.12	NM_022463	21.007	10.4615	0.01615	-1.00578
								VTN	ENSG00000262062.2	NM_000638	7.72509	3.36488	0.0314	-1.199
								MMP28	ENSG00000271447.1	NR_111988	2.98487	0.840637	0.01685	-1.82811
								PTRF	ENSG00000177469.12	NM_012232	283.534	106.589	0.00015	-1.41146
								SOCS3	ENSG00000184557.3	NM_003955	11.9441	4.06179	0.0018	-1.55611
								TIMP2	ENSG00000035862.8	NM_003255	144.629	43.8394	0.0001	-1.72206
								NPTX1	ENSG00000171246.5	NM_002522	16.2847	1.9867	5e-05	-3.03507
								ACTG1	ENSG00000267807.2	NR_037688	3795.36	1872.91	0.006	-1.01896
								GLP2R	ENSG00000065325.8	NM_004246	5.5125	0	0.0006	-20.9287
								ITGA3	ENSG00000005884.13	NM_002204	2.63215	1.07416	0.04225	-1.29303
								ATP8B1	ENSG00000081923.6	NM_005603	8.39414	3.06684	0.00115	-1.45263
								CCBE1	ENSG00000183287.9	NM_133459	2.51528	0.199071	5e-05	-3.65936
								FSTL3	ENSG00000070404.5	NM_005860	60.042	27.1788	0.0037	-1.14349
								GADD45B	ENSG00000099860.4	NM_015675	14.6105	3.79736	0.00045	-1.94394
								VAV1	ENSG00000141968.3	NM_001258206	6.60166	3.12174	0.04825	-1.08048
								ANGPTL4	ENSG00000167772.7	NR_104213	7.88253	1.96254	0.0004	-2.00594
								JUNB	ENSG00000171223.4	NM_002229	38.8844	12.4366	0.0003	-1.6446
								ZSWIM4	ENSG00000132003.5	NM_023072	2.12378	0.500631	0.001	-2.08481
								KLF2	ENSG00000127528.5	NM_016270	9.80052	0.817632	5e-05	-3.58333
								WTIP	ENSG00000142279.8	NM_001080436	10.691	3.51993	0.00305	-1.60278
								C19orf33	ENSG00000167644.7	NM_001317801	2.07141	0	0.03025	-19.5166
								AXL	ENSG00000167601.7	NM_001278599	135.185	35.6339	5e-05	-1.92361
								BCAM	ENSG00000187244.6	NM_005581	23.0943	11.1467	0.011	-1.05092
								CACNG7	ENSG00000105605.3	NM_031896	3.15372	0.932306	0.00545	-1.75818
								CACNG6	ENSG00000130433.3	NM_031897	9.5756	1.63006	5e-05	-2.55444
								SH2D3A	ENSG00000125731.8	NM_005490	5.61131	2.61291	0.04335	-1.10268
								PPP1R14A	ENSG00000167641.6	NM_033256	53.6686	21.4005	0.00475	-1.32643
								IL11	ENSG00000095752.2	NM_001267718	8.05732	0.725452	5e-05	-3.47335
								SBK2	ENSG00000187550.4	NM_001101401	4.4154	0.277956	0.00055	-3.98962
								RHOB	ENSG00000143878.8	NM_004040	74.7639	29.7743	0.0008	-1.32827
								EFR3B	ENSG00000084710.9	NM_001319099	6.7671	2.74385	0.00335	-1.30234
								YPEL5	ENSG00000119801.8	NM_016061	28.6594	11.6099	0.0023	-1.30365
								LBH	ENSG00000213626.7	NM_030915	48.4531	10.3747	5e-05	-2.22352
								CRIM1	ENSG00000150938.5	NM_016441	67.5727	21.3503	5e-05	-1.66218
								EPAS1	ENSG00000116016.9	NM_001430	44.2681	21.6046	0.0051	-1.03493
								APLF	ENSG00000169621.5	NM_173545	7.51036	0	0.03025	-21.3749
								ANTXR1	ENSG00000169604.15	NM_032208	94.7972	31.1025	5e-05	-1.60781
								CYBRD1	ENSG00000071967.7	NM_001256909	21.8956	10.8055	0.0108	-1.01888
								AOX1	ENSG00000138356.9	NM_001159	3.76958	0.790597	0.0004	-2.25339
								SPEG	ENSG00000072195.10	NM_005876	5.32062	0	0.002	-20.8776
								ACKR3	ENSG00000144476.5	NM_020311	2.72791	1.14953	0.04525	-1.24675
								MATN3	ENSG00000132031.8	NM_002381	5.52972	1.69891	0.00275	-1.7026
								EFEMP1	ENSG00000115380.14	NM_001039349	11.5707	1.39519	5e-05	-3.05194
								TGFA	ENSG00000272517.1	NM_001308158	11.3041	4.45783	0.0029	-1.34243
								ST6GAL2	ENSG00000144057.11	NR_136313	20.2866	5.23893	0.02035	-1.95318
								HOXD-AS2	ENSG00000237380.2	NR_038435	4.71214	0	0.0028	-20.7024
								COL5A2	ENSG00000204262.7	NM_000393	60.5323	26.4886	0.00605	-1.19233
								KLF7	ENSG00000118263.10	NR_073108	4.18031	0.691034	0.00455	-2.59678
								MARCH4	ENSG00000144583.4	NM_020814	5.85072	1.5777	0.00085	-1.89079
								TM4SF20	ENSG00000168955.3	NM_024795	7.3392	2.08679	0.00135	-1.81434
								SNAP25	ENSG00000132639.8	NM_130811	5.8863	1.92909	0.00645	-1.60944
								MAP1LC3A	ENSG00000101460.8	NM_032514	6.09483	2.33714	0.02785	-1.38284
								MYL9	ENSG00000101335.5	NM_006097	2.10743	0.516121	0.0118	-2.0297
								VSTM2L	ENSG00000132821.7	NM_080607	2.0076	0.582879	0.01155	-1.7842
								WISP2	ENSG00000064205.6	NM_001323369	14.876	2.73928	5e-05	-2.44112
								TFAP2C	ENSG00000087510.5	NM_003222	11.933	5.23453	0.01185	-1.18882
								CDH4	ENSG00000179242.11	NM_001794	2.23147	0	5e-05	-19.624
								TGM2	ENSG00000198959.7	NM_004613	87.6399	30.4857	5e-05	-1.52346
								SLPI	ENSG00000124107.5	NM_003064	7.08187	2.65242	0.04745	-1.41682
								SDC4	ENSG00000124145.5	NM_002999	27.7536	11.2391	0.0025	-1.30415
								BCAS1	ENSG00000064787.8	NM_001323347	1.86494	0.695516	0.0342	-1.42297
								ETS2	ENSG00000157557.7	NM_001256295	21.3974	8.36707	0.0015	-1.35464
								COL6A1	ENSG00000142156.10	NM_001848	9.34321	4.33855	0.01385	-1.10671
								LINC00313	ENSG00000185186.4	NR_026863	1.8046	0.269528	0.02535	-2.74317
								OSBP2	ENSG00000184792.11	NM_001282738	5.29899	1.83421	0.0037	-1.53056
								MAFF	ENSG00000185022.7	NM_001161572	2.5949	0.789448	0.00745	-1.71676
								CLTCL1	ENSG00000269216.2	NM_001835	4.1226	1.70388	0.01195	-1.27473
								MB	ENSG00000198125.8	NM_005368	9.83476	1.55802	0.0003	-2.65818
								ELFN2,RP1-63G5.5	ENSG00000166897.10,ENSG00000243902.2	NR_110512	10.8064	4.62438	0.0404	-1.22455
								PDGFB	ENSG00000100311.12	NM_033016	2.0428	0.332376	0.0009	-2.61966
								PMM1	ENSG00000100417.7	NM_002676	20.0654	9.94821	0.03785	-1.0122
								WNT7B	ENSG00000188064.5	NM_058238	84.5135	36.3145	0.00125	-1.21864
								IL17RC	ENSG00000163702.14	NR_037807	10.9539	5.1925	0.02725	-1.07694
								BTD	ENSG00000169814.8	NM_001281723	7.28318	3.46713	0.039	-1.07083
								SEMA3F	ENSG00000001617.7	NM_004186	3.43838	1.65322	0.0453	-1.05645
								MITF	ENSG00000187098.10	NM_198159	8.31048	2.03694	0.00015	-2.02853
								UPK1B	ENSG00000114638.3	NM_006952	9.33405	1.41899	5e-05	-2.71764
								ABTB1	ENSG00000114626.13	NM_172027	6.49461	1.63116	0.001	-1.99334
								ST6GAL1	ENSG00000073849.10	NM_173216	19.9732	1.94236	0.00075	-3.36218
								OXTR	ENSG00000180914.6	NM_000916	3.18203	0.919034	0.00295	-1.79176
								SUSD5	ENSG00000173705.4	NM_015551	1.91477	0.759929	0.02355	-1.33323
								ULK4	ENSG00000168038.6	NM_017886	7.16702	0	0.0028	-21.3074
								CDCP1	ENSG00000163814.3	NM_022842	5.65267	1.37575	0.00025	-2.03871
								MST1R	ENSG00000164078.8	NR_134919	4.266	2.0336	0.0421	-1.06885
								CCDC80	ENSG00000091986.11	NM_199511	9.12293	4.41251	0.0154	-1.0479
								IGSF11	ENSG00000144847.8	NM_152538	2.53768	0.528668	0.00235	-2.26308
								B4GALT4	ENSG00000121578.8	NM_212543	43.5337	14.2952	5e-05	-1.6066
								FSTL1	ENSG00000163430.5	NM_007085	35.3547	11.7878	5e-05	-1.58461
								MYLK	ENSG00000065534.14	NM_053032	10.3738	4.30147	0.00375	-1.27004
								MGLL	ENSG00000074416.9	NM_001256585	31.2591	14.5165	0.0039	-1.10658
								AMOTL2	ENSG00000114019.10	NM_016201	31.1986	12.41	0.00025	-1.32998
								PLSCR4	ENSG00000114698.10	NM_001128305	3.03286	1.06044	0.0086	-1.51602
								TM4SF1	ENSG00000169908.6	NM_014220	260.056	112.635	0.00105	-1.20717
								RARRES1	ENSG00000118849.5	NM_206963	11.0835	3.12882	0.00795	-1.82472
								NCEH1	ENSG00000144959.5	NM_001146276	41.5065	20.6762	0.0095	-1.00537
								LIPH	ENSG00000163898.5	NM_139248	7.5152	2.65819	0.00315	-1.49937
								CLDN1	ENSG00000163347.5	NM_021101	34.8917	15.6478	0.00405	-1.15692
								USP19	ENSG00000172046.14	NM_001199161	4.78561	0	0.0028	-20.7247
								MANF	ENSG00000259880.1	NM_006010	41.4576	0	0.0028	-23.8395
								CD38	ENSG00000004468.8	NM_001775	2.52825	0.262015	5e-05	-3.27042
								LIMCH1	ENSG00000064042.13	NM_001289124	27.6886	10.7423	0.00085	-1.36599
								ANXA3	ENSG00000138772.8	NM_005139	86.3827	38.1495	0.0114	-1.17908
								CYP2U1	ENSG00000155016.13	NM_183075	2.48979	0.926059	0.0122	-1.42685
								PALLD	ENSG00000129116.13	NM_001166108	8.34746	2.78651	0.0379	-1.58288
								AFAP1	ENSG00000196526.6	NM_198595	21.1916	9.89377	0.00415	-1.0989
								FGFBP1	ENSG00000137440.3	NM_005130	6.29687	1.49446	0.00145	-2.07501
								SMIM14	ENSG00000163683.7	NM_001317897	12.8744	4.15849	0.00025	-1.63037
								CXCL2	ENSG00000081041.8	NM_002089	13.2674	5.27922	0.0319	-1.32949
								RPL34	ENSG00000109475.12	NM_001319236	2.26315	0	0.0028	-19.6443
								ANKRD33B	ENSG00000164236.7	NM_001164440	5.31746	1.35969	0.00225	-1.96746
								BASP1	ENSG00000176788.7	NM_006317	229.873	81.4027	5e-05	-1.49769
								TMEM171	ENSG00000157111.8	NM_001161342	3.27149	0.665758	0.00415	-2.29688
								JMY	ENSG00000152409.8	NM_152405	2.71716	1.12367	0.0125	-1.27388
								CKMT2	ENSG00000131730.11	NM_001099736	4.56996	0	0.0028	-20.6582
								EGR1	ENSG00000120738.7	NM_001964	4.19034	1.91642	0.03505	-1.12865
								SLC26A2	ENSG00000155850.7	NM_000112	26.1571	5.33009	5e-05	-2.29497
								ERGIC1	ENSG00000113719.11	NM_001031711	115.299	54.7738	0.00395	-1.07382
								PDE4D	ENSG00000113448.12	NM_006203	6.11298	0	0.0028	-21.0779
								SPOCK1	ENSG00000152377.8	NM_004598	4.77697	1.47949	0.00245	-1.691
								ARSI	ENSG00000183876.8	NM_001012301	6.40446	2.13097	0.00385	-1.58757
								TNIP1	ENSG00000145901.10	NM_001258454	46.0083	22.7885	0.00775	-1.01359
								SPARC	ENSG00000113140.6	NM_003118	19.3601	6.17751	0.0329	-1.64799
								HAVCR1	ENSG00000113249.8	NM_012206	20.595	8.2315	0.00075	-1.32307
								DUSP1	ENSG00000120129.5	NM_004417	83.7555	7.9768	5e-05	-3.3923
								GFPT2	ENSG00000131459.8	NM_005110	16.9601	7.862	0.0121	-1.10918
								KLC4	ENSG00000137171.10	NM_138343	4.17538	1.70456	0.0483	-1.29251
								NT5E	ENSG00000135318.7	NM_001204813	21.8672	5.27539	5e-05	-2.05142
								NCOA7	ENSG00000111912.14	NM_001199619	42.2847	20.6322	0.0073	-1.03524
								C6orf99	ENSG00000203711.7	NM_001302839	8.84286	2.71593	0.0163	-1.70307
								HLA-F-AS1	ENSG00000214922.5	NR_026972	30.6732	0	0.001	-23.4049
								MDGA1	ENSG00000112139.10	NM_153487	1.67438	0.470514	0.0014	-1.83132
								CTGF	ENSG00000118523.5	NM_001901	21.1985	5.58481	0.00015	-1.92438
								CITED2	ENSG00000164442.8	NM_006079	7.13788	3.01795	0.01825	-1.24193
								MAFK	ENSG00000198517.5	NM_002360	19.3384	8.03553	0.0455	-1.267
								ZNF853	ENSG00000236609.3	NM_017560	1.80631	0.668598	0.01975	-1.43383
								BBS9	ENSG00000122507.16	NM_014451	5.32731	2.19765	0.0203	-1.27745
								IGFBP1	ENSG00000146678.5	NM_000596	6.14627	1.01632	0.00035	-2.59636
								EGFR	ENSG00000146648.11	NM_201283	31.2048	12.6065	0.00055	-1.3076
								MUC3A	ENSG00000228273.2	NM_005960	11.0192	1.88412	0.0001	-2.54806
								SERPINE1	ENSG00000106366.7	NM_000602	169.431	32.5333	5e-05	-2.38071
								CAV1	ENSG00000105974.7	NM_001753	281.859	105.406	5e-05	-1.41902
								COX19	ENSG00000240230.1	NM_001031617	2.25473	0.78951	0.0186	-1.51393
								AGR2	ENSG00000106541.7	NM_006408	50.247	13.9099	0.0001	-1.85293
								DFNA5	ENSG00000105928.9	NM_004403	26.372	11.8262	0.00685	-1.15702
								PDE1C	ENSG00000154678.12	NM_001322057	10.1085	3.65268	0.01175	-1.46854
								STAG3L2	ENSG00000160828.13	NR_040584	35.2261	0	0.03025	-23.6046
								THAP5	ENSG00000177683.9	NM_001287598	8.64274	3.98789	0.01045	-1.11586
								PODXL	ENSG00000128567.12	NM_005397	26.4446	10.205	0.00055	-1.3737
								C8orf58,PDLIM2	ENSG00000241852.5,ENSG00000120913.19	NM_001198827	26.9142	12.0176	0.0083	-1.16322
								BNIP3L	ENSG00000104765.10	NM_004331	22.3233	4.51449	5e-05	-2.30592
								C8orf4	ENSG00000176907.3	NM_020130	22.2385	3.72718	5e-05	-2.5769
								MATN2	ENSG00000132561.9	NM_030583	13.9817	4.44536	0.0004	-1.65317
								CSGALNACT1	ENSG00000147408.10	NM_001130518	14.0318	4.32122	5e-05	-1.69919
								ENTPD4	ENSG00000197217.8	NM_001128930	109.733	49.4927	0.00205	-1.14871
								STC1	ENSG00000159167.7	NM_003155	2.37976	0.675622	0.00345	-1.81653
								SFRP1	ENSG00000104332.7	NM_003012	22.6579	8.58221	0.00045	-1.40059
								PLAT	ENSG00000104368.13	NM_033011	1.95302	0.750529	0.0311	-1.37973
								TRPA1	ENSG00000104321.6	NM_007332	9.40974	3.40047	0.0283	-1.46842
								RNF19A	ENSG00000034677.7	NM_183419	17.6636	8.08435	0.006	-1.12758
								FBXO32	ENSG00000156804.3	NM_058229	1.83341	0.330173	0.0229	-2.47324
								LRRC6	ENSG00000129295.4	NM_001321964	2.04793	0	0.00025	-19.5001
								NDRG1	ENSG00000104419.10	NM_001258432	22.9563	10.289	0.00565	-1.15779
								CHMP7	ENSG00000147457.9	NM_152272	25.0624	0	0.0028	-23.1134
								DAPK1	ENSG00000196730.8	NM_004938	18.8957	9.40471	0.0101	-1.0066
								S1PR3	ENSG00000213694.3	NM_005226	24.9011	10.0868	0.00135	-1.30374
								PAPPA	ENSG00000182752.8	NM_002581	17.8348	7.8586	0.035	-1.18235
								OLFML2A	ENSG00000185585.15	NM_182487	4.00136	1.86189	0.0426	-1.10372
								COL5A1	ENSG00000130635.11	NM_000093	13.4195	6.69236	0.00935	-1.00374
								MOB3B	ENSG00000120162.9	NM_024761	2.27086	0.68195	0.0023	-1.7355
								ABCA1	ENSG00000165029.11	NM_005502	4.70281	2.24608	0.013	-1.06611
								KIF12	ENSG00000136883.8	NM_138424	1.72518	0.408602	0.0073	-2.07798
								PTGES	ENSG00000148344.10	NM_004878	46.8087	15.6529	0.00025	-1.58035
								SLC2A6	ENSG00000261768.1	NM_001145099	11.9243	5.22951	0.00925	-1.18916
								TMEM164	ENSG00000157600.7	NM_032227	3.25969	0	0.0028	-20.1707
								ZNF185	ENSG00000267825.2	NM_001178106	16.4646	6.39494	0.0013	-1.36436
								TMEM27	ENSG00000147003.5	NM_020665	2.48292	0.996614	0.0361	-1.31693
